# Supplementary material for: The crystal structures and Hirshfeld surface analysis of N′,N′′′-((1E,1′E)-{[methyl­enebis(­oxy)]bis­(6-bromo-3,1-phenyl­ene)}bis­(methan­ylyl­idene))bis­(isonicotinohydrazide) dihydrate and N′,N′′′-((1E,1′E)-{[butane-1,4-diylbis(­oxy)]bis­(2,1-phenyl­ene)}bis­(methan­ylyl­idene))bis­(isonicotino­hydrazide) [+ solvent]
Source: Acta Crystallogr E Crystallogr Commun. 2019 Apr 18;75(Pt 5):655–61. doi: 10.1107/S2056989019005048 (PMC6505606; doi:10.1107/S2056989019005048)
Supplement: Supplementary file 1 [file e-75-00655-sup1.cif]

##############################################################################
#                                                                            #
# This CIF contains the data in a paper accepted for publication in          #
# Acta Crystallographica Section E. It conforms to the requirements of       #
# Notes for Authors for Acta Crystallographica Section E, and has been       #
# peer reviewed under the auspices of the IUCr Commission on Journals.       #
#                                                                            #
# Full details of the Crystallographic Information File format               #
# are given in the paper "The Crystallographic Information File (CIF):       #
# a New Standard Archive File for Crystallography" by S. R. Hall, F. H.      #
# Allen and I. D. Brown [Acta Cryst. (1991), A47, 655-685].                  #
#                                                                            #
# The current version of the core CIF dictionary is obtainable from          #
# ftp://ftp.iucr.org/pub/cif_core.dic.                                       #
#                                                                            #
# Software is freely available for graphical display of the structure(s)     #
# in this CIF. For information consult the CIF software page                 #
# http://www.iucr.org/resources/cif/software.                                #
#                                                                            #
# This file may be used for bona fide research purposes within the           #
# scientific community so long as proper attribution is given to the journal # 
# article from which it was obtained.                                        #
#                                                                            #
##############################################################################
data_global
_audit_creation_method     SHELXL-2018/3
_journal_date_recd_electronic     2019-04-05
_journal_date_accepted     2019-04-12
_journal_name_full     'Acta Crystallographica, Section E'
_journal_year     2019
_journal_volume     75
_journal_issue      5
_journal_page_first     655
_journal_page_last     661
_journal_paper_category     GO
_journal_paper_doi     10.1107/S2056989019005048
_journal_coeditor_code     SU5495
loop_
    _publ_contact_author_name
    _publ_contact_author_address
    _publ_contact_author_email
    'Dr. M. NizamMohideen'
;
PG & Research Department of Physics
The New College (Autonomous)
Chennai 600 014
Tamil Nadu
India
;
 'mnizam.new@gmail.com'
_publ_contact_author_fax     ?
_publ_contact_author_phone     '91-9841459257'
_publ_section_title
;\
The crystal structures and Hirshfeld surface analysis of
<i>N</i>',<i>N</i>'''-((1<i>E</i>,1'<i>E</i>)-{[methylenebis(oxy)]bis(6-\
bromo-3,1-phenylene)}bis(methanylylidene))bis(isonicotinohydrazide)
dihydrate and
<i>N</i>',<i>N</i>'''-((1<i>E</i>,1'<i>E</i>)-{[butane-1,4-diylbis(oxy)]\
bis(2,1-phenylene)}bis(methanylylidene))bis(isonicotinohydrazide) [+
solvent]
;
_publ_section_title_footnote     .
loop_
    _publ_author_name
    _publ_author_footnote
    _publ_author_address
    'Syed Abuthahir, S.' .
;
PG & Research Department of Physics
The New College (Autonomous)
Chennai 600 014
Tamil Nadu
India
;
    'NizamMohideen, M.' .
;
PG & Research Department of Physics
The New College (Autonomous)
Chennai 600 014
Tamil Nadu
India
;
    'Viswanathan, V.' .
;
Department of Biophysics
All India Institute of Medical Sciences
New Delhi 110 029
India.
;
    'Tamilselvan Abiraman' .
;
Department of Inorganic Chemistry
University of Madras
Chennai 600 025
India
;
    'Sengottuvelan Balasubramanian' .
;
Department of Inorganic Chemistry
University of Madras
Chennai 600 025
India
;
_publ_section_synopsis
;\
The title compounds,
<i>N</i>',<i>N</i>'''-((1<i>E</i>,1'<i>E</i>)-{[methylenebis(oxy)]bis(6-\
bromo-3,1-phenylene)}bis(methanylylidene))bis(isonicotinohydrazide)
dihydrate, (I), and
<i>N</i>',<i>N</i>'''-((1<i>E</i>,1'<i>E</i>)-{[butane-1,4-diylbis(oxy)]\
bis(2,1-phenylene)}bis(methanylylidene))bis(isonicotinohydrazide), (II),
both crystallized with half a molecule in the asymmetric unit. The whole
molecule of (I) is generated by twofold rotation symmetry, with the twofold
rotation axis bisecting the C atom of the --O---CH~2~---O-- bridge. The whole
molecule of (II) is generated by inversion symmetry, with the central
CH~2~---CH~2~ bond of the --O---(CH~2~)~4~---O-- bridge being located about a
center of inversion.
;
data_I
_audit_creation_method     'SHELXL-2018/3'
_chemical_name_systematic
;\
<i>N</i>',<i>N</i>'''-((1<i>E</i>,1'<i>E</i>)-{[Methylenebis(oxy)]bis(6-\
bromo-3,1-phenylene)}bis(methanylylidene))bis(isonicotinohydrazide) dihydrate
;
_chemical_name_common     ?
_chemical_formula_moiety     'C27 H20 Br2 N6 O4, 2(H2 O)'
_chemical_formula_sum     'C27 H24 Br2 N6 O6'
_chemical_formula_iupac     'C27 H20 Br2 N6 O4, 2H2 O'
_chemical_formula_weight     688.34
_chemical_melting_point     ?
_space_group_crystal_system     monoclinic
_space_group_name_H-M_alt     'C 2/c'
_space_group_name_Hall     '-C 2yc'
loop_
    _space_group_symop_operation_xyz
    'x, y, z'
    '-x, y, -z+1/2'
    'x+1/2, y+1/2, z'
    '-x+1/2, y+1/2, -z+1/2'
    '-x, -y, -z'
    'x, -y, z-1/2'
    '-x+1/2, -y+1/2, -z'
    'x+1/2, -y+1/2, z-1/2'
_cell_length_a     15.1206(2)
_cell_length_b     10.1497(2)
_cell_length_c     18.0253(3)
_cell_angle_alpha     90
_cell_angle_beta     100.7960(4)
_cell_angle_gamma     90
_cell_volume     2717.37(8)
_cell_formula_units_Z     4
_cell_measurement_reflns_used     3387
_cell_measurement_theta_min     1.829
_cell_measurement_theta_max     26.897
_cell_measurement_temperature     293(2)
_exptl_crystal_description     Block
_exptl_crystal_colour     Colourless
_exptl_crystal_size_max     0.380
_exptl_crystal_size_mid     0.280
_exptl_crystal_size_min     0.210
_exptl_crystal_density_diffrn     1.683
_exptl_crystal_density_meas     ?
_exptl_crystal_density_method     ?
_exptl_crystal_F_000     1384
_exptl_absorpt_coefficient_mu     3.038
_exptl_absorpt_correction_type     multi-scan
_exptl_absorpt_process_details
;
(<i>SADABS</i>; Bruker, 2008)
;
_exptl_absorpt_correction_T_min     0.4989
_exptl_absorpt_correction_T_max     0.7457
_diffrn_ambient_temperature     293(2)
_diffrn_source     ?
_diffrn_radiation_type     MoK\a
_diffrn_radiation_wavelength     0.71073
_diffrn_measurement_device_type     'Bruker Kappa APEXII CCD'
_diffrn_measurement_method     '\w and \f scans'
_diffrn_detector_area_resol_mean     ?
_diffrn_reflns_number     29418
_diffrn_reflns_av_R_equivalents     0.0330
_diffrn_reflns_av_unetI/netI     0.0199
_diffrn_reflns_theta_min     2.797
_diffrn_reflns_theta_max     28.363
_diffrn_reflns_theta_full     25.242
_diffrn_measured_fraction_theta_max     0.994
_diffrn_measured_fraction_theta_full     0.997
_diffrn_reflns_limit_h_min     -20
_diffrn_reflns_limit_h_max     20
_diffrn_reflns_limit_k_min     -13
_diffrn_reflns_limit_k_max     13
_diffrn_reflns_limit_l_min     -24
_diffrn_reflns_limit_l_max     24
_refine_special_details     ?
_reflns_number_total     3387
_reflns_number_gt     3202
_reflns_threshold_expression     'I > 2\s(I)'
_refine_ls_structure_factor_coef     Fsqd
_refine_ls_matrix_type     full
_refine_ls_R_factor_all     0.0230
_refine_ls_R_factor_gt     0.0213
_refine_ls_wR_factor_gt     0.0529
_refine_ls_wR_factor_ref     0.0536
_refine_ls_goodness_of_fit_ref     1.053
_refine_ls_restrained_S_all     1.053
_refine_ls_number_reflns     3387
_refine_ls_number_parameters     199
_refine_ls_number_restraints     0
_refine_ls_hydrogen_treatment     mixed
_refine_ls_weighting_scheme     calc
_refine_ls_weighting_details
              'w=1/[\s^2^(Fo^2^)+(0.0247P)^2^+3.4271P] where P=(Fo^2^+2Fc^2^)/3'
_atom_sites_solution_hydrogens     mixed
_atom_sites_solution_primary     direct
_atom_sites_solution_secondary     difmap
_refine_ls_shift/su_max     0.002
_refine_ls_shift/su_mean     0.000
_refine_diff_density_max     0.493
_refine_diff_density_min     -0.323
_refine_ls_extinction_method
;
(SHELXL2018; Sheldrick, 2015)
;
_refine_ls_extinction_coef     0.00152(17)
_refine_ls_extinction_expression
                                  'Fc^*^=kFc[1+0.001xFc^2^\l^3^/sin(2\q)]^-1/4^'
loop_
    _atom_type_symbol
    _atom_type_description
    _atom_type_scat_dispersion_real
    _atom_type_scat_dispersion_imag
    _atom_type_scat_source
    'C' 'C' 0.0033 0.0016
                         'International Tables Vol C Tables 4.2.6.8 and 6.1.1.4'
    'H' 'H' 0.0000 0.0000
                         'International Tables Vol C Tables 4.2.6.8 and 6.1.1.4'
    'N' 'N' 0.0061 0.0033
                         'International Tables Vol C Tables 4.2.6.8 and 6.1.1.4'
    'O' 'O' 0.0106 0.0060
                         'International Tables Vol C Tables 4.2.6.8 and 6.1.1.4'
    'Br' 'Br' -0.2901 2.4595
                         'International Tables Vol C Tables 4.2.6.8 and 6.1.1.4'
_computing_data_collection
;
APEX2 (Bruker, 2008)
;
_computing_cell_refinement
;
SAINT (Bruker, 2008)
;
_computing_data_reduction
;
SAINT (Bruker, 2008)
;
_computing_structure_solution
;
SHELXS2018 (Sheldrick, 2008)
;
_computing_structure_refinement
;
SHELXL2018 (Sheldrick, 2015)
;
_computing_molecular_graphics
;
ORTEP-3 for Windows (Farrugia, 2012) and Mercury (Macrae <i>et al.</i>,
2008)
;
_computing_publication_material
;
WinGX (Farrugia, 2012), publCIF (Westrip, 2010) and PLATON
(Spek, 2009)
;
loop_
    _atom_site_type_symbol
    _atom_site_label
    _atom_site_fract_x
    _atom_site_fract_y
    _atom_site_fract_z
    _atom_site_U_iso_or_equiv
    _atom_site_adp_type
    _atom_site_calc_flag
    _atom_site_occupancy
    _atom_site_disorder_assembly
    _atom_site_disorder_group
    Br Br1 0.70412(2) 0.52186(2) 0.47663(2) 0.01933(6) Uani d 1 . .
    O O1 0.45281(7) 1.00457(9) 0.61053(6) 0.0176(2) Uani d 1 . .
    O O2 0.45956(6) 0.35751(9) 0.68829(5) 0.01363(18) Uani d 1 . .
    N N1 0.22417(8) 1.19161(11) 0.75048(7) 0.0152(2) Uani d 1 . .
    N N2 0.41385(7) 0.82530(10) 0.67331(6) 0.0115(2) Uani d 1 . .
    H HN2 0.3760(12) 0.7919(18) 0.6974(10) 0.019(4) Uiso d 1 . .
    N N3 0.47208(7) 0.74664(10) 0.64190(6) 0.0120(2) Uani d 1 . .
    C C1 0.34534(8) 1.03494(11) 0.68973(7) 0.0105(2) Uani d 1 . .
    C C2 0.30431(9) 1.14287(12) 0.65037(7) 0.0125(2) Uani d 1 . .
    H H2 0.317244 1.165550 0.603561 0.015 Uiso calc 1 . .
    C C3 0.24360(9) 1.21635(13) 0.68217(7) 0.0144(2) Uani d 1 . .
    H H3 0.214768 1.286668 0.654615 0.017 Uiso calc 1 . .
    C C4 0.26812(9) 1.09117(13) 0.78941(8) 0.0160(3) Uani d 1 . .
    H H4 0.257654 1.074883 0.837801 0.019 Uiso calc 1 . .
    C C5 0.32847(9) 1.00994(12) 0.76160(8) 0.0135(2) Uani d 1 . .
    H H5 0.356824 0.940616 0.790387 0.016 Uiso calc 1 . .
    C C6 0.40899(9) 0.95414(12) 0.65410(7) 0.0111(2) Uani d 1 . .
    C C7 0.46797(8) 0.62336(12) 0.65637(7) 0.0105(2) Uani d 1 . .
    H H7 0.430077 0.593995 0.688011 0.013 Uiso calc 1 . .
    C C8 0.52265(8) 0.52824(12) 0.62335(7) 0.0101(2) Uani d 1 . .
    C C9 0.51576(8) 0.39410(12) 0.63961(7) 0.0114(2) Uani d 1 . .
    C C10 0.55993(9) 0.29921(13) 0.60449(8) 0.0154(3) Uani d 1 . .
    H H10 0.552015 0.210250 0.613749 0.018 Uiso calc 1 . .
    C C11 0.61571(9) 0.33760(14) 0.55570(8) 0.0164(3) Uani d 1 . .
    H H11 0.646693 0.275109 0.532790 0.020 Uiso calc 1 . .
    C C12 0.62469(9) 0.47104(13) 0.54149(7) 0.0136(2) Uani d 1 . .
    C C13 0.57828(8) 0.56652(13) 0.57324(7) 0.0118(2) Uani d 1 . .
    H H13 0.583938 0.654965 0.561477 0.014 Uiso calc 1 . .
    C C14 0.500000 0.27859(17) 0.750000 0.0157(4) Uani d 1 . .
    H H14A 0.454724 0.222442 0.765344 0.019 Uiso calc 0.5 . .
    H H14B 0.545278 0.222447 0.734654 0.019 Uiso calc 0.5 . .
    O O1W 0.60456(7) 0.90764(12) 0.55169(7) 0.0256(2) Uani d 1 . .
    H H1W 0.5551(16) 0.914(2) 0.5685(12) 0.037(6) Uiso d 1 . .
    H H2W 0.5926(16) 0.934(2) 0.5072(14) 0.041(6) Uiso d 1 . .
loop_
    _atom_site_aniso_label
    _atom_site_aniso_U_11
    _atom_site_aniso_U_22
    _atom_site_aniso_U_33
    _atom_site_aniso_U_12
    _atom_site_aniso_U_13
    _atom_site_aniso_U_23
    Br1 0.01383(9) 0.03079(10) 0.01546(8) -0.00484(5) 0.00808(5) -0.00590(5)
    O1 0.0203(5) 0.0125(4) 0.0235(5) 0.0021(4) 0.0133(4) 0.0048(4)
    O2 0.0142(4) 0.0126(4) 0.0148(4) 0.0007(3) 0.0046(3) 0.0048(3)
    N1 0.0150(5) 0.0127(5) 0.0192(6) -0.0003(4) 0.0067(4) -0.0031(4)
    N2 0.0114(5) 0.0095(5) 0.0158(5) 0.0010(4) 0.0080(4) 0.0013(4)
    N3 0.0116(5) 0.0108(5) 0.0147(5) 0.0021(4) 0.0052(4) -0.0003(4)
    C1 0.0095(6) 0.0082(5) 0.0143(6) -0.0016(4) 0.0035(4) -0.0019(4)
    C2 0.0138(6) 0.0123(5) 0.0115(5) 0.0001(4) 0.0024(4) -0.0008(4)
    C3 0.0144(6) 0.0122(5) 0.0163(6) 0.0023(5) 0.0020(5) -0.0008(5)
    C4 0.0204(7) 0.0135(6) 0.0167(6) -0.0017(5) 0.0099(5) -0.0003(5)
    C5 0.0164(6) 0.0097(5) 0.0154(6) -0.0013(4) 0.0055(5) 0.0015(4)
    C6 0.0104(6) 0.0106(5) 0.0125(6) 0.0000(4) 0.0027(4) 0.0000(4)
    C7 0.0091(5) 0.0116(5) 0.0108(5) 0.0003(4) 0.0023(4) 0.0008(4)
    C8 0.0080(6) 0.0104(5) 0.0112(6) 0.0006(4) 0.0003(4) 0.0000(4)
    C9 0.0098(6) 0.0117(5) 0.0124(5) 0.0006(4) 0.0012(4) 0.0012(4)
    C10 0.0176(6) 0.0112(6) 0.0169(6) 0.0028(5) 0.0020(5) -0.0006(5)
    C11 0.0144(6) 0.0178(6) 0.0170(6) 0.0044(5) 0.0030(5) -0.0044(5)
    C12 0.0087(6) 0.0211(6) 0.0118(6) -0.0007(5) 0.0036(5) -0.0018(5)
    C13 0.0095(6) 0.0128(5) 0.0128(6) -0.0004(4) 0.0014(4) 0.0000(4)
    C14 0.0271(10) 0.0076(7) 0.0118(8) 0.000 0.0019(7) 0.000
    O1W 0.0151(5) 0.0396(7) 0.0241(6) 0.0057(5) 0.0085(4) 0.0119(5)
_geom_special_details
;
 All esds (except the esd in the dihedral angle between two l.s. planes)
 are estimated using the full covariance matrix.  The cell esds are taken
 into account individually in the estimation of esds in distances, angles
 and torsion angles; correlations between esds in cell parameters are only
 used when they are defined by crystal symmetry.  An approximate (isotropic)
 treatment of cell esds is used for estimating esds involving l.s. planes.
;
loop_
    _geom_bond_atom_site_label_1
    _geom_bond_atom_site_label_2
    _geom_bond_site_symmetry_2
    _geom_bond_distance
    _geom_bond_publ_flag
    Br1 C12 . 1.8978(13) ?
    O1 C6 . 1.2300(16) y
    O2 C9 . 1.3818(16) ?
    O2 C14 . 1.4134(13) ?
    N1 C4 . 1.3412(18) ?
    N1 C3 . 1.3421(18) ?
    N2 C6 . 1.3512(16) y
    N2 N3 . 1.3857(15) y
    N2 HN2 . 0.851(18) ?
    N3 C7 . 1.2820(16) y
    C1 C2 . 1.3869(17) ?
    C1 C5 . 1.3898(18) ?
    C1 C6 . 1.4976(17) y
    C2 C3 . 1.3873(18) ?
    C2 H2 . 0.9300 ?
    C3 H3 . 0.9300 ?
    C4 C5 . 1.3910(19) ?
    C4 H4 . 0.9300 ?
    C5 H5 . 0.9300 ?
    C7 C8 . 1.4677(17) y
    C7 H7 . 0.9300 ?
    C8 C13 . 1.3997(18) ?
    C8 C9 . 1.4007(17) ?
    C9 C10 . 1.3904(18) ?
    C10 C11 . 1.384(2) ?
    C10 H10 . 0.9300 ?
    C11 C12 . 1.3897(19) ?
    C11 H11 . 0.9300 ?
    C12 C13 . 1.3818(18) ?
    C13 H13 . 0.9300 ?
    C14 H14A . 0.9700 ?
    C14 H14B . 0.9700 ?
    O1W H1W . 0.86(2) ?
    O1W H2W . 0.83(3) ?
loop_
    _geom_angle_atom_site_label_1
    _geom_angle_atom_site_label_2
    _geom_angle_atom_site_label_3
    _geom_angle_site_symmetry_1
    _geom_angle_site_symmetry_3
    _geom_angle
    _geom_angle_publ_flag
    C9 O2 C14 . . 115.16(8) ?
    C4 N1 C3 . . 116.75(11) ?
    C6 N2 N3 . . 117.46(11) y
    C6 N2 HN2 . . 120.5(12) ?
    N3 N2 HN2 . . 121.2(12) ?
    C7 N3 N2 . . 114.86(11) y
    C2 C1 C5 . . 118.58(12) ?
    C2 C1 C6 . . 118.36(11) ?
    C5 C1 C6 . . 123.00(11) ?
    C1 C2 C3 . . 118.72(12) ?
    C1 C2 H2 . . 120.6 ?
    C3 C2 H2 . . 120.6 ?
    N1 C3 C2 . . 123.64(12) ?
    N1 C3 H3 . . 118.2 ?
    C2 C3 H3 . . 118.2 ?
    N1 C4 C5 . . 123.79(13) ?
    N1 C4 H4 . . 118.1 ?
    C5 C4 H4 . . 118.1 ?
    C1 C5 C4 . . 118.37(12) ?
    C1 C5 H5 . . 120.8 ?
    C4 C5 H5 . . 120.8 ?
    O1 C6 N2 . . 123.81(12) y
    O1 C6 C1 . . 120.81(11) y
    N2 C6 C1 . . 115.38(11) y
    N3 C7 C8 . . 120.47(11) ?
    N3 C7 H7 . . 119.8 ?
    C8 C7 H7 . . 119.8 ?
    C13 C8 C9 . . 118.83(12) ?
    C13 C8 C7 . . 122.10(11) ?
    C9 C8 C7 . . 119.00(11) ?
    O2 C9 C10 . . 120.53(11) ?
    O2 C9 C8 . . 118.22(11) ?
    C10 C9 C8 . . 121.14(12) ?
    C11 C10 C9 . . 119.76(12) ?
    C11 C10 H10 . . 120.1 ?
    C9 C10 H10 . . 120.1 ?
    C10 C11 C12 . . 118.94(12) ?
    C10 C11 H11 . . 120.5 ?
    C12 C11 H11 . . 120.5 ?
    C13 C12 C11 . . 122.17(12) ?
    C13 C12 Br1 . . 119.57(10) ?
    C11 C12 Br1 . . 118.26(10) ?
    C12 C13 C8 . . 119.06(12) ?
    C12 C13 H13 . . 120.5 ?
    C8 C13 H13 . . 120.5 ?
    O2 C14 O2 2_656 . 110.96(14) ?
    O2 C14 H14A 2_656 . 109.4 ?
    O2 C14 H14A . . 109.4 ?
    O2 C14 H14B 2_656 . 109.4 ?
    O2 C14 H14B . . 109.4 ?
    H14A C14 H14B . . 108.0 ?
    H1W O1W H2W . . 106(2) ?
loop_
    _geom_torsion_atom_site_label_1
    _geom_torsion_atom_site_label_2
    _geom_torsion_atom_site_label_3
    _geom_torsion_atom_site_label_4
    _geom_torsion_site_symmetry_1
    _geom_torsion_site_symmetry_2
    _geom_torsion_site_symmetry_3
    _geom_torsion_site_symmetry_4
    _geom_torsion
    _geom_torsion_publ_flag
    C6 N2 N3 C7 . . . . -173.82(11) y
    C5 C1 C2 C3 . . . . -4.17(18) ?
    C6 C1 C2 C3 . . . . 178.46(11) ?
    C4 N1 C3 C2 . . . . 1.2(2) ?
    C1 C2 C3 N1 . . . . 2.3(2) ?
    C3 N1 C4 C5 . . . . -2.8(2) ?
    C2 C1 C5 C4 . . . . 2.71(19) ?
    C6 C1 C5 C4 . . . . 179.95(12) ?
    N1 C4 C5 C1 . . . . 0.9(2) ?
    N3 N2 C6 O1 . . . . 0.24(19) y
    N3 N2 C6 C1 . . . . -179.82(10) y
    C2 C1 C6 O1 . . . . 29.80(18) ?
    C5 C1 C6 O1 . . . . -147.44(13) ?
    C2 C1 C6 N2 . . . . -150.15(12) ?
    C5 C1 C6 N2 . . . . 32.61(18) ?
    N2 N3 C7 C8 . . . . 176.82(11) y
    N3 C7 C8 C13 . . . . -2.37(19) ?
    N3 C7 C8 C9 . . . . -179.26(12) ?
    C14 O2 C9 C10 . . . . 57.04(16) ?
    C14 O2 C9 C8 . . . . -126.67(12) ?
    C13 C8 C9 O2 . . . . -179.05(11) ?
    C7 C8 C9 O2 . . . . -2.05(17) ?
    C13 C8 C9 C10 . . . . -2.79(18) ?
    C7 C8 C9 C10 . . . . 174.21(12) ?
    O2 C9 C10 C11 . . . . 179.78(11) ?
    C8 C9 C10 C11 . . . . 3.60(19) ?
    C9 C10 C11 C12 . . . . -1.5(2) ?
    C10 C11 C12 C13 . . . . -1.4(2) ?
    C10 C11 C12 Br1 . . . . 178.26(10) ?
    C11 C12 C13 C8 . . . . 2.17(19) ?
    Br1 C12 C13 C8 . . . . -177.48(9) ?
    C9 C8 C13 C12 . . . . -0.08(18) ?
    C7 C8 C13 C12 . . . . -176.98(11) ?
    C9 O2 C14 O2 . . . 2_656 87.86(9) ?
loop_
    _geom_hbond_atom_site_label_D
    _geom_hbond_atom_site_label_H
    _geom_hbond_atom_site_label_A
    _geom_hbond_site_symmetry_A
    _geom_hbond_distance_DH
    _geom_hbond_distance_HA
    _geom_hbond_distance_DA
    _geom_hbond_angle_DHA
    _geom_hbond_publ_flag
    N2 HN2 N1 4_546 0.85(2) 2.179(19) 3.0261(16) 174(2) yes
    O1W H1W O1 . 0.86(2) 2.06(2) 2.8756(15) 158(2) yes
    O1W H1W N3 . 0.86(2) 2.61(2) 3.2476(16) 131.3(19) yes
    O1W H2W O1 5_676 0.83(3) 2.19(3) 3.0244(16) 174(2) yes
    C3 H3 O1W 3_455 0.93 2.56 3.4450(17) 159 yes
    C4 H4 Br1 8_466 0.93 2.94 3.8554(13) 169 yes
    C10 H10 O1 1_545 0.93 2.56 3.4123(17) 152 yes
    C13 H13 O1W . 0.93 2.59 3.5148(18) 171 yes
    C14 H14A Cg1 1_545 0.97 2.74 3.5940(10)
                                          144 yes
    C14 H14B Cg1 2_646 0.97 2.74 3.5940(10)
                                          144 yes
_shelx_space_group_comment
;
The symmetry employed for this shelxl refinement is uniquely defined
by the following loop, which should always be used as a source of
symmetry information in preference to the above space-group names.
They are only intended as comments.
;
_shelx_estimated_absorpt_T_min     0.391
_shelx_estimated_absorpt_T_max     0.568
_shelx_hkl_file
;
  -4   0   0 1304.92 59.2496   1
   4   0   0 1368.81 59.0792   1
   6   0   0 125.380 5.38523   5
  -6   0   0 129.433 5.40075   5
  -6   0   0 122.956 5.36514   6
   6   0   0 133.917 5.35762   4
  -6   0   0 115.616 5.39000   4
   6   0   0 125.132 5.33417   6
  -8   0   0 568.022 24.3924   4
  -8   0   0 601.319 24.3803   5
  -8   0   0 573.106 24.3412   6
   8   0   0 605.269 24.3347   4
   8   0   0 583.283 24.3533   5
   8   0   0 588.540 24.3189   6
  10   0   0 899.430 36.4837   6
  10   0   0 903.202 36.4972   4
 -10   0   0 857.150 36.5234   6
  10   0   0 905.313 36.5390   5
  10   0   0 872.885 36.3535   7
 -10   0   0 847.905 36.5899   4
 -10   0   0 882.915 36.5626   5
  12   0   0 964.622 39.4531   5
 -12   0   0 944.820 39.4567   6
  12   0   0 954.550 39.3764   6
 -12   0   0 956.125 39.5499   4
  12   0   0 966.613 39.2262   7
 -12   0   0 914.860 39.4789   5
  14   0   0 25.5106 1.76400   7
  14   0   0 28.7471 1.87630   7
  14   0   0 28.4218 2.91036   5
  14   0   0 31.3693 2.42143   6
 -14   0   0 32.0352 2.96897   6
 -16   0   0 128.573 6.67623   4
  16   0   0 114.313 5.64247   6
  16   0   0 112.715 5.21184   7
  16   0   0 110.401 6.02033   5
  18   0   0 144.011 7.99582   5
 -18   0   0 182.676 8.81287   4
  -3  -1   0 12.2510 0.63133   7
   3  -1   0 11.7100 0.70859   6
   3  -1   0 11.6798 0.66263   7
  -3  -1   0 12.0170 0.68438   6
  -3  -1   0 13.0874 0.79338   4
   3  -1   0 10.0094 0.68715   4
  -3  -1   0 13.5847 0.78358   5
   3   1   0 11.7292 0.77406   5
   3   1   0 11.6111 0.64507   7
  -3   1   0 13.9473 0.71844   6
  -3   1   0 14.7370 0.72858   4
   3   1   0 11.9521 0.69268   6
  -3   1   0 12.8333 0.71477   5
  -5  -1   0 3021.12 135.306   1
   5  -1   0 3321.10 135.565   1
  -5   1   0 3135.79 135.400   1
   7  -1   0 679.355 27.3886   5
   7  -1   0 658.265 27.3752   6
   7  -1   0 661.186 27.2869   7
   7  -1   0 654.992 27.3719   4
  -7  -1   0 661.235 27.3890   6
  -7  -1   0 636.224 27.4460   4
  -7  -1   0 687.554 27.4393   5
   7   1   0 660.687 27.4136   5
  -7   1   0 682.350 27.4049   5
   7   1   0 677.382 27.4036   4
   7   1   0 665.807 27.2965   7
   7   1   0 657.594 27.3681   6
  -7   1   0 646.008 27.3890   6
  -7   1   0 632.314 27.4100   4
  -9  -1   0 670.042 28.5929   6
   9  -1   0 708.015 28.6026   5
   9  -1   0 696.429 28.5736   4
  -9  -1   0 709.730 28.6642   5
   9  -1   0 675.380 28.4605   7
  -9  -1   0 676.645 28.6872   4
   9  -1   0 652.010 28.6476   6
  -9   1   0 668.765 28.6002   6
  -9   1   0 710.693 28.6239   5
   9   1   0 712.866 28.6342   5
   9   1   0 700.329 28.4687   7
  -9   1   0 673.829 28.6459   4
   9   1   0 701.165 28.5718   6
   9   1   0 694.655 28.5955   4
 -11  -1   0 48.7882 2.86643   6
  11  -1   0 50.8628 2.68997   6
  11  -1   0 48.6124 2.59212   4
  11  -1   0 49.5588 2.88830   5
 -11  -1   0 48.7055 3.18545   4
 -11  -1   0 47.6992 2.98765   5
  11  -1   0 46.9978 2.36066   7
  11   1   0 49.8135 3.00373   5
  11   1   0 52.7993 2.66960   6
  11   1   0 48.1810 2.62217   4
 -11   1   0 51.1980 2.85150   5
  11   1   0 52.2712 2.41302   7
 -11   1   0 46.0291 2.97282   4
 -11   1   0 47.3686 2.81380   6
  13  -1   0 394.546 16.5928   6
  13  -1   0 391.996 16.3805   7
  13  -1   0 391.705 16.6778   5
 -13  -1   0 412.552 16.9240   4
 -13  -1   0 392.364 16.6942   6
 -13   1   0 406.411 16.8527   4
 -13   1   0 401.998 16.9340   5
  13   1   0 396.463 16.4136   7
  13   1   0 387.453 16.5864   6
 -13   1   0 360.500 16.6765   6
  13   1   0 396.875 16.7447   5
  15  -1   0 758.945 32.1750   6
  15  -1   0 760.779 32.2480   5
  15  -1   0 772.983 31.9427   7
 -15  -1   0 833.594 32.5548   4
 -15  -1   0 781.161 32.3226   6
  15   1   0 796.748 31.9793   7
  15   1   0 699.373 32.7572   5
 -15   1   0 709.321 32.2652   6
  15   1   0 764.637 32.1766   6
 -15   1   0 842.281 32.5108   4
  17  -1   0 394.020 17.3022   5
  17  -1   0 390.406 17.1560   6
 -17  -1   0 430.711 17.7909   4
  17   1   0 379.641 17.3555   5
  17   1   0 384.969 17.1652   6
 -17   1   0 436.118 17.7118   4
  19  -1   0 12.4315 2.64627   5
 -19  -1   0 20.8848 3.56264   4
  19   1   0 9.69473 2.73296   5
 -19   1   0 21.3828 3.57826   4
   0  -2   0 4138.06 171.353   1
   0   2   0 4074.11 171.291   1
  -2  -2   0 1016.12 41.8474   7
  -4  -2   0 65.2996 2.82397   7
   4  -2   0 64.8055 2.88192   6
   4  -2   0 73.6336 2.86774   5
   4  -2   0 60.0808 2.88545   4
  -4  -2   0 64.2847 2.85254   6
   4  -2   0 71.3335 2.85806   7
  -4   2   0 58.1076 2.93703   4
  -4   2   0 67.1598 2.89539   3
   4   2   0 62.3423 2.87380   6
   4   2   0 62.0507 2.92577   5
  -4   2   0 66.9547 2.87305   6
  -4   2   0 65.9384 2.80577   5
   4   2   0 62.2074 2.83800   7
  -4   2   0 73.0827 2.84540   7
   6  -2   0 229.339 9.61221   6
  -6  -2   0 228.317 9.59827   6
  -6  -2   0 227.305 9.70032   4
   6  -2   0 246.538 9.55837   7
   6  -2   0 239.478 9.59807   5
  -6  -2   0 236.931 9.67770   5
  -6  -2   0 227.312 9.53405   7
   6  -2   0 221.399 9.60910   4
  -6   2   0 225.176 9.62246   4
   6   2   0 217.916 9.62238   4
   6   2   0 225.875 9.65733   5
  -6   2   0 235.726 9.58070   5
  -6   2   0 224.550 9.60113   6
   6   2   0 219.971 9.60666   7
   6   2   0 229.255 9.60548   6
  -8  -2   0 715.368 29.8100   5
  -8  -2   0 724.152 29.7446   6
   8  -2   0 739.004 29.7476   6
  -8  -2   0 708.771 29.8548   4
   8  -2   0 722.953 29.7437   4
   8  -2   0 736.609 29.7303   5
   8   2   0 741.845 29.6627   7
   8   2   0 715.457 29.7655   4
   8   2   0 717.310 29.7885   5
  -8   2   0 724.249 29.7231   5
   8   2   0 691.604 29.7201   6
  -8   2   0 684.673 29.7635   4
  -8   2   0 711.572 29.7488   6
  10  -2   0 864.157 34.9587   6
 -10  -2   0 852.728 34.9820   6
  10  -2   0 892.543 34.9623   5
  10  -2   0 869.641 34.8324   7
  10  -2   0 841.931 34.9510   4
 -10  -2   0 834.068 35.1040   4
 -10  -2   0 841.036 35.0560   5
  10   2   0 848.117 34.9421   6
  10   2   0 838.360 34.9795   4
 -10   2   0 843.239 34.9459   5
 -10   2   0 718.684 35.0149   6
  10   2   0 854.676 35.0204   5
 -10   2   0 814.600 35.0112   4
  10   2   0 894.039 34.8548   7
  12  -2   0 601.466 24.0390   7
  12  -2   0 588.952 24.2146   5
 -12  -2   0 583.287 24.2486   6
 -12  -2   0 578.552 24.4343   4
  12  -2   0 584.934 24.2024   6
  12   2   0 578.681 24.3005   5
 -12   2   0 542.562 24.2350   6
  12   2   0 615.376 24.0695   7
 -12   2   0 578.950 24.3231   4
  12   2   0 568.759 24.1778   6
 -12   2   0 556.859 24.1909   5
 -14  -2   0 214.354 9.13403   4
  14  -2   0 191.768 8.63486   5
 -14  -2   0 194.966 8.70403   6
  14  -2   0 198.154 8.54769   6
  14  -2   0 188.982 8.27743   7
 -14   2   0 176.124 8.60790   6
 -14   2   0 185.656 8.87260   4
  14   2   0 191.027 8.80907   5
  14   2   0 201.677 8.34328   7
  14   2   0 194.471 8.55220   6
  16  -2   0 32.6169 2.88365   6
 -16  -2   0 34.4522 4.36477   4
  16  -2   0 25.1861 3.33773   5
  16  -2   0 28.6137 2.07484   7
  16   2   0 31.1653 3.17109   6
  16   2   0 30.6242 3.86002   5
 -16   2   0 29.3251 4.06481   4
  16   2   0 34.6683 2.51013   7
  18  -2   0 44.1195 4.20662   5
 -18  -2   0 49.3602 5.31837   4
 -18   2   0 45.4448 5.12703   4
  18   2   0 48.5520 4.59410   5
   1  -3   0 276.365 11.4451   6
   1  -3   0 278.001 11.4646   4
   1  -3   0 282.127 11.4575   3
   1  -3   0 271.555 11.4480   6
  -1  -3   0 281.380 11.4675   4
  -1  -3   0 293.967 11.4485   5
  -1  -3   0 286.706 11.4498   6
  -1  -3   0 292.245 11.4818   3
  -1  -3   0 277.231 11.4452   6
   1  -3   0 280.940 11.4591   7
  -1  -3   0 262.495 11.4505   7
   1   3   0 253.110 11.4980   7
  -1   3   0 279.191 11.4722   4
   1   3   0 249.094 11.5054   4
   1   3   0 277.764 11.4502   6
   1   3   0 271.018 11.4672   4
  -1   3   0 276.238 11.4479   6
  -1   3   0 273.035 11.4639   7
   1   3   0 266.047 11.4435   6
  -1   3   0 276.002 11.4392   6
  -1   3   0 285.202 11.4449   3
   3  -3   0 1486.96 60.9926   6
  -3  -3   0 1520.43 60.9860   6
  -3  -3   0 1434.43 60.9884   7
  -5  -3   0 832.919 32.6467   5
  -5  -3   0 777.485 32.5495   7
   5  -3   0 831.434 32.5526   5
   5  -3   0 778.898 32.5881   6
  -5  -3   0 816.470 32.6481   4
   5  -3   0 759.427 32.6081   4
  -5   3   0 796.661 32.6032   3
  -5   3   0 863.299 32.5585   7
   5   3   0 759.401 32.5493   7
  -5   3   0 766.953 32.5760   6
  -5   3   0 759.475 32.5869   4
   5   3   0 767.362 32.5853   6
   5   3   0 796.936 32.6154   5
   5   3   0 753.077 32.6345   4
  -5   3   0 770.014 32.5011   5
  -7  -3   0 888.643 36.3828   7
   7  -3   0 930.333 36.4018   7
   7  -3   0 885.438 36.4563   6
  -7  -3   0 875.954 36.5139   5
   7  -3   0 851.100 36.4748   4
   7   3   0 891.003 36.4493   6
   7   3   0 828.338 36.4804   4
  -7   3   0 871.663 36.3703   5
   7   3   0 871.980 36.3910   7
  -7   3   0 891.582 36.4652   4
   7   3   0 909.410 36.5012   5
  -7   3   0 883.106 36.4487   6
  -7   3   0 881.250 36.4820   3
  -9  -3   0 738.135 30.2410   4
   9  -3   0 711.175 30.1018   4
  -9  -3   0 726.714 30.1898   5
   9  -3   0 717.368 30.1039   6
   9  -3   0 783.096 30.0117   7
   9  -3   0 754.484 30.0559   5
  -9  -3   0 739.728 30.0979   6
   9   3   0 727.041 30.0854   6
  -9   3   0 691.819 30.1065   4
  -9   3   0 688.261 30.0028   5
   9   3   0 730.450 30.1544   5
   9   3   0 702.473 30.1210   4
   9   3   0 729.398 30.0041   7
  -9   3   0 714.483 30.0881   6
  11  -3   0 196.538 8.61823   6
  11  -3   0 187.823 8.60382   4
 -11  -3   0 201.746 8.66933   6
  11  -3   0 218.748 8.47787   7
  11  -3   0 210.048 8.61096   5
 -11  -3   0 193.506 8.91726   4
  11   3   0 201.008 8.78750   5
 -11   3   0 193.459 8.63503   6
  11   3   0 202.514 8.49871   7
 -11   3   0 192.953 8.70024   4
  11   3   0 197.713 8.63713   6
 -11   3   0 191.272 8.50315   5
 -13  -3   0 139.836 7.19983   4
  13  -3   0 153.168 6.44433   7
 -13  -3   0 147.091 6.78312   6
  13  -3   0 154.730 6.71202   6
  13  -3   0 151.342 6.72934   5
  13   3   0 148.229 6.72555   6
 -13   3   0 138.029 6.72203   6
 -13   3   0 148.958 6.90534   4
 -13   3   0 137.220 6.52809   5
  13   3   0 151.209 6.50873   7
  13   3   0 151.733 7.03370   5
 -15  -3   0 765.512 32.1413   6
  15  -3   0 777.148 32.0357   5
 -15  -3   0 774.414 32.4095   4
  15  -3   0 755.727 32.0391   6
 -15   3   0 748.868 32.2004   4
  15   3   0 766.198 32.2022   5
  15   3   0 757.917 32.0535   6
  15   3   0 796.633 31.8573   7
 -17  -3   0 509.349 20.9368   4
  17  -3   0 441.556 20.6412   5
  17   3   0 474.428 20.4217   6
  17   3   0 475.525 20.6315   5
 -17   3   0 498.173 20.7456   4
 -19  -3   0 20.6349 3.55335   4
  19  -3   0 15.9509 2.67674   5
 -19   3   0 18.5760 3.50719   4
  19   3   0 13.7349 3.16557   5
   0  -4   0 1773.12 74.1715   7
   0   4   0 1830.27 74.1845   4
   0   4   0 1798.99 74.1540   6
   2  -4   0 881.118 34.9948   7
   2  -4   0 835.667 34.9771   6
   2  -4   0 852.493 35.0006   3
  -2  -4   0 873.932 34.9928   5
  -2  -4   0 855.185 35.0017   4
  -2  -4   0 848.458 34.9751   6
  -2  -4   0 861.983 34.9773   6
  -2  -4   0 855.732 35.0213   3
   2  -4   0 827.654 34.9815   6
   2  -4   0 838.070 34.9969   4
  -2  -4   0 841.045 34.9856   7
   2   4   0 856.081 34.9719   5
  -2   4   0 856.184 35.0115   4
  -2   4   0 886.340 34.9888   7
   2   4   0 856.296 34.9896   6
  -2   4   0 789.133 35.0185   3
  -2   4   0 863.234 34.9704   6
   2   4   0 819.132 34.9790   6
   2   4   0 801.853 35.0103   4
  -4  -4   0 207.114 9.10916   6
  -4  -4   0 219.400 9.03826   4
   4  -4   0 213.912 9.02447   4
  -4  -4   0 202.156 8.96814   7
   4  -4   0 206.222 8.98337   6
   4  -4   0 212.323 9.02881   3
   4  -4   0 220.606 8.98499   7
  -4  -4   0 213.993 9.03862   5
  -4  -4   0 211.487 8.96903   6
   4   4   0 204.955 9.00483   6
  -4   4   0 221.814 8.98198   3
   4   4   0 211.911 9.04832   4
  -4   4   0 229.773 8.98851   7
  -4   4   0 216.962 9.02205   4
  -4   4   0 216.409 8.96047   6
   4   4   0 207.476 9.01433   5
   6  -4   0 189.201 7.51411   7
   6  -4   0 168.125 7.57389   4
  -6  -4   0 178.729 7.52226   6
   6  -4   0 189.516 7.48044   5
  -6  -4   0 172.746 7.48639   7
  -6  -4   0 169.968 7.63441   5
   6  -4   0 174.437 7.55439   6
   6   4   0 165.833 7.60525   4
   6   4   0 170.925 7.57233   6
  -6   4   0 178.135 7.38787   5
   6   4   0 165.669 7.50192   7
  -6   4   0 184.588 7.55083   3
  -6   4   0 194.766 7.50251   7
  -6   4   0 172.563 7.50320   6
  -6   4   0 175.195 7.54585   4
   8  -4   0 363.553 13.5821   7
   8  -4   0 339.577 13.5531   5
  -8  -4   0 327.034 13.5356   7
   8  -4   0 309.658 13.6528   4
   8  -4   0 321.976 13.6328   6
  -8  -4   0 326.625 13.7622   4
  -8  -4   0 327.467 13.6036   6
  -8  -4   0 309.555 13.7254   5
   8   4   0 302.254 13.6606   4
   8   4   0 330.559 13.6561   6
  -8   4   0 328.014 13.6570   3
   8   4   0 316.666 13.5594   7
  -8   4   0 328.033 13.6081   6
  -8   4   0 321.583 13.6288   4
  -8   4   0 307.057 13.5569   5
   8   4   0 325.156 13.7082   5
  10  -4   0 155.958 7.43129   4
 -10  -4   0 169.865 7.69511   4
  10  -4   0 182.099 7.30703   7
  10  -4   0 173.711 7.33624   5
  10  -4   0 170.355 7.44808   6
 -10  -4   0 174.482 7.41954   6
  10   4   0 168.838 7.48078   6
 -10   4   0 165.440 7.44964   4
 -10   4   0 170.464 7.39411   6
  10   4   0 172.983 7.60358   5
  10   4   0 181.359 7.35878   7
 -10   4   0 159.633 7.46126   3
 -10   4   0 159.792 7.21516   5
 -12  -4   0 291.039 13.1927   4
  12  -4   0 317.940 12.7664   7
 -12  -4   0 305.571 12.9590   6
  12  -4   0 312.823 12.9355   6
  12  -4   0 312.620 12.8628   5
  12   4   0 308.594 13.1136   5
 -12   4   0 289.256 12.9076   6
 -12   4   0 298.406 12.9912   4
 -12   4   0 278.993 12.7286   5
  12   4   0 308.994 12.7966   7
  12   4   0 308.059 12.9763   6
  14  -4   0 208.029 8.08770   7
 -14  -4   0 182.313 8.33807   6
  14  -4   0 185.002 8.23343   5
  14  -4   0 187.883 8.24813   6
 -14  -4   0 182.007 8.73005   4
 -14   4   0 172.267 8.22069   6
 -14   4   0 179.587 8.43051   4
  14   4   0 182.664 8.60000   5
  14   4   0 189.210 8.39259   6
 -14   4   0 161.433 7.97960   5
  14   4   0 195.472 8.09808   7
 -16  -4   0 6.26023 2.60452   4
  16  -4   0 -2.2665 1.69561   5
  16   4   0 3.79067 1.86622   6
 -16   4   0 2.11389 2.10229   4
  16   4   0 2.58521 1.56889   7
  16   4   0 4.81297 2.40074   5
  18  -4   0 17.5577 2.63851   5
 -18  -4   0 22.4631 3.25132   4
  18   4   0 15.6746 3.15861   5
 -18   4   0 16.8335 2.98131   4
   1  -5   0 1.92416 0.65989   6
   1  -5   0 1.24587 0.61321   6
  -1  -5   0 0.59704 0.67793   5
  -1  -5   0 1.29552 0.61454   6
   1  -5   0 2.16589 0.72109   3
  -1  -5   0 0.39927 0.67251   7
   1  -5   0 0.00746 0.66966   7
  -1  -5   0 1.58293 0.65423   6
   1  -5   0 0.53632 0.57812   5
   1   5   0 1.22727 0.60180   6
  -1   5   0 1.72281 0.58381   6
   1   5   0 1.62700 0.79435   4
   1   5   0 2.16313 0.59931   4
  -1   5   0 0.55006 0.70848   4
   1   5   0 0.55291 0.58728   6
  -1   5   0 0.91578 0.52527   4
   1   5   0 0.36482 0.73290   7
  -1   5   0 2.03616 0.57862   3
  -1   5   0 2.32346 0.72714   7
  -1   5   0 3.26730 0.68460   6
  -3  -5   0 1025.33 40.6137   6
   3  -5   0 953.518 40.6142   6
   3  -5   0 971.081 40.6347   3
   3  -5   0 1026.92 40.6313   7
  -3  -5   0 1015.93 40.6369   5
  -3  -5   0 970.455 40.6145   7
  -3  -5   0 981.100 40.6305   4
   3  -5   0 950.347 40.6280   4
   3  -5   0 940.577 40.5987   6
  -3  -5   0 978.919 40.5999   6
   3   5   0 984.764 40.6115   7
  -3   5   0 1014.22 40.5978   3
  -3   5   0 976.349 40.6045   7
   3   5   0 978.771 40.6725   4
  -3   5   0 985.805 40.5895   6
  -3   5   0 987.471 40.6461   4
   3   5   0 963.590 40.6206   6
   3   5   0 991.676 40.6031   5
  -5  -5   0 594.853 23.2446   6
   5  -5   0 579.254 23.2195   7
   5  -5   0 543.460 23.2543   4
  -5  -5   0 546.732 23.1976   6
   5  -5   0 561.623 23.2696   3
  -5  -5   0 547.424 23.2040   7
   5  -5   0 541.161 23.2218   6
  -5  -5   0 574.692 23.2750   4
  -5  -5   0 532.279 23.2681   5
  -5   5   0 595.588 23.2233   3
   5   5   0 559.662 23.2481   5
   5   5   0 545.815 23.3001   4
  -5   5   0 559.945 23.1942   6
  -5   5   0 558.841 23.2496   4
   5   5   0 553.113 23.2483   6
   5   5   0 540.897 23.2007   7
  -5   5   0 570.025 23.2049   7
   7  -5   0 696.110 29.5765   4
  -7  -5   0 700.868 29.6161   5
   7  -5   0 742.064 29.5017   7
   7  -5   0 723.767 29.5504   6
  -7  -5   0 757.676 29.5753   6
  -7  -5   0 673.708 29.4707   7
  -7  -5   0 728.228 29.6215   4
  -7  -5   0 706.115 29.5078   6
   7   5   0 720.204 29.4968   7
  -7   5   0 698.440 29.5017   6
   7   5   0 666.075 29.6139   4
  -7   5   0 738.807 29.5442   3
   7   5   0 719.754 29.5591   6
  -7   5   0 732.349 29.4806   7
   7   5   0 691.522 29.5651   5
  -7   5   0 692.142 29.5375   4
  -9  -5   0 871.814 37.3543   7
   9  -5   0 923.703 37.3389   5
  -9  -5   0 902.251 37.5660   4
   9  -5   0 967.954 37.3938   7
   9  -5   0 921.864 37.4650   6
   9  -5   0 877.561 37.4871   4
  -9  -5   0 909.835 37.4301   6
   9   5   0 911.288 37.4769   6
  -9   5   0 888.739 37.4637   3
  -9   5   0 865.650 37.4405   4
  -9   5   0 905.363 37.4400   6
  -9   5   0 867.584 37.2704   5
   9   5   0 921.703 37.3855   7
   9   5   0 909.029 37.5103   5
  11  -5   0 38.7262 2.72463   6
  11  -5   0 38.1386 2.36600   7
 -11  -5   0 38.9713 2.63450   6
  11  -5   0 36.8639 2.40989   5
 -11  -5   0 34.3242 3.13185   4
 -11   5   0 37.8194 2.42426   6
  11   5   0 36.8811 3.01410   6
  11   5   0 37.5271 3.11785   5
 -11   5   0 37.0577 2.10771   5
 -11   5   0 39.8477 2.71090   4
  11   5   0 39.3222 2.60810   7
 -13  -5   0 53.6097 4.03516   4
  13  -5   0 58.7391 3.01550   7
 -13  -5   0 64.4384 5.26247   6
  13  -5   0 55.1573 3.21311   5
  13  -5   0 52.9578 3.40610   6
 -13   5   0 46.9809 2.77348   5
  13   5   0 56.3441 3.99803   5
 -13   5   0 53.0341 3.53486   4
  13   5   0 55.2443 3.28058   7
  13   5   0 52.2264 3.71375   6
 -13   5   0 51.2469 3.18549   6
  15  -5   0 189.771 8.57176   6
 -15  -5   0 183.922 9.12736   4
  15  -5   0 197.270 8.46300   5
  15   5   0 189.349 8.77878   6
 -15   5   0 176.223 8.76817   4
  15   5   0 190.301 9.05392   5
  15   5   0 193.813 8.42020   7
 -17  -5   0 25.8485 3.30420   4
 -17   5   0 26.3867 2.94643   4
  17   5   0 23.4342 3.25335   5
  17   5   0 25.5094 2.99564   6
   0  -6   0 1060.25 45.1309   7
   0  -6   0 1080.26 45.1021   6
   0  -6   0 1124.58 45.0719   5
   0  -6   0 1061.11 45.2104   6
   0  -6   0 1133.82 45.1422   3
   0   6   0 1056.95 45.1291   4
   0   6   0 1085.65 45.1472   4
   0   6   0 1100.65 45.1030   6
   0   6   0 1105.86 45.1211   6
   0   6   0 1111.77 45.1268   7
   2  -6   0 378.067 15.8486   6
  -2  -6   0 393.575 15.8956   3
   2  -6   0 385.139 15.8776   3
  -2  -6   0 379.819 15.8495   5
   2  -6   0 364.561 15.8611   4
   2  -6   0 384.628 15.7449   5
   2  -6   0 368.192 15.8229   6
  -2  -6   0 393.490 15.8471   6
  -2  -6   0 376.702 15.8648   7
  -2  -6   0 372.925 15.8299   6
   2  -6   0 367.500 15.8580   7
  -2   6   0 394.677 15.8186   6
  -2   6   0 401.668 15.8358   3
   2   6   0 371.680 15.8840   4
  -2   6   0 386.652 15.8637   7
   2   6   0 377.057 15.8626   6
  -2   6   0 387.644 15.8999   4
   2   6   0 377.142 15.9050   4
   2   6   0 373.747 15.8406   6
   2   6   0 349.041 15.8390   7
  -4  -6   0 4.22627 0.86952   6
  -4  -6   0 5.99195 1.06259   5
   4  -6   0 6.04499 1.03314   7
  -4  -6   0 8.36484 1.18822   3
   4  -6   0 5.02472 0.81761   6
   4  -6   0 6.14947 0.93825   6
  -4  -6   0 6.77506 1.03662   6
   4  -6   0 4.52623 0.97558   4
   4  -6   0 5.09073 1.10858   3
  -4  -6   0 6.02717 1.00023   4
  -4  -6   0 4.31682 0.91369   7
  -4   6   0 6.61081 0.81074   6
  -4   6   0 8.01701 1.06169   4
   4   6   0 3.94521 1.09251   6
  -4   6   0 6.19934 1.00028   7
  -4   6   0 5.66213 0.78882   3
   4   6   0 5.57835 1.07992   7
   4   6   0 4.89952 0.92616   4
   6  -6   0 22.3001 1.92473   6
  -6  -6   0 22.5461 2.23877   5
  -6  -6   0 25.0529 2.12928   6
  -6  -6   0 25.1255 2.11097   4
   6  -6   0 18.5315 1.93489   4
  -6  -6   0 21.9667 1.78164   7
  -6  -6   0 24.1131 1.75370   6
   6  -6   0 20.0575 1.80112   6
   6  -6   0 18.9197 1.85807   7
  -6   6   0 23.1392 1.91810   4
   6   6   0 22.5121 1.97155   4
   6   6   0 23.5338 2.18850   5
  -6   6   0 23.4800 1.57760   6
   6   6   0 23.7636 2.20444   6
  -6   6   0 23.8115 1.60396   3
  -6   6   0 21.6349 1.80732   7
   6   6   0 25.0777 2.04740   7
   8  -6   0 449.014 19.4465   4
  -8  -6   0 454.534 19.3606   6
   8  -6   0 479.801 19.3614   7
  -8  -6   0 486.914 19.4765   6
  -8  -6   0 442.732 19.3207   7
  -8  -6   0 477.488 19.5119   4
   8  -6   0 477.422 19.4344   6
  -8   6   0 461.307 19.4063   4
  -8   6   0 438.124 19.3261   6
   8   6   0 460.826 19.4705   5
   8   6   0 472.344 19.3731   7
  -8   6   0 461.978 19.3087   7
  -8   6   0 463.200 19.3802   3
   8   6   0 456.869 19.4526   6
  10  -6   0 137.401 6.01602   7
 -10  -6   0 132.783 6.37354   6
 -10  -6   0 133.577 6.07257   6
 -10  -6   0 136.461 6.45200   4
  10  -6   0 135.695 6.18316   6
 -10  -6   0 133.690 5.94528   7
 -10   6   0 130.686 5.99777   6
 -10   6   0 133.426 6.12930   4
  10   6   0 129.124 6.39165   5
  10   6   0 134.603 6.34531   6
  10   6   0 136.220 6.13946   7
  12  -6   0 445.506 18.1840   5
  12  -6   0 434.057 18.3951   6
 -12  -6   0 420.464 18.5969   4
  12  -6   0 459.932 18.2631   7
 -12   6   0 430.601 18.4052   4
  12   6   0 447.213 18.3035   7
  12   6   0 423.049 18.5216   5
 -12   6   0 408.538 18.2978   6
  12   6   0 439.725 18.4884   6
  14  -6   0 53.7586 3.74454   6
 -14  -6   0 46.0312 4.37090   4
  14  -6   0 59.4649 3.34682   5
 -14   6   0 54.2383 3.87001   4
  14   6   0 59.5693 3.67797   7
  14   6   0 52.5785 4.47311   5
  14   6   0 56.7381 4.25376   6
 -16  -6   0 3.21453 2.64041   4
 -16   6   0 0.61654 2.12085   4
  16   6   0 -1.1187 4.22792   6
  16   6   0 -0.5471 2.67601   5
  16   6   0 1.38185 2.00574   7
  -1  -7   0 11.4312 1.16068   6
  -1  -7   0 9.38276 1.08011   6
   1  -7   0 9.83331 1.26885   3
  -1  -7   0 7.10053 1.16494   7
  -1  -7   0 11.9935 1.19065   5
   1  -7   0 8.89823 1.22416   7
   1  -7   0 10.1345 1.20633   6
   1  -7   0 9.65744 1.09269   6
  -1  -7   0 12.9387 1.28150   3
   1  -7   0 11.7101 1.08851   5
  -1   7   0 9.79051 1.02054   4
   1   7   0 10.4472 1.27604   7
   1   7   0 9.41938 1.05342   6
   1   7   0 10.5453 1.40705   4
  -1   7   0 13.4589 1.25492   6
   1   7   0 9.38335 1.34931   4
  -1   7   0 11.2681 1.29377   7
  -1   7   0 11.0628 1.29735   4
   1   7   0 15.5921 1.30290   6
  -1   7   0 10.6524 1.06096   6
  -3  -7   0 76.3104 3.65909   5
   3  -7   0 70.9902 3.66765   3
   3  -7   0 67.4236 3.58001   7
   3  -7   0 70.3446 3.47401   6
   3  -7   0 74.0105 3.57048   6
  -3  -7   0 71.4041 3.50256   6
  -3  -7   0 76.0849 3.69506   3
   3  -7   0 66.8464 3.34079   5
  -3  -7   0 80.9346 3.61824   6
  -3  -7   0 64.5950 3.55239   7
   3  -7   0 69.5200 3.60702   4
  -3   7   0 68.6537 3.54203   6
   3   7   0 71.9305 3.68676   6
  -3   7   0 74.1633 3.61404   7
  -3   7   0 77.4469 3.42921   3
   3   7   0 72.6228 3.82162   4
   3   7   0 74.3471 3.68415   7
  -3   7   0 72.5321 3.65925   4
   3   7   0 71.7998 3.58282   4
   5  -7   0 58.4740 3.33000   4
  -5  -7   0 59.7548 3.30668   7
  -5  -7   0 61.6960 3.20666   6
  -5  -7   0 67.4710 3.56161   3
   5  -7   0 60.6169 3.45452   3
   5  -7   0 56.2567 3.18684   6
  -5  -7   0 70.6017 3.38200   6
  -5  -7   0 64.4317 3.37548   4
   5  -7   0 61.9595 3.25705   6
  -5  -7   0 63.6863 3.49074   5
   5  -7   0 58.6860 3.31254   7
  -5   7   0 62.2551 3.29439   7
  -5   7   0 64.4155 3.08628   3
  -5   7   0 65.5757 3.10698   6
   5   7   0 67.6322 3.70238   4
   5   7   0 59.2708 3.40830   7
  -5   7   0 65.3155 3.35109   4
   5   7   0 63.9228 3.50934   6
   7  -7   0 40.1402 2.60358   6
   7  -7   0 33.9702 2.63613   4
  -7  -7   0 39.4095 2.90944   6
  -7  -7   0 42.5807 2.86830   4
   7  -7   0 36.6921 2.59464   7
  -7  -7   0 36.0419 2.40955   6
  -7   7   0 36.1649 2.55833   4
   7   7   0 41.3427 2.99793   6
  -7   7   0 37.4833 2.48606   7
  -7   7   0 39.1427 2.33269   3
  -7   7   0 40.9063 2.27803   6
   7   7   0 37.7522 2.76589   7
   7   7   0 36.7893 2.85753   5
  -9  -7   0 229.080 10.2025   4
  -9  -7   0 238.572 10.2165   6
   9  -7   0 239.966 10.1022   6
   9   7   0 235.004 10.2207   6
   9   7   0 225.706 10.1690   5
  -9   7   0 228.307 10.0479   4
   9   7   0 228.594 10.0419   7
  -9   7   0 227.043 9.92422   6
  -9   7   0 227.270 9.88735   7
 -11  -7   0 25.5645 2.41294   6
 -11  -7   0 25.6541 3.24195   4
  11  -7   0 23.1520 2.69384   6
  11   7   0 23.3958 2.40379   6
 -11   7   0 24.5407 2.62607   4
 -11   7   0 23.9991 2.24490   6
  11   7   0 30.0584 2.80276   7
  11   7   0 30.3246 3.40521   5
 -13  -7   0 119.821 6.68883   4
 -13  -7   0 127.948 6.66766   6
  13  -7   0 133.419 6.32545   6
 -13   7   0 127.481 6.27083   4
  13   7   0 126.078 6.18281   7
  13   7   0 125.172 6.67144   5
 -15  -7   0 7.12583 2.56283   6
 -15  -7   0 4.30875 2.62652   4
  15   7   0 9.37802 2.41207   6
  15   7   0 3.78009 2.41807   7
  15   7   0 6.07489 2.74082   5
 -15   7   0 4.69245 2.04073   4
   0  -8   0 217.110 9.88098   6
   0  -8   0 231.132 9.95193   3
   0  -8   0 240.205 9.91066   6
   0  -8   0 223.732 9.83286   5
   0   8   0 236.896 9.88762   6
   0   8   0 239.771 9.96146   6
   0   8   0 231.908 9.94600   7
   0   8   0 222.470 9.97962   4
   2  -8   0 0.49066 1.12732   6
  -2  -8   0 3.51563 1.10537   6
  -2  -8   0 2.49858 1.15860   6
   2  -8   0 1.25684 1.25122   3
   2  -8   0 2.38985 0.99981   5
  -2  -8   0 3.25235 1.24236   5
  -2   8   0 2.54421 1.24532   7
   2   8   0 3.47664 1.34880   7
   2   8   0 2.96134 1.12033   6
   2   8   0 3.25611 1.44337   4
  -2   8   0 2.76427 0.87611   6
  -2   8   0 4.30481 1.27008   4
  -2   8   0 2.94408 1.00643   3
   2   8   0 1.93367 1.26309   6
  -4  -8   0 250.170 10.2995   6
  -4  -8   0 226.167 10.2398   6
  -4  -8   0 245.039 10.3853   3
   4  -8   0 218.949 10.5157   4
   4  -8   0 239.646 10.3008   6
  -4  -8   0 235.325 10.3687   5
   4  -8   0 231.354 10.3517   3
   4   8   0 247.474 10.3807   6
  -4   8   0 249.450 10.2022   3
  -4   8   0 239.705 10.3415   4
  -4   8   0 242.413 10.2800   7
  -4   8   0 230.226 10.1641   6
   4   8   0 234.119 10.3156   7
   4   8   0 251.345 10.4591   4
   6  -8   0 310.443 13.6025   3
  -6  -8   0 321.209 13.5461   6
  -6  -8   0 335.130 13.6899   3
  -6  -8   0 318.493 13.5824   4
   6  -8   0 314.582 13.5454   6
   6   8   0 309.787 13.6735   4
  -6   8   0 310.824 13.4878   7
  -6   8   0 320.162 13.5693   4
  -6   8   0 304.275 13.4070   6
  -6   8   0 317.906 13.4378   3
   6   8   0 327.179 13.5745   7
   6   8   0 321.045 13.6404   6
  -8  -8   0 44.1008 3.67795   4
  -8  -8   0 46.4438 3.37950   6
   8  -8   0 45.1528 3.12354   6
   8   8   0 37.7848 3.16049   7
   8   8   0 49.3364 3.57819   6
  -8   8   0 44.0265 2.78046   7
  -8   8   0 43.6500 2.60122   6
  -8   8   0 39.2984 3.38902   4
 -10  -8   0 4.23962 1.96068   4
  10  -8   0 7.50507 1.54901   6
 -10  -8   0 3.98276 1.93498   6
 -10   8   0 5.42133 1.29136   7
 -10   8   0 4.47171 1.56478   4
  10   8   0 6.10666 2.12578   6
  10   8   0 6.55125 1.89666   7
 -12  -8   0 286.449 12.6333   6
 -12  -8   0 276.358 12.5898   4
  12   8   0 275.077 12.5492   5
 -12   8   0 278.930 12.3422   4
  12   8   0 303.826 12.6084   6
  12   8   0 272.687 12.2654   7
 -14  -8   0 19.7253 2.94109   6
 -14  -8   0 18.7395 2.83102   4
  14   8   0 19.4890 2.95820   5
  14   8   0 18.9943 2.54224   7
 -14   8   0 18.2428 2.31364   4
  14   8   0 22.3010 3.10687   6
  -1  -9   0 14.7032 1.56258   6
  -1  -9   0 12.2687 1.70677   3
   1  -9   0 14.1029 1.45603   5
   1  -9   0 11.8688 1.70843   3
  -1  -9   0 16.0462 1.65064   5
   1  -9   0 15.4295 1.70454   6
  -1   9   0 12.8383 1.70493   7
   1   9   0 14.2840 1.42985   6
   1   9   0 13.0322 1.79458   4
  -1   9   0 9.53079 1.64638   4
   1   9   0 11.3533 1.72865   7
   1   9   0 16.0673 1.66376   6
  -1   9   0 11.7373 1.36704   6
   3  -9   0 1.86820 1.54979   3
   3  -9   0 0.65960 1.40983   6
  -3  -9   0 2.68728 1.46507   3
  -3  -9   0 1.58330 1.27486   6
   3  -9   0 -0.7861 1.08101   5
  -3  -9   0 3.86351 1.53932   5
   3   9   0 -0.7491 1.66316   4
   3   9   0 0.94395 1.47109   6
  -3   9   0 0.40664 1.12177   3
  -3   9   0 0.23489 1.38584   4
  -3   9   0 3.04048 1.11404   6
   3   9   0 1.59144 1.58310   7
  -3   9   0 -1.5038 1.32984   7
  -5  -9   0 95.3704 4.77864   6
   5  -9   0 87.4733 4.88962   3
  -5  -9   0 88.4510 4.85394   3
   5  -9   0 97.0345 4.68610   6
   5   9   0 86.2610 5.41941   4
  -5   9   0 91.6304 4.64852   7
   5   9   0 101.437 4.97595   6
  -5   9   0 87.1136 4.97556   4
   5   9   0 89.5958 4.82473   7
  -5   9   0 94.6037 4.43507   6
  -7  -9   0 10.6449 1.83890   4
   7  -9   0 10.0530 1.60594   6
  -7  -9   0 12.7231 1.94332   6
  -7   9   0 11.6804 1.73084   4
  -7   9   0 11.6253 1.59251   7
   7   9   0 11.6782 2.25520   4
   7   9   0 14.6903 2.22987   7
  -7   9   0 12.4790 1.49978   6
   7   9   0 13.2166 2.13258   6
  -9  -9   0 65.4993 5.23554   6
  -9  -9   0 59.6178 4.14874   4
  -9  -9   0 57.6075 4.47181   3
   9  -9   0 62.3689 4.06220   6
  -9   9   0 60.5005 3.77231   4
   9   9   0 66.4264 4.51051   6
   9   9   0 54.1794 3.96053   7
   9   9   0 63.7467 4.66843   4
  -9   9   0 54.7068 3.49557   7
 -11  -9   0 10.5297 2.23277   6
 -11  -9   0 8.03577 2.32544   4
  11   9   0 9.18544 2.55897   6
 -11   9   0 6.21551 1.78926   4
 -11   9   0 8.43839 1.54734   7
  11   9   0 10.0506 2.25284   7
 -13  -9   0 12.1782 2.67472   4
 -13  -9   0 8.37008 2.79728   6
  13   9   0 12.8417 2.83137   6
 -13   9   0 11.2806 2.12955   4
  13   9   0 11.9550 2.53102   7
   0 -10   0 35.8953 3.01919   5
   0 -10   0 38.7399 3.13253   3
   0 -10   0 40.0965 2.98289   6
   0  10   0 34.4912 3.30985   4
   0  10   0 37.7997 2.86402   6
   0  10   0 34.2803 3.13200   7
   2 -10   0 45.9488 3.51269   3
   2 -10   0 50.0726 3.12551   5
  -2 -10   0 49.0737 3.48000   3
  -2 -10   0 49.0386 3.40134   6
   2 -10   0 53.8586 3.40285   6
  -2 -10   0 51.2553 3.53510   5
   2  10   0 48.3204 3.55958   7
   2  10   0 46.1162 3.74862   4
   2  10   0 50.5202 3.60788   6
  -2  10   0 47.2335 3.09488   6
  -2  10   0 47.1913 3.52292   7
   2  10   0 52.5594 3.31153   6
  -2  10   0 46.9859 3.57365   4
   4 -10   0 80.3375 4.28066   6
  -4 -10   0 79.6116 4.36142   3
  -4 -10   0 71.9946 4.26265   6
   4 -10   0 67.2337 4.43174   3
  -4  10   0 71.9888 4.18956   7
  -4  10   0 68.2926 3.83837   6
   4  10   0 73.8654 4.34431   7
  -4  10   0 66.0400 4.23992   4
   4  10   0 76.1823 4.52730   6
   4  10   0 78.8316 4.78342   4
  -6 -10   0 14.7791 2.09888   3
   6 -10   0 13.7347 1.93516   6
  -6 -10   0 13.6222 1.81238   6
   6 -10   0 16.1852 2.21483   3
   6  10   0 15.6544 2.23582   7
  -6  10   0 15.9001 1.95946   4
  -6  10   0 16.2156 1.81495   7
   6  10   0 13.7150 2.44494   4
   6  10   0 12.2426 3.66656   6
  -8 -10   0 1.11049 2.37154   3
  -8 -10   0 0.14884 1.81623   6
  -8 -10   0 1.40299 1.95942   4
   8 -10   0 -1.1129 2.92059   6
   8  10   0 2.38828 2.43516   4
  -8  10   0 0.96280 1.63562   4
   8  10   0 0.44497 2.08780   7
  -8  10   0 1.38552 1.49348   7
   8  10   0 4.12052 2.25855   6
 -10 -10   0 3.04484 2.18854   4
 -10 -10   0 2.39452 2.73347   3
 -10 -10   0 0.89830 2.25708   6
 -10  10   0 3.44603 1.55093   7
  10  10   0 4.97399 2.78587   4
  10  10   0 5.71803 2.48149   6
 -10  10   0 2.38877 1.77754   4
  10  10   0 2.59447 2.31307   7
 -12 -10   0 1.51709 2.47768   4
 -12 -10   0 -4.0766 2.72152   3
 -12 -10   0 -3.2611 2.64755   6
  12  10   0 -1.0345 2.82994   6
  12  10   0 1.39788 2.99003   4
 -12  10   0 -0.4183 1.86695   4
  12  10   0 0.60540 2.45808   7
  -1 -11   0 58.1241 4.62263   3
  -1 -11   0 61.2830 3.95303   6
   1 -11   0 65.0280 4.15115   3
   1 -11   0 69.0773 4.00766   6
  -1  11   0 62.2671 4.09554   7
   1  11   0 58.1034 4.10916   7
   1  11   0 65.7201 4.16161   6
  -1  11   0 55.1983 4.19826   4
   1  11   0 53.6074 4.29421   4
  -3 -11   0 43.3231 3.61597   6
   3 -11   0 43.1921 3.80180   3
  -3 -11   0 45.2699 3.63903   3
   3 -11   0 47.0910 3.54832   6
   3  11   0 41.5685 3.72401   7
  -3  11   0 39.7671 3.58903   4
  -3  11   0 40.7622 3.61094   7
   3  11   0 44.7696 4.24241   4
   3  11   0 44.0360 3.94024   6
  -5 -11   0 1.56301 1.75864   6
   5 -11   0 4.27883 2.39451   6
   5 -11   0 1.50416 2.15481   3
  -5 -11   0 2.57757 2.12539   3
   5  11   0 -2.3685 2.29132   4
  -5  11   0 -1.5621 1.76696   4
   5  11   0 1.73215 2.14163   6
  -5  11   0 -1.4818 1.70797   7
   5  11   0 -1.1048 2.04163   7
  -7 -11   0 2.63565 2.15987   3
  -7 -11   0 0.73727 2.01198   6
  -7  11   0 0.38450 1.82494   4
   7  11   0 3.20827 2.52983   4
   7  11   0 0.93292 2.20512   7
   7  11   0 0.44107 2.29303   6
  -7  11   0 3.33034 1.71166   7
  -9 -11   0 12.4972 2.49003   4
  -9 -11   0 12.3629 2.78384   6
  -9 -11   0 14.3623 2.68980   3
  -9  11   0 13.3906 2.15173   4
  -9  11   0 14.1497 1.95519   7
   9  11   0 14.6896 3.02775   4
   9  11   0 17.6129 2.86433   6
   9  11   0 18.1756 2.69539   7
 -11 -11   0 1.91214 3.13989   3
 -11 -11   0 2.70627 2.51150   4
  11  11   0 3.30421 2.62717   7
  11  11   0 -0.3055 2.92466   6
  11  11   0 7.84498 3.21048   4
 -11  11   0 4.24767 1.66083   7
 -11  11   0 2.46045 2.08658   4
   0 -12   0 6.30213 2.27074   3
   0  12   0 5.25990 2.09168   7
   0  12   0 4.85308 2.26954   4
   2 -12   0 1.72310 2.20821   3
  -2 -12   0 -0.1032 2.06755   3
   2  12   0 3.05136 2.24860   4
  -2  12   0 -2.8754 1.97672   4
  -2  12   0 0.11678 1.96705   7
   2  12   0 0.96448 2.10977   7
   2  12   0 -0.7335 1.89365   6
  -4 -12   0 6.83093 2.28252   3
   4 -12   0 7.71519 2.45793   3
   4  12   0 4.27007 2.54169   4
   4  12   0 6.68483 2.55812   6
  -4  12   0 3.44065 2.05545   4
  -4  12   0 4.06650 2.00020   7
   4  12   0 4.73693 2.30279   7
   6 -12   0 10.7974 2.48786   3
  -6 -12   0 10.1612 2.43049   3
  -6  12   0 10.1505 2.15271   4
   6  12   0 7.21047 2.58832   6
   6  12   0 8.20088 2.74267   4
  -6  12   0 8.27750 2.00566   7
   6  12   0 12.2717 2.53926   7
  -8 -12   0 0.79145 2.47204   3
   8  12   0 2.90530 2.64454   6
   8  12   0 -0.0824 2.50388   7
  -8  12   0 -0.9010 1.99227   4
   8  12   0 1.23944 2.91392   4
  -8  12   0 0.59798 1.79708   7
   1 -13   0 11.7814 2.62157   3
  -1 -13   0 9.24974 2.59979   3
  -1  13   0 14.0694 2.48861   7
  -1  13   0 8.83783 2.47291   4
   1  13   0 12.5018 2.69245   4
   1  13   0 6.15532 2.39963   7
  -3 -13   0 -1.8110 2.28488   3
   3 -13   0 -3.0743 2.48649   3
   3  13   0 0.16070 2.38879   7
  -3  13   0 0.04014 2.23629   4
  -3  13   0 -0.1604 2.14525   7
   3  13   0 0.36577 2.24721   6
   3  13   0 3.89800 2.63836   4
  -5 -13   0 91.6378 5.59610   3
   5 -13   0 86.9931 5.72469   3
   5  13   0 97.4686 5.91735   6
   5  13   0 78.0509 5.64168   7
   5  13   0 84.0009 6.31575   4
  -5  13   0 81.8149 5.46910   4
  -5  13   0 77.0803 5.12503   7
  18   0  -1 -1.3087 2.11147   5
 -18   0   1 -0.5530 2.82835   4
  16   0  -1 -0.5831 1.26794   6
  16   0  -1 -0.8930 1.77510   5
 -16   0   1 -0.4153 2.32271   4
  14   0  -1 -1.4003 1.45857   5
 -14   0   1 -0.1376 1.49274   6
  14   0  -1 0.06275 1.11878   6
 -14   0   1 -1.8951 1.77597   4
 -12   0   1 1.77240 1.23178   6
  12   0  -1 0.90718 0.95525   6
  12   0  -1 -0.5415 0.85996   4
  12   0  -1 1.51036 0.63462   7
  12   0  -1 -1.5928 1.19474   5
 -12   0   1 0.78622 1.39307   4
 -10   0   1 1.76630 0.85174   6
  10   0  -1 -0.4417 0.67864   4
 -10   0   1 1.77336 1.06960   4
   8   0  -1 0.20853 0.55305   4
   8   0  -1 1.55939 0.75763   5
  -8   0   1 1.19973 0.71993   6
  -8   0   1 1.22008 0.77173   4
   8   0  -1 2.76347 0.58601   6
   6   0  -1 0.33091 0.41841   4
  -6   0   1 0.61438 0.52541   4
  -4   0   1 0.17857 0.32647   4
  -4   0   1 0.49136 0.32036   6
   4   0  -1 0.40851 0.29607   6
   4   0  -1 0.15772 0.34507   5
   4   0  -1 0.21167 0.27151   4
  -4   0   1 0.40242 0.33805   5
   2   0  -1 0.00793 0.05625   5
  -2   0   1 0.30981 0.16587   5
   2   0  -1 0.08341 0.12725   4
  -2   0   1 0.11753 0.12831   6
  -2   0   1 -0.0218 0.07823   4
  -2   0  -1 0.76406 0.24830   5
   2   0   1 0.04382 0.15071   6
   2   0   1 -0.1560 0.12256   5
   2   0   1 0.08671 0.17939   4
  -2   0  -1 0.04014 0.12153   4
  -2   0  -1 0.06433 0.18059   6
   4   0   1 0.14453 0.30063   6
  -4   0  -1 0.02430 0.37062   4
  -4   0  -1 0.05453 0.35268   6
   4   0   1 0.18395 0.32756   4
   4   0   1 0.57249 0.43521   5
   6   0   1 0.67990 0.63589   5
   6   0   1 0.46180 0.46721   4
   6   0   1 0.27550 0.44751   6
  -6   0  -1 -0.0165 0.51734   6
  -6   0  -1 -0.7495 0.56826   4
   8   0   1 -0.2914 0.59457   4
  -8   0  -1 -0.1237 0.82336   4
  -8   0  -1 0.12848 0.70395   6
  -8   0  -1 1.31621 0.81689   5
   8   0   1 0.27189 0.62164   6
  10   0   1 3.80362 1.12186   5
 -10   0  -1 -0.1480 0.91028   6
  10   0   1 0.61019 0.77148   4
  10   0   1 0.55434 0.82901   6
 -10   0  -1 -1.0362 1.11959   4
  12   0   1 0.55342 1.38453   5
 -12   0  -1 -0.6743 1.45754   4
  12   0   1 0.81480 0.75436   7
 -12   0  -1 -0.7345 1.22797   6
  12   0   1 0.57658 0.97093   6
 -12   0  -1 0.82435 1.53189   5
  14   0   1 1.84043 1.66749   5
  14   0   1 -0.4142 1.19419   6
 -14   0  -1 -2.3022 1.86114   4
  14   0   1 0.06985 0.92137   7
 -14   0  -1 -1.1835 1.37764   6
  16   0   1 2.37222 1.99423   5
  16   0   1 0.69690 1.56918   6
 -16   0  -1 -1.6005 2.47388   4
  16   0   1 1.11935 1.11904   7
  18   0   1 0.97120 2.44067   5
 -18   0  -1 3.05336 3.04472   4
 -19  -1   1 2.77120 3.14789   4
  19  -1  -1 3.25800 2.39968   5
  19   1  -1 -4.3090 2.38575   5
 -19   1   1 -3.4411 3.10753   4
  17  -1  -1 29.2171 3.30861   5
 -17  -1   1 27.5049 3.23720   4
  17  -1  -1 27.6963 2.98171   6
  17   1  -1 26.9445 2.85174   6
 -17   1   1 23.8432 3.05643   4
  17   1  -1 24.9512 2.65017   5
  15  -1  -1 57.0496 3.16384   6
  15  -1  -1 40.0732 3.48369   5
 -15  -1   1 54.8124 3.72866   6
 -15  -1   1 61.9221 4.37927   4
  15   1  -1 50.9939 3.83771   5
 -15   1   1 58.0850 4.22502   4
 -15   1   1 46.3887 3.55675   6
  15   1  -1 52.0949 3.28520   6
  13  -1  -1 57.3834 2.66815   7
 -13  -1   1 55.8895 3.36406   6
 -13  -1   1 62.6490 3.85779   4
  13  -1  -1 58.6123 3.08907   6
  13  -1  -1 57.7473 3.34955   5
  13  -1  -1 60.5636 2.73429   7
 -13   1   1 50.6044 3.31754   6
  13   1  -1 57.7056 3.11178   6
  13   1  -1 55.0047 3.45733   5
 -13   1   1 53.6558 3.69630   4
 -13   1   1 52.8525 3.34886   5
  13   1  -1 57.0382 2.79469   7
  11  -1  -1 1.22266 1.03395   5
  11  -1  -1 1.14883 0.78488   4
 -11  -1   1 1.63342 1.28739   4
  11  -1  -1 3.06674 0.86170   6
 -11  -1   1 1.83948 1.17017   5
 -11  -1   1 0.97444 0.99256   6
  11  -1  -1 2.09329 0.62563   7
  11   1  -1 1.71698 0.66347   7
  11   1  -1 1.23710 1.13648   5
  11   1  -1 1.78674 0.82857   4
 -11   1   1 2.28320 1.15273   4
  11   1  -1 1.26232 0.88411   6
 -11   1   1 3.36481 1.12181   5
   9  -1  -1 388.900 16.1079   6
  -9  -1   1 381.765 16.1444   6
  -9  -1   1 369.850 16.2285   4
   9  -1  -1 386.897 16.1030   4
   9  -1  -1 407.484 16.1322   5
   9  -1  -1 401.201 15.9794   7
  -9  -1   1 393.944 16.2039   5
   9   1  -1 398.203 15.9895   7
  -9   1   1 366.631 16.1798   4
  -9   1   1 370.647 16.1378   6
   9   1  -1 357.012 16.1682   6
   9   1  -1 384.617 16.1223   4
   9   1  -1 382.582 16.1634   5
  -9   1   1 413.862 16.1729   5
   7  -1  -1 51.1961 2.28755   5
   7  -1  -1 52.7025 2.25586   6
   7  -1  -1 43.5273 2.20479   4
  -7  -1   1 41.6944 2.39194   4
  -7  -1   1 47.2739 2.30489   6
   7  -1  -1 48.0258 2.09693   7
   7   1  -1 48.4578 2.10181   7
   7   1  -1 50.1975 2.25949   4
   7   1  -1 45.9352 2.21741   6
  -7   1   1 43.6927 2.28281   6
   7   1  -1 46.6776 2.37622   5
  -7   1   1 44.1587 2.32190   4
   5  -1  -1 37.2146 1.69829   6
  -5  -1   1 38.2566 1.70181   6
   5  -1  -1 34.3415 1.68761   5
  -5  -1   1 35.9387 1.79654   4
   5  -1  -1 33.1063 1.67318   4
   5  -1  -1 34.0652 1.59546   7
   5   1  -1 35.2590 1.76664   5
   5   1  -1 41.6992 1.60507   7
  -5   1   1 34.1897 1.70801   6
   5   1  -1 34.1840 1.77888   4
  -3  -1   1 342.883 13.6974   5
  -3  -1   1 326.495 13.6411   7
   3  -1  -1 313.299 13.6690   4
  -3  -1   1 321.095 13.6680   6
  -3  -1   1 340.177 13.7118   4
   3  -1  -1 349.513 13.6501   5
  -3   1   1 319.969 13.6693   4
  -3   1   1 346.238 13.6563   5
   3   1  -1 324.123 13.6925   4
   3   1  -1 329.006 13.6394   7
  -3   1   1 329.997 13.6702   6
   3   1  -1 326.204 13.6683   6
  -1  -1  -1 59.6182 2.66436   5
   1  -1   1 65.9404 2.66782   4
  -1  -1  -1 62.6166 2.64827   7
  -1  -1  -1 61.5292 2.64031   6
  -1   1  -1 65.7632 2.65348   6
  -1   1  -1 67.5436 2.64187   5
  -1   1  -1 54.2946 2.69384   2
  -1   1  -1 65.9599 2.63279   3
   1   1   1 64.5895 2.66017   4
  -3  -1  -1 478.501 21.1322   6
  -3  -1  -1 551.493 21.1840   4
   3  -1   1 530.053 21.1500   6
  -3  -1  -1 494.098 21.1670   5
   3  -1   1 532.573 21.1617   5
   3  -1   1 501.623 21.1490   4
   3  -1   1 545.964 21.1246   7
  -3   1  -1 521.643 21.1384   5
  -3   1  -1 516.838 21.1483   6
   3   1   1 486.336 21.1192   7
   3   1   1 495.468 21.1668   5
   3   1   1 482.529 21.1326   6
  -3   1  -1 505.087 21.1535   4
   3   1   1 527.467 21.1639   4
   5  -1   1 196.067 8.18233   6
  -5  -1  -1 203.587 8.23849   5
   5  -1   1 198.514 8.21922   5
  -5  -1  -1 192.843 8.17987   6
   5  -1   1 192.881 8.17571   4
  -5  -1  -1 193.469 8.23493   4
   5   1   1 193.638 8.22971   5
   5   1   1 189.583 8.16360   6
  -5   1  -1 198.931 8.19460   5
   5   1   1 194.460 8.19724   4
  -5   1  -1 190.892 8.20453   4
   5   1   1 194.766 8.12494   7
  -5   1  -1 196.443 8.19397   6
   7  -1   1 70.3498 3.15055   5
  -7  -1  -1 70.3232 3.17440   5
   7  -1   1 67.1892 3.04933   6
  -7  -1  -1 64.2352 3.16594   4
   7  -1   1 65.8110 3.00404   4
  -7   1  -1 62.0896 3.04750   6
  -7   1  -1 69.5853 3.10290   5
   7   1   1 62.1636 3.15202   5
   7   1   1 65.0267 2.91979   7
   7   1   1 69.3786 3.04608   4
   7   1   1 65.1826 3.01057   6
  -7   1  -1 60.5701 3.10257   4
  -9  -1  -1 10.1548 1.25429   4
   9  -1   1 7.58988 0.89716   6
  -9  -1  -1 7.90088 1.05172   6
   9  -1   1 9.19059 1.18628   4
  -9   1  -1 9.52977 1.16705   4
   9   1   1 8.85169 1.20842   4
  -9   1  -1 13.4727 1.52294   5
  -9   1  -1 7.49832 1.03288   6
   9   1   1 10.3934 1.28645   6
  11  -1   1 3.49893 0.92524   4
  11  -1   1 3.48295 1.23348   5
  11  -1   1 4.25534 0.72569   7
 -11  -1  -1 3.68553 1.33193   5
  11  -1   1 3.87799 1.06955   6
 -11  -1  -1 3.80321 1.43101   4
 -11  -1  -1 3.05904 1.12991   6
 -11   1  -1 5.53788 1.17466   5
  11   1   1 1.29269 1.32316   5
  11   1   1 3.77970 0.93599   6
 -11   1  -1 1.80249 1.03405   6
  11   1   1 2.92932 1.03538   4
  11   1   1 3.52270 0.78883   7
 -11   1  -1 3.72077 1.30143   4
 -13  -1  -1 6.34732 1.86448   4
  13  -1   1 6.63603 1.26062   6
  13  -1   1 6.33521 0.91414   7
  13  -1   1 5.03260 1.53673   5
 -13  -1  -1 8.70678 1.47365   6
 -13   1  -1 5.35583 1.75526   4
  13   1   1 5.94738 1.18448   6
  13   1   1 7.07684 1.00639   7
 -13   1  -1 5.67466 1.36375   6
  13   1   1 4.40515 1.67979   5
 -15  -1  -1 60.0003 4.01100   6
  15  -1   1 57.6896 4.09095   5
  15  -1   1 64.0491 3.12006   7
  15  -1   1 60.7786 3.63785   6
 -15  -1  -1 68.7742 4.74929   4
 -15   1  -1 49.1425 3.83798   6
  15   1   1 55.8086 4.32675   5
  15   1   1 65.0729 3.31237   7
 -15   1  -1 70.9447 4.67814   4
  15   1   1 61.4045 3.68238   6
  17  -1   1 15.7588 2.54119   5
  17  -1   1 22.0823 2.09892   6
 -17  -1  -1 22.0994 3.20838   4
  17   1   1 20.9013 2.16117   6
  17   1   1 22.0938 2.79672   5
 -17   1  -1 19.4545 2.97397   4
  19  -1   1 108.128 6.82481   5
 -19  -1  -1 133.608 7.91454   4
  19   1   1 108.474 7.00331   5
 -19   1  -1 141.937 7.91814   4
 -18  -2   1 21.0306 3.28128   4
  18  -2  -1 15.9557 2.34029   5
  18   2  -1 14.1974 2.68313   5
 -18   2   1 15.9073 3.04489   4
 -16  -2   1 97.0287 5.74812   4
  16  -2  -1 90.1597 4.53260   6
  16  -2  -1 88.8483 4.75412   5
  16   2  -1 85.7448 4.11629   7
 -16   2   1 86.9184 5.39844   4
  16   2  -1 81.1336 4.59861   6
  16   2  -1 79.3416 5.08582   5
 -14  -2   1 4.50177 1.45668   6
  14  -2  -1 3.84249 1.23222   6
  14  -2  -1 1.87380 0.92076   7
  14  -2  -1 1.97511 1.42348   5
 -14  -2   1 3.31915 2.16098   4
  14   2  -1 1.67307 0.98427   7
 -14   2   1 3.37473 1.39505   6
  14   2  -1 1.35840 1.67120   5
  14   2  -1 1.34619 1.32302   6
 -14   2   1 3.90130 1.58811   5
  12  -2  -1 27.0808 2.07498   6
 -12  -2   1 25.5924 2.27770   6
  12  -2  -1 21.4039 1.85301   4
  12  -2  -1 24.2317 1.67927   7
  12  -2  -1 21.7612 2.19538   5
 -12  -2   1 33.5719 2.88167   4
  12   2  -1 24.6698 2.56294   5
  12   2  -1 25.7456 1.77035   7
 -12   2   1 24.6868 2.17667   6
 -12   2   1 22.2879 2.44328   4
  12   2  -1 24.4723 2.07668   6
 -10  -2   1 5.73497 1.33101   4
  10  -2  -1 0.94494 0.75908   4
 -10   2   1 1.36880 0.99304   4
 -10   2   1 0.60326 0.81860   6
  10   2  -1 1.99841 0.90927   6
  10   2  -1 0.17671 0.79267   4
   8  -2  -1 99.5583 4.24455   6
  -8  -2   1 89.3757 4.24349   6
   8  -2  -1 92.4141 4.21181   4
  -8  -2   1 88.0397 4.34456   5
  -8  -2   1 92.2113 4.44358   4
   8  -2  -1 99.8706 4.21472   5
   8  -2  -1 105.784 4.12174   7
  -8   2   1 99.3765 4.23646   5
  -8   2   1 94.5426 4.24930   6
   8   2  -1 92.8350 4.33023   5
  -8   2   1 92.9224 4.28631   4
   8   2  -1 94.5396 4.23987   4
  -6  -2   1 259.758 10.9412   6
  -6  -2   1 265.210 11.0120   5
   6  -2  -1 280.337 10.8847   7
  -6  -2   1 259.887 11.0414   4
   6  -2  -1 271.686 10.9094   5
   6  -2  -1 253.809 10.9533   4
  -6  -2   1 261.915 10.8753   7
   6  -2  -1 265.708 10.9488   6
  -6   2   1 258.760 10.9408   6
   6   2  -1 249.186 10.9637   4
   6   2  -1 258.458 10.8796   7
   6   2  -1 254.729 10.9420   6
  -6   2   1 261.073 10.9561   4
  -6   2   1 266.825 10.9236   5
  -4  -2   1 621.939 25.3115   7
  -4  -2   1 615.133 25.3380   6
   4  -2  -1 524.398 25.3229   6
   4  -2  -1 606.263 25.3502   4
  -4  -2   1 619.760 25.3898   4
   4  -2  -1 669.903 25.3128   7
  -4   2   1 633.284 25.3805   3
   4   2  -1 611.943 25.3071   7
   4   2  -1 595.146 25.3390   6
  -4   2   1 696.237 25.3170   7
   4   2  -1 535.050 25.4183   4
  -4   2   1 619.821 25.3355   6
  -4   2   1 627.958 25.3435   4
  -2  -2   1 641.376 26.8156   4
  -2  -2   1 669.410 26.8118   5
  -2  -2   1 612.355 26.7842   7
   2  -2  -1 699.314 26.7897   7
  -2  -2   1 628.332 26.7950   6
   2  -2  -1 674.292 26.8258   3
   2   2  -1 650.442 26.8029   5
   2   2  -1 619.930 26.7831   7
  -2   2   1 696.353 26.7886   7
   2   2  -1 606.773 26.7945   6
   0  -2   1 2.92941 0.35403   3
   0  -2  -1 1.81411 0.28310   7
   0  -2   1 1.64135 0.31558   7
   0  -2   1 2.87538 0.29238   6
   0  -2   1 1.31744 0.24261   6
   0  -2   1 1.81508 0.33849   4
   0  -2  -1 1.89463 0.24007   5
   0  -2  -1 2.07831 0.26183   6
   0   2  -1 2.44690 0.27512   3
   0   2   1 1.99156 0.31534   7
   0   2  -1 1.84917 0.27486   6
   0   2   1 1.79092 0.24865   6
   0   2   1 2.26633 0.28390   6
   0   2   1 3.11255 0.36149   5
   0   2   1 2.04887 0.25954   4
   0   2  -1 1.91139 0.32141   7
   0   2  -1 1.23568 0.26646   6
   0   2  -1 2.85301 0.38164   4
   0   2  -1 1.55149 0.31672   4
  -2  -2  -1 2156.94 90.3301   1
   2  -2   1 2106.80 90.5904   1
  -2   2  -1 2170.66 90.5369   1
   2   2   1 2011.25 90.2131   1
  -4  -2  -1 65.7831 3.03157   5
  -4  -2  -1 68.0488 3.03373   4
  -4  -2  -1 66.6290 2.91444   7
   4  -2   1 66.6992 2.97878   6
   4  -2   1 67.4945 2.97823   5
   4  -2   1 75.2414 2.96083   7
  -4  -2  -1 64.8179 2.93716   6
   4   2   1 66.0470 2.93988   7
  -4   2  -1 68.0154 2.96869   6
  -4   2  -1 74.1161 2.94279   7
   4   2   1 63.0406 3.02135   5
   4   2   1 64.8745 2.98767   4
  -4   2  -1 68.9506 2.98495   4
   4   2   1 65.0531 2.95584   6
  -4   2  -1 67.0763 2.90551   5
   6  -2   1 347.741 14.9522   4
   6  -2   1 361.273 14.9575   6
  -6  -2  -1 354.914 14.9901   6
   6  -2   1 382.339 14.9817   5
   6  -2   1 375.871 14.9321   7
  -6  -2  -1 369.400 15.0401   4
  -6  -2  -1 359.669 15.0135   5
   6   2   1 355.893 14.8992   7
  -6   2  -1 352.625 14.9483   6
   6   2   1 351.238 14.9721   4
  -6   2  -1 348.638 14.9227   5
   6   2   1 351.530 14.9974   5
   6   2   1 356.998 14.9372   6
  -6   2  -1 357.834 14.9707   4
  -8  -2  -1 51.9637 2.70909   6
   8  -2   1 53.4697 2.54267   7
  -8  -2  -1 62.1991 2.91677   5
   8  -2   1 54.6379 2.86997   6
   8  -2   1 50.3705 2.62440   4
   8  -2   1 55.6726 2.77148   5
  -8  -2  -1 51.0512 2.93456   4
   8   2   1 52.4577 2.88433   5
  -8   2  -1 54.7751 2.78139   4
  -8   2  -1 51.0491 2.85666   6
   8   2   1 58.3326 2.57663   7
   8   2   1 54.6922 2.66809   6
  -8   2  -1 52.2152 2.62352   5
   8   2   1 53.9901 2.66118   4
  10  -2   1 161.641 7.09671   5
  10  -2   1 160.125 7.03886   6
  10  -2   1 170.789 6.89070   7
 -10  -2  -1 180.806 7.27011   5
  10  -2   1 159.681 7.01210   4
 -10  -2  -1 150.626 7.06271   6
 -10  -2  -1 162.048 7.29544   4
  10   2   1 170.538 7.22701   5
 -10   2  -1 156.093 7.14764   4
  10   2   1 152.664 7.03155   4
 -10   2  -1 155.499 7.00868   5
  10   2   1 158.682 7.02866   6
  10   2   1 168.390 6.92283   7
 -10   2  -1 153.926 7.06632   6
 -12  -2  -1 12.6571 1.89059   4
  12  -2   1 13.1964 1.34018   6
  12  -2   1 12.2243 1.10943   7
  12  -2   1 10.3620 1.56285   5
 -12  -2  -1 16.0361 1.61932   6
 -12   2  -1 14.1415 1.57553   6
  12   2   1 9.96728 1.75372   5
 -12   2  -1 14.1058 1.68892   4
  12   2   1 12.3319 1.35845   6
  12   2   1 12.3067 1.22838   7
 -12   2  -1 12.2074 1.37299   5
  14  -2   1 2.45007 1.28857   6
 -14  -2  -1 0.20990 1.53246   6
  14  -2   1 0.16740 1.58307   5
 -14  -2  -1 0.00781 2.04424   4
  14  -2   1 -0.1669 0.97932   7
  14   2   1 1.61916 1.26302   6
 -14   2  -1 3.08149 1.51635   6
 -14   2  -1 0.59675 1.78671   4
  14   2   1 1.42094 1.20011   7
 -16  -2  -1 62.6928 4.99944   4
  16  -2   1 53.0974 3.63552   6
  16  -2   1 51.7497 4.07399   5
  16   2   1 58.5188 3.88190   6
 -16   2  -1 59.7255 4.84122   4
  16   2   1 49.1530 4.45503   5
  16   2   1 57.9288 3.39516   7
  18  -2   1 31.2220 3.08386   5
 -18  -2  -1 31.4037 3.69250   4
  18   2   1 28.3694 2.88112   6
 -18   2  -1 27.8286 3.46023   4
  18   2   1 24.8525 3.19657   5
 -19  -3   1 67.9458 5.82561   4
  19  -3  -1 60.4958 4.50086   5
  19   3  -1 54.1116 5.15332   5
 -19   3   1 47.5348 5.59793   4
 -17  -3   1 1.58100 2.69903   4
  17  -3  -1 -1.0700 1.84745   5
  17   3  -1 -0.3363 1.69963   6
  17   3  -1 3.10262 2.40350   5
 -17   3   1 1.05355 2.32976   4
  15  -3  -1 -1.2916 1.51038   5
 -15  -3   1 3.50778 2.26559   4
  15  -3  -1 0.39280 1.31662   6
 -15  -3   1 -1.1211 1.53692   6
 -15   3   1 -0.5840 1.70331   4
  15   3  -1 7.23069 2.03600   5
  15   3  -1 0.26905 1.49590   6
  13  -3  -1 43.1797 2.38551   7
  13  -3  -1 44.4738 2.78431   6
  13  -3  -1 43.5408 2.79077   5
 -13  -3   1 45.7625 3.00394   6
 -13  -3   1 42.4953 3.64126   4
  13   3  -1 41.8588 3.28304   5
 -13   3   1 41.8843 3.09924   4
  13   3  -1 46.2416 2.51825   7
  13   3  -1 44.1054 2.87182   6
 -13   3   1 43.8379 2.86482   6
 -13   3   1 36.9543 2.56360   5
 -11  -3   1 12.0850 1.33912   6
  11  -3  -1 11.4253 1.59272   4
  11  -3  -1 13.9054 1.38949   7
  11  -3  -1 13.5564 1.72259   5
 -11  -3   1 11.1228 1.69175   4
 -11   3   1 14.2334 1.43707   4
 -11   3   1 15.2390 1.49923   5
 -11   3   1 13.6098 1.54349   6
  11   3  -1 12.3197 1.34568   6
  11   3  -1 12.1777 1.53071   7
  11   3  -1 13.4649 1.62817   5
   9  -3  -1 204.313 7.71572   5
  -9  -3   1 183.475 7.78214   6
   9  -3  -1 183.637 7.77701   6
   9  -3  -1 197.676 7.65633   7
  -9  -3   1 191.969 7.94286   5
   9  -3  -1 172.048 7.76944   4
  -9  -3   1 176.129 7.96760   4
   9   3  -1 174.449 7.87315   5
   9   3  -1 175.444 7.78487   6
  -9   3   1 188.718 7.67742   5
  -9   3   1 171.003 7.78731   4
   9   3  -1 170.096 7.78531   4
  -9   3   1 174.870 7.75100   6
  -9   3   1 171.131 7.83385   3
   9   3  -1 176.355 7.65782   7
   7  -3  -1 107.084 4.46811   7
  -7  -3   1 90.5582 4.55948   5
  -7  -3   1 97.5557 4.44158   6
   7  -3  -1 98.6834 4.47701   4
   7  -3  -1 100.247 4.45969   6
   7  -3  -1 111.399 4.37532   5
  -7  -3   1 101.754 4.35141   7
  -7   3   1 104.152 4.46463   4
  -7   3   1 103.931 4.43738   6
   7   3  -1 97.8957 4.56100   5
   7   3  -1 101.984 4.49514   6
   7   3  -1 97.4712 4.48626   4
   7   3  -1 97.6158 4.38539   7
  -7   3   1 102.065 4.34257   7
  -7   3   1 97.4915 4.32176   5
  -7   3   1 105.476 4.53126   3
  -5  -3   1 803.460 32.5353   5
   5  -3  -1 775.887 32.4814   6
   5  -3  -1 740.613 32.4901   4
   5  -3  -1 821.937 32.4494   7
  -5  -3   1 791.278 32.5428   4
  -5  -3   1 791.347 32.4772   6
  -5   3   1 803.793 32.5197   3
   5   3  -1 765.904 32.4862   6
  -5   3   1 783.078 32.4862   4
   5   3  -1 757.287 32.5354   4
  -5   3   1 760.782 32.4659   6
   5   3  -1 806.232 32.4487   7
   5   3  -1 820.553 32.5176   5
   3  -3  -1 2.84321 0.49542   4
  -3  -3   1 0.44351 0.59859   5
   3  -3  -1 1.62031 0.44657   7
   3  -3  -1 2.63384 0.43809   6
  -3  -3   1 1.84007 0.44601   6
  -3  -3   1 1.10299 0.45428   7
  -3  -3   1 3.18476 0.47045   6
  -3  -3   1 2.20981 0.50569   4
   3   3  -1 4.21223 0.59056   6
   3   3  -1 2.19858 0.55154   5
  -3   3   1 2.29327 0.50299   7
   3   3  -1 2.19348 0.49046   4
  -3   3   1 3.60597 0.43313   6
  -3   3   1 3.13117 0.47557   3
  -1  -3   1 675.905 27.6218   6
   1  -3  -1 691.103 27.6497   3
   1  -3  -1 648.798 27.6110   6
  -1  -3   1 685.521 27.6234   6
  -1  -3   1 671.501 27.6290   7
   1  -3  -1 670.151 27.6101   6
  -1  -3   1 679.291 27.6215   5
  -1  -3   1 680.682 27.6333   3
   1  -3  -1 679.146 27.6238   7
   1  -3  -1 683.250 27.5686   5
  -1   3   1 701.708 27.6315   7
  -1   3   1 690.054 27.6303   4
   1   3  -1 651.683 27.6435   4
   1   3  -1 580.643 27.6537   7
  -1   3   1 668.933 27.6066   6
  -1   3   1 659.053 27.6202   6
   1   3  -1 671.591 27.6239   6
   1   3  -1 658.824 27.6199   6
   1  -3   1 579.199 24.0027   6
  -1  -3  -1 587.968 24.0093   4
  -1  -3  -1 575.684 23.9884   6
  -1  -3  -1 580.984 24.0417   3
   1  -3   1 593.425 24.0277   4
  -1  -3  -1 596.820 24.0084   7
   1  -3   1 569.423 24.0059   6
  -1  -3  -1 638.521 24.0026   5
   1  -3   1 570.869 23.9867   3
  -1  -3  -1 591.340 23.9921   6
   1  -3   1 580.003 24.0124   7
  -1   3  -1 579.585 23.9792   3
   1   3   1 557.221 24.0097   4
  -1   3  -1 587.476 23.9977   6
   1   3   1 555.701 23.9920   6
   1   3   1 548.958 23.9896   6
   1   3   1 586.527 23.9850   5
   3  -3   1 354.027 14.9803   6
  -3  -3  -1 381.359 15.0080   4
  -3  -3  -1 342.688 15.0722   5
  -3  -3  -1 363.493 14.9607   6
   3  -3   1 357.395 15.0074   4
  -3  -3  -1 352.529 14.9748   7
   3  -3   1 380.508 14.9797   3
   3  -3   1 357.074 14.9199   5
  -3   3  -1 397.476 14.9796   7
  -3   3  -1 396.467 14.9667   3
  -3   3  -1 361.253 14.9682   6
   3   3   1 342.070 15.0078   4
   3   3   1 315.417 15.0196   6
  -3   3  -1 375.349 15.0059   4
   3   3   1 367.729 14.9984   5
   3   3   1 327.926 14.9622   7
   5  -3   1 265.452 10.8957   5
  -5  -3  -1 254.900 10.8856   6
   5  -3   1 262.247 10.9219   6
  -5  -3  -1 261.542 10.9700   4
  -5  -3  -1 267.663 10.8676   7
   5  -3   1 279.284 10.9025   7
  -5  -3  -1 276.609 10.9839   5
   5  -3   1 249.010 10.9376   4
  -5   3  -1 275.504 10.8795   7
  -5   3  -1 260.940 10.8293   5
  -5   3  -1 262.697 10.9199   4
   5   3   1 247.490 10.8786   7
   5   3   1 245.911 10.9451   4
   5   3   1 246.394 10.9021   6
   5   3   1 252.873 10.9543   5
  -5   3  -1 258.544 10.8996   6
  -5   3  -1 262.159 10.9171   3
  -7  -3  -1 141.733 6.05437   5
   7  -3   1 145.427 5.95911   5
  -7  -3  -1 140.689 6.07115   4
  -7  -3  -1 135.544 5.89294   6
  -7  -3  -1 134.844 5.82228   7
   7  -3   1 137.032 5.93317   6
   7  -3   1 148.777 5.88238   7
   7  -3   1 129.594 5.93426   4
   7   3   1 131.871 5.92593   6
  -7   3  -1 138.364 5.91250   6
   7   3   1 124.457 5.92462   4
  -7   3  -1 135.226 5.81098   5
   7   3   1 132.445 6.04502   5
  -7   3  -1 139.818 5.94174   3
   7   3   1 129.493 5.86558   7
  -7   3  -1 140.685 5.95109   4
   9  -3   1 454.837 18.1628   5
  -9  -3  -1 430.345 18.3120   4
  -9  -3  -1 431.508 18.2718   5
   9  -3   1 447.418 18.1689   6
   9  -3   1 431.384 18.1734   4
   9  -3   1 467.001 18.0817   7
  -9  -3  -1 431.776 18.1486   6
   9   3   1 443.932 18.0867   7
  -9   3  -1 416.215 18.0620   5
   9   3   1 428.691 18.2453   5
  -9   3  -1 431.777 18.1565   6
   9   3   1 405.383 18.1691   4
   9   3   1 433.955 18.1530   6
  -9   3  -1 425.142 18.1937   4
 -11  -3  -1 414.615 16.9750   6
  11  -3   1 425.823 16.8160   7
 -11  -3  -1 388.688 17.1609   4
  11  -3   1 403.100 16.9438   5
  11  -3   1 409.921 16.9464   6
  11   3   1 409.504 17.0796   5
 -11   3  -1 386.082 16.9497   6
 -11   3  -1 377.783 16.8345   5
  11   3   1 415.831 16.8468   7
  11   3   1 409.440 16.9414   6
 -11   3  -1 389.091 17.0050   4
  13  -3   1 51.3953 3.16420   6
 -13  -3  -1 56.0566 3.29846   6
  13  -3   1 51.1283 3.35926   5
  13  -3   1 54.6193 2.80899   7
  13   3   1 54.6873 3.26819   6
  13   3   1 52.7172 3.05352   7
 -13   3  -1 49.7195 3.88660   4
  13   3   1 49.7139 3.85187   5
 -13   3  -1 52.1804 3.22392   6
 -13   3  -1 44.3104 2.86358   5
  15  -3   1 40.8006 3.07483   6
  15  -3   1 29.8712 3.36515   5
 -15  -3  -1 39.2813 4.23110   4
  15   3   1 40.9658 3.23201   6
  15   3   1 33.8695 4.04514   5
 -15   3  -1 36.9625 3.74444   4
  15   3   1 40.2025 2.91660   7
  17  -3   1 -5.1404 1.97815   5
 -17  -3  -1 1.10526 2.79904   4
  17   3   1 -1.6948 1.95750   6
  17   3   1 0.86713 2.54307   5
 -17   3  -1 -0.1539 2.48826   4
  19  -3   1 19.2206 2.93501   5
 -19  -3  -1 24.5542 3.80383   4
 -19   3  -1 16.3596 3.62473   4
  19   3   1 19.3690 3.34843   5
 -18  -4   1 45.6678 4.95682   4
  18   4  -1 31.1602 3.43364   5
 -18   4   1 31.2520 3.27403   4
  16  -4  -1 195.445 8.14953   5
 -16  -4   1 174.709 8.82619   4
  16   4  -1 177.571 8.33732   6
 -16   4   1 169.716 8.50531   4
  16   4  -1 181.359 7.88797   7
  16   4  -1 171.652 8.63665   5
 -14  -4   1 113.635 6.22396   4
  14  -4  -1 123.099 5.56784   5
  14  -4  -1 134.013 5.50941   7
 -14  -4   1 123.278 5.85836   6
  14  -4  -1 117.367 5.60289   6
 -14   4   1 108.535 5.60841   6
 -14   4   1 115.791 5.87506   4
  14   4  -1 120.858 5.83370   6
  14   4  -1 118.904 5.43619   7
  14   4  -1 122.224 6.14211   5
 -14   4   1 106.164 5.36362   5
  12  -4  -1 0.14690 1.05575   5
 -12  -4   1 1.83671 1.65173   4
  12  -4  -1 0.08360 0.91284   7
  12  -4  -1 1.09138 1.16495   6
 -12  -4   1 2.09615 1.19836   6
  12   4  -1 0.98514 1.64918   5
  12   4  -1 2.27356 1.37588   6
  12   4  -1 3.67016 1.12717   7
 -12   4   1 2.81328 1.26926   4
 -12   4   1 3.04792 0.98087   6
 -12   4   1 1.86907 0.89010   5
  10  -4  -1 34.3992 2.30564   6
 -10  -4   1 34.6861 2.26585   6
  10  -4  -1 31.7747 2.20046   4
 -10  -4   1 32.2330 1.89704   7
  10  -4  -1 36.9624 2.04515   5
 -10  -4   1 31.7921 2.71252   4
  10  -4  -1 34.6956 1.99854   7
  10   4  -1 35.8996 2.45089   6
 -10   4   1 30.2608 1.81483   5
  10   4  -1 34.3875 2.70382   5
  10   4  -1 33.7317 2.09618   7
 -10   4   1 34.5987 2.12157   6
 -10   4   1 29.2607 2.26860   3
 -10   4   1 34.0048 2.28049   4
  -8  -4   1 100.973 4.59027   4
   8  -4  -1 98.3162 4.37470   6
   8  -4  -1 90.4502 4.36086   4
   8  -4  -1 105.516 4.25624   7
  -8  -4   1 90.7111 4.53922   5
  -8  -4   1 99.0175 4.23090   7
  -8  -4   1 100.530 4.33687   6
   8  -4  -1 102.848 4.20842   5
   8   4  -1 95.3032 4.52928   5
  -8   4   1 95.9480 4.12409   5
   8   4  -1 88.8055 4.39337   4
   8   4  -1 96.0212 4.29716   7
  -8   4   1 93.0222 4.29809   6
  -8   4   1 96.0589 4.37062   4
  -8   4   1 92.9029 4.19877   7
  -8   4   1 90.4570 4.36538   3
   8   4  -1 93.8984 4.44648   6
   6  -4  -1 525.719 22.9145   4
   6  -4  -1 566.259 22.9046   6
  -6  -4   1 542.807 22.9621   5
   6  -4  -1 589.138 22.8655   7
  -6  -4   1 540.503 22.8578   7
  -6  -4   1 560.118 22.8891   6
  -6  -4   1 553.580 22.9664   4
   6   4  -1 554.149 22.8593   7
  -6   4   1 564.514 22.9308   3
  -6   4   1 544.658 22.8734   6
   6   4  -1 553.149 22.9377   5
  -6   4   1 576.341 22.8575   7
   6   4  -1 519.980 22.9619   4
   6   4  -1 533.837 22.9099   6
  -6   4   1 551.571 22.9031   4
   4  -4  -1 133.203 5.38909   7
   4  -4  -1 126.262 5.41461   4
  -4  -4   1 118.879 5.38065   7
   4  -4  -1 125.535 5.38735   6
   4  -4  -1 125.931 5.48797   3
  -4  -4   1 126.243 5.40019   6
  -4  -4   1 119.474 5.46025   5
  -4  -4   1 127.811 5.45501   4
  -4  -4   1 123.383 5.41584   6
   4   4  -1 122.234 5.43388   6
  -4   4   1 130.069 5.42859   4
   4   4  -1 118.732 5.42370   5
  -4   4   1 135.825 5.40047   7
   4   4  -1 120.702 5.45254   4
  -4   4   1 140.742 5.42725   3
  -4   4   1 126.467 5.34968   6
   4   4  -1 113.169 5.37205   7
   2  -4  -1 39.1597 1.97412   6
   2  -4  -1 42.1780 2.06791   3
  -2  -4   1 42.2323 2.03031   4
  -2  -4   1 39.3855 2.03240   5
   2  -4  -1 38.8204 1.99376   7
  -2  -4   1 40.0910 2.02948   7
  -2  -4   1 41.9050 2.16504   6
  -2  -4   1 43.1643 2.02811   6
   2  -4  -1 41.1402 2.00894   4
   2  -4  -1 40.8332 1.96470   6
   2   4  -1 41.1921 2.07259   6
  -2   4   1 44.7796 1.96206   3
  -2   4   1 42.8406 1.94100   6
  -2   4   1 42.2501 2.05369   4
   2   4  -1 37.4656 2.00736   7
   2   4  -1 41.8098 2.00669   6
   2   4  -1 38.1521 2.05455   4
  -2   4   1 42.2118 2.02359   7
   2   4  -1 42.4538 2.01757   4
   0  -4   1 42.7007 2.24975   7
   0  -4  -1 51.7897 2.21963   6
   0  -4  -1 48.1015 2.23226   7
   0  -4   1 47.0089 2.28259   4
   0  -4  -1 50.2127 2.26933   3
   0  -4  -1 48.3159 2.17131   5
   0  -4   1 45.7950 2.24601   6
   0  -4   1 49.5919 2.20154   3
   0  -4  -1 48.9194 2.21291   6
   0   4   1 49.1594 2.18786   4
   0   4  -1 44.0626 2.24800   7
   0   4   1 49.8699 2.23130   3
   0   4  -1 45.6521 2.22999   6
   0   4  -1 46.3158 2.20566   6
   0   4   1 47.9096 2.19510   6
   0   4   1 47.1342 2.20760   6
   0   4  -1 45.8099 2.29984   4
   0   4  -1 44.7706 2.19686   4
   0   4   1 46.4324 2.24107   7
   0   4   1 48.0956 2.29820   4
  -2  -4  -1 869.004 36.8795   6
   2  -4   1 875.963 36.9044   6
   2  -4   1 907.710 36.8938   3
   2  -4   1 875.355 36.9236   4
  -2  -4  -1 907.295 36.9499   3
  -2  -4  -1 916.788 36.8896   6
  -2  -4  -1 964.158 36.9294   5
  -2  -4  -1 873.523 36.8975   7
  -2  -4  -1 876.935 36.9041   4
   2  -4   1 910.326 36.9146   7
   2  -4   1 854.964 36.8915   6
  -2   4  -1 920.461 36.9035   7
   2   4   1 887.710 36.8985   7
   2   4   1 868.393 36.9249   4
  -2   4  -1 906.096 36.9343   4
   2   4   1 843.299 36.8894   6
  -2   4  -1 924.937 36.8724   3
  -2   4  -1 894.209 36.8868   6
   2   4   1 905.864 36.8867   5
   4  -4   1 503.312 21.6001   5
  -4  -4  -1 524.480 21.6630   6
   4  -4   1 508.115 21.6887   6
  -4  -4  -1 519.472 21.7202   5
  -4  -4  -1 520.139 21.6678   7
  -4  -4  -1 548.986 21.7224   4
   4  -4   1 557.558 21.6981   7
   4  -4   1 511.768 21.7243   4
   4  -4   1 518.326 21.6842   3
  -4  -4  -1 544.311 21.6898   6
   4   4   1 496.025 21.7288   4
  -4   4  -1 544.745 21.6785   3
  -4   4  -1 514.346 21.6629   6
  -4   4  -1 520.776 21.7079   4
   4   4   1 493.978 21.6661   7
  -4   4  -1 549.818 21.6759   7
   4   4   1 512.371 21.6878   6
  -6  -4  -1 748.382 30.3041   4
  -6  -4  -1 725.699 30.1931   7
   6  -4   1 736.319 30.2511   6
  -6  -4  -1 729.611 30.3054   5
   6  -4   1 789.679 30.2373   7
  -6  -4  -1 755.970 30.2239   6
   6  -4   1 700.691 30.2723   4
   6  -4   1 673.918 30.2844   5
  -6   4  -1 720.410 30.1341   5
   6   4   1 675.837 30.2904   4
   6   4   1 726.981 30.2793   5
  -6   4  -1 777.144 30.2043   7
   6   4   1 738.075 30.2503   6
  -6   4  -1 745.454 30.2329   3
   6   4   1 706.119 30.2064   7
  -6   4  -1 732.138 30.2285   6
  -6   4  -1 728.812 30.2532   4
   8  -4   1 313.476 12.5388   5
  -8  -4  -1 293.899 12.4534   7
  -8  -4  -1 285.564 12.6609   5
   8  -4   1 301.056 12.5752   6
   8  -4   1 316.156 12.5114   7
  -8  -4  -1 304.659 12.5285   6
   8  -4   1 283.878 12.5944   4
  -8  -4  -1 306.913 12.7000   4
   8   4   1 308.832 12.5911   6
   8   4   1 293.060 12.5005   7
   8   4   1 293.276 12.6447   5
  -8   4  -1 291.640 12.5581   3
  -8   4  -1 300.924 12.5420   6
  -8   4  -1 295.639 12.4173   5
  -8   4  -1 295.763 12.5724   4
   8   4   1 276.609 12.5875   4
 -10  -4  -1 64.3936 3.47195   6
  10  -4   1 72.2710 3.50136   5
  10  -4   1 72.0715 3.34174   7
 -10  -4  -1 61.4890 3.85205   4
  10  -4   1 70.9394 3.54013   6
  10  -4   1 67.0228 3.52455   4
 -10   4  -1 69.0012 3.49895   3
  10   4   1 73.9603 3.46886   7
  10   4   1 70.3447 3.88495   5
  10   4   1 64.7372 3.61539   6
 -10   4  -1 68.6374 3.57805   4
 -10   4  -1 63.8623 3.41850   6
 -10   4  -1 65.3983 3.17407   5
  12  -4   1 63.3210 3.69642   5
 -12  -4  -1 65.9869 4.18800   4
  12  -4   1 71.4746 3.39943   7
  12  -4   1 65.9138 3.67745   6
 -12  -4  -1 66.8262 3.70951   6
 -12   4  -1 59.8099 3.28394   5
 -12   4  -1 70.8802 3.84572   4
  12   4   1 66.8269 3.81735   6
  12   4   1 71.1016 4.25907   5
  12   4   1 72.4788 3.61336   7
 -12   4  -1 67.0499 3.60494   6
 -14  -4  -1 81.6252 5.02898   4
  14  -4   1 82.0879 4.02471   7
  14  -4   1 82.9906 4.31720   6
  14  -4   1 84.4152 4.42476   5
  14   4   1 80.3639 4.20883   7
 -14   4  -1 77.9772 4.61681   4
 -14   4  -1 78.0597 4.28670   6
  14   4   1 80.9351 4.92574   5
  14   4   1 82.0228 4.51309   6
 -14   4  -1 72.8785 3.92652   5
  16  -4   1 125.082 6.28306   5
  16  -4   1 128.455 6.29062   6
 -16  -4  -1 117.078 6.90698   4
 -16   4  -1 120.987 6.58479   4
  16   4   1 116.796 6.74980   5
  16   4   1 128.613 5.94041   7
  16   4   1 125.311 6.32717   6
 -18  -4  -1 24.3495 3.38581   4
  18  -4   1 15.3361 2.66685   5
 -18   4  -1 14.7286 2.98414   4
  18   4   1 16.0691 3.21660   5
 -17  -5   1 20.8510 3.12458   4
  17   5  -1 21.9087 3.09352   5
  17   5  -1 22.7178 2.76780   6
 -17   5   1 20.2098 2.62419   4
 -15  -5   1 66.9957 4.89287   4
  15  -5  -1 70.3062 3.83480   5
  15   5  -1 70.9550 4.78029   5
  15   5  -1 65.5448 4.46936   6
  15   5  -1 72.1770 3.81844   7
 -15   5   1 62.0623 4.32226   4
  13  -5  -1 2.93786 1.19097   5
  13  -5  -1 6.93870 1.15851   7
 -13  -5   1 5.70213 1.99509   4
  13  -5  -1 4.91865 1.48123   6
 -13  -5   1 7.79242 1.51985   6
  13   5  -1 3.35261 1.93799   5
 -13   5   1 5.71165 1.53327   4
 -13   5   1 7.99437 1.44733   6
 -13   5   1 4.16415 0.94639   5
  13   5  -1 4.29623 1.71263   6
  13   5  -1 5.20806 1.41400   7
  11  -5  -1 204.611 8.05069   7
 -11  -5   1 192.340 8.20246   6
  11  -5  -1 180.234 8.22779   6
  11  -5  -1 195.081 7.99353   5
 -11  -5   1 181.866 8.47820   4
  11  -5  -1 180.775 8.37725   4
 -11  -5   1 185.569 8.00157   7
  11   5  -1 186.028 8.32168   6
 -11   5   1 185.488 8.12726   6
 -11   5   1 186.285 8.22229   4
  11   5  -1 181.505 8.07557   7
  11   5  -1 178.153 8.38980   5
   9  -5  -1 306.029 11.7571   7
  -9  -5   1 277.180 11.7988   6
   9  -5  -1 277.256 11.8596   4
   9  -5  -1 281.040 11.8430   6
  -9  -5   1 277.260 11.9836   4
  -9  -5   1 268.043 11.7111   7
  -9   5   1 280.364 11.8306   4
  -9   5   1 278.089 11.8661   3
  -9   5   1 276.806 11.7742   6
   9   5  -1 278.946 11.9497   5
   9   5  -1 271.635 11.7548   7
  -9   5   1 276.497 11.6883   7
   9   5  -1 271.288 11.8879   6
  -7  -5   1 30.9925 2.29898   4
   7  -5  -1 30.2788 2.04189   4
   7  -5  -1 33.9677 1.95370   7
  -7  -5   1 28.0930 1.90199   7
   7  -5  -1 34.5719 2.08645   6
  -7  -5   1 26.6113 2.26652   5
  -7  -5   1 33.7977 2.23480   6
  -7  -5   1 31.1547 1.98752   6
  -7   5   1 33.6140 2.00028   4
  -7   5   1 31.2951 1.81867   6
   7   5  -1 31.9126 2.05227   7
   7   5  -1 31.9938 2.24073   6
   7   5  -1 29.0304 2.12558   4
   7   5  -1 28.9039 2.26897   5
  -7   5   1 37.7384 1.95816   7
  -7   5   1 32.3985 2.01503   3
  -5  -5   1 18.1599 1.59668   4
   5  -5  -1 14.2130 1.68593   3
   5  -5  -1 11.6474 1.38609   7
   5  -5  -1 12.0307 1.30893   6
  -5  -5   1 16.5540 1.39459   6
  -5  -5   1 18.0777 1.61497   6
  -5  -5   1 14.0445 1.27775   5
   5  -5  -1 16.1563 1.34174   6
   5  -5  -1 14.4043 1.43959   4
  -5  -5   1 14.2167 1.40814   7
   5   5  -1 13.2148 1.63690   6
   5   5  -1 18.9062 1.48609   4
  -5   5   1 15.8500 1.27346   3
  -5   5   1 15.8373 1.18530   6
   5   5  -1 13.4214 1.52187   7
  -5   5   1 14.9492 1.43843   4
   5   5  -1 14.0092 1.62422   5
  -5   5   1 14.4757 1.40877   7
   3  -5  -1 457.196 18.6951   7
   3  -5  -1 436.698 18.6923   4
  -3  -5   1 454.449 18.7259   4
   3  -5  -1 430.870 18.6697   6
  -3  -5   1 445.854 18.7051   7
  -3  -5   1 465.588 18.6979   6
  -3  -5   1 452.524 18.7284   5
   3  -5  -1 446.184 18.7460   3
   3  -5  -1 440.707 18.6892   6
  -3  -5   1 450.818 18.6907   6
   3   5  -1 439.335 18.6901   7
  -3   5   1 448.808 18.7224   4
   3   5  -1 447.945 18.7600   4
  -3   5   1 456.192 18.6929   7
  -3   5   1 454.643 18.6611   6
  -3   5   1 468.054 18.6925   3
   3   5  -1 449.077 18.7110   6
   1  -5  -1 183.423 7.92187   7
  -1  -5   1 183.034 7.90396   5
  -1  -5   1 193.387 7.92859   6
   1  -5  -1 186.471 7.95839   3
   1  -5  -1 185.241 7.88695   6
   1  -5  -1 192.214 7.91359   6
   1  -5  -1 181.517 7.82710   5
  -1  -5   1 190.894 7.91877   3
   1   5  -1 184.339 7.96674   4
  -1   5   1 178.661 7.92262   7
   1   5  -1 178.847 7.92246   7
   1   5  -1 189.803 7.93549   6
  -1   5   1 191.344 7.88166   6
  -1   5   1 192.906 7.90673   4
   1   5  -1 189.544 7.91595   6
  -1   5   1 183.291 7.90773   3
  -1   5   1 193.876 7.91811   6
  -1   5   1 186.877 7.94975   4
   1   5  -1 185.873 7.93515   4
  -1  -5  -1 1164.50 43.9744   5
  -1  -5  -1 1077.70 43.9715   6
   1  -5   1 1043.60 43.9895   6
  -1  -5  -1 1081.43 44.0240   3
   1  -5   1 1078.60 44.0164   4
   1  -5   1 1053.84 43.9770   3
   1  -5   1 1075.22 44.0106   7
  -1  -5  -1 1088.92 43.9759   6
  -1  -5  -1 1097.92 43.9992   7
   1  -5   1 1044.43 43.9758   6
   1   5   1 1015.61 43.9892   4
  -1   5  -1 1069.84 44.0045   4
  -1   5  -1 1069.59 43.9944   7
  -1   5  -1 1068.93 43.9708   6
   1   5   1 1063.33 43.9909   7
   1   5   1 1029.82 44.0044   4
  -1   5  -1 1033.04 44.0135   4
   1   5   1 1021.56 43.9685   6
  -1   5  -1 1087.22 43.9760   3
   1   5   1 1045.46 43.9768   6
  -3  -5  -1 11.8216 1.34051   6
   3  -5   1 11.4392 1.36132   3
   3  -5   1 10.3667 0.97552   5
   3  -5   1 11.0235 1.36144   4
   3  -5   1 10.7178 1.02815   7
   3  -5   1 11.3759 1.18339   6
   3  -5   1 11.6328 1.27110   6
  -3  -5  -1 13.7763 1.29649   4
  -3  -5  -1 10.3859 1.19021   6
  -3  -5  -1 16.0737 1.25768   7
  -3   5  -1 14.7668 1.02023   3
   3   5   1 8.91655 1.03429   7
   3   5   1 9.71218 1.04898   5
   3   5   1 11.0700 1.24375   4
  -3   5  -1 12.0182 1.35005   7
  -3   5  -1 12.1875 1.44218   4
   3   5   1 12.3005 1.14400   6
  -3   5  -1 12.1739 1.08476   6
   5  -5   1 1.94357 0.65321   5
   5  -5   1 3.95519 0.86384   7
  -5  -5  -1 5.18131 0.77083   7
  -5  -5  -1 3.19906 0.83393   6
   5  -5   1 2.63077 0.88462   4
   5  -5   1 2.94505 0.91723   6
  -5  -5  -1 4.30242 0.70538   6
  -5  -5  -1 6.10577 0.94677   4
   5   5   1 3.65360 0.98401   6
   5   5   1 3.44357 0.85661   4
  -5   5  -1 2.33546 0.80291   7
  -5   5  -1 4.60127 0.88042   4
  -5   5  -1 1.54388 0.68355   3
  -5   5  -1 2.62752 0.63301   6
   5   5   1 6.56413 1.03068   5
  -7  -5  -1 20.1686 2.07141   5
  -7  -5  -1 16.4863 1.99758   4
  -7  -5  -1 16.7014 1.55314   6
   7  -5   1 16.7114 1.78653   6
   7  -5   1 15.3346 1.78637   4
   7  -5   1 17.7695 1.70566   5
   7  -5   1 18.4745 1.68973   7
  -7  -5  -1 15.9629 1.45277   7
   7   5   1 14.8088 1.69224   4
   7   5   1 15.6635 2.05200   5
  -7   5  -1 18.4914 1.69387   4
  -7   5  -1 20.3699 1.55686   7
   7   5   1 18.8146 1.79663   7
  -7   5  -1 17.2080 1.44156   6
  -7   5  -1 16.7550 1.55460   3
   7   5   1 16.3156 1.54985   6
  -9  -5  -1 253.032 11.0301   4
  -9  -5  -1 250.277 10.8297   6
   9  -5   1 273.730 10.8409   5
   9  -5   1 237.015 10.9110   4
   9  -5   1 271.374 10.8325   7
  -9  -5  -1 251.104 10.7505   7
   9  -5   1 265.694 10.9152   6
  -9   5  -1 250.366 10.8597   3
  -9   5  -1 256.323 10.8310   6
   9   5   1 247.160 10.8270   7
  -9   5  -1 250.496 10.6729   5
  -9   5  -1 255.787 10.8990   4
   9   5   1 247.337 11.0129   5
   9   5   1 252.683 10.9525   6
  11  -5   1 181.012 7.55484   5
  11  -5   1 173.443 7.67339   6
  11  -5   1 177.896 7.51199   7
 -11  -5  -1 171.674 7.63660   6
 -11  -5  -1 169.584 7.91154   4
 -11   5  -1 158.887 7.35295   5
  11   5   1 174.902 7.76703   6
  11   5   1 170.033 7.88608   5
 -11   5  -1 174.979 7.70209   4
  11   5   1 167.485 7.56291   7
 -11   5  -1 167.017 7.55376   6
  13  -5   1 203.265 8.68753   5
 -13  -5  -1 185.660 9.11801   4
  13  -5   1 202.147 8.56693   7
  13  -5   1 201.598 8.80503   6
 -13   5  -1 184.922 8.69521   6
  13   5   1 198.762 8.66968   7
 -13   5  -1 203.559 8.89941   4
  13   5   1 208.766 8.91950   6
 -13   5  -1 181.146 8.45078   5
  13   5   1 196.263 9.02025   5
  15  -5   1 6.61188 1.88460   5
  15  -5   1 11.4419 1.95130   6
 -15  -5  -1 10.3657 2.60929   4
  15   5   1 5.30660 2.46987   5
 -15   5  -1 8.61649 2.10209   4
  15   5   1 13.6233 2.31815   6
  15   5   1 9.58818 1.87955   7
 -17  -5  -1 6.66028 2.82803   4
  17   5   1 4.60923 2.54653   6
 -17   5  -1 1.55440 2.33530   4
  17   5   1 2.51253 2.86432   5
 -16  -6   1 340.117 15.8965   4
  16   6  -1 366.934 15.7340   6
 -16   6   1 337.863 15.5989   4
  16   6  -1 391.491 15.3806   7
  16   6  -1 354.702 15.7703   5
  14  -6  -1 5.47173 1.88491   6
 -14  -6   1 3.57701 2.23612   4
  14   6  -1 4.22446 1.69431   7
  14   6  -1 7.73922 2.07176   6
  14   6  -1 8.86809 2.37776   5
 -14   6   1 7.94857 1.81452   4
 -12  -6   1 109.715 5.42766   6
 -12  -6   1 111.886 5.86619   4
  12  -6  -1 123.111 5.24843   7
  12  -6  -1 109.477 5.48722   6
 -12   6   1 108.860 5.25542   6
  12   6  -1 112.008 5.81626   5
  12   6  -1 111.817 5.74464   6
  12   6  -1 116.873 5.36983   7
 -12   6   1 111.098 5.45828   4
  10  -6  -1 200.491 9.41643   4
 -10  -6   1 211.322 9.46558   4
  10  -6  -1 223.366 9.09996   7
 -10  -6   1 220.893 9.39771   6
 -10  -6   1 202.489 9.05312   7
 -10  -6   1 215.407 9.18037   6
  10   6  -1 215.546 9.39471   5
  10   6  -1 217.507 9.34313   6
  10   6  -1 215.029 9.16518   7
 -10   6   1 208.227 9.19699   4
 -10   6   1 211.802 9.02177   7
 -10   6   1 195.633 9.18382   6
  -8  -6   1 566.771 23.3560   4
  -8  -6   1 545.893 23.2158   6
   8  -6  -1 582.627 23.2068   7
   8  -6  -1 545.494 23.2672   4
   8  -6  -1 565.972 23.2687   6
  -8  -6   1 537.227 23.1852   7
  -8  -6   1 572.336 23.3028   6
  -8   6   1 555.031 23.1648   7
   8   6  -1 563.684 23.3104   6
   8   6  -1 555.363 23.2051   7
  -8   6   1 559.442 23.2534   3
  -8   6   1 561.734 23.2505   4
   8   6  -1 545.857 23.3011   5
  -8   6   1 542.535 23.1836   6
   6  -6  -1 443.163 19.0886   4
   6  -6  -1 416.527 19.0478   6
   6  -6  -1 473.024 19.0648   7
  -6  -6   1 454.512 19.0588   6
  -6  -6   1 441.586 19.1623   5
   6  -6  -1 453.621 19.1745   3
  -6  -6   1 478.165 19.1628   4
   6  -6  -1 465.513 19.0869   6
  -6  -6   1 434.175 19.0605   7
  -6  -6   1 483.038 19.1216   6
   6   6  -1 468.947 19.1310   6
  -6   6   1 455.052 19.0203   6
   6   6  -1 446.435 19.1898   4
   6   6  -1 438.024 19.0654   7
  -6   6   1 488.677 19.0644   7
  -6   6   1 461.932 19.0660   3
  -6   6   1 463.191 19.1075   4
   4  -6  -1 613.209 26.2204   4
  -4  -6   1 631.247 26.2086   6
  -4  -6   1 622.985 26.2265   7
   4  -6  -1 633.449 26.2886   3
  -4  -6   1 661.132 26.2294   6
  -4  -6   1 618.301 26.2632   5
   4  -6  -1 647.844 26.2221   7
   4  -6  -1 593.364 26.1877   6
   4  -6  -1 633.005 26.2212   6
  -4  -6   1 630.281 26.2533   4
   4   6  -1 630.426 26.2166   7
   4   6  -1 621.758 26.3017   4
   4   6  -1 629.235 26.2460   6
  -4   6   1 634.821 26.2491   4
   4   6  -1 610.209 26.2511   4
  -4   6   1 639.945 26.1769   6
  -4   6   1 649.643 26.2163   7
  -4   6   1 668.314 26.2173   3
   2  -6  -1 256.630 10.2894   5
   2  -6  -1 253.965 10.4133   6
  -2  -6   1 243.965 10.4229   6
   2  -6  -1 242.799 10.4266   7
  -2  -6   1 252.256 10.4470   3
   2  -6  -1 249.084 10.4794   3
  -2  -6   1 241.526 10.4313   5
  -2  -6   1 229.493 10.4325   7
   2  -6  -1 243.805 10.3901   6
  -2  -6   1 249.557 10.4227   6
   2   6  -1 241.561 10.4396   6
   2   6  -1 233.692 10.4457   4
   2   6  -1 237.841 10.4083   6
   2   6  -1 238.242 10.4806   4
  -2   6   1 249.638 10.4326   7
   2   6  -1 240.104 10.4295   7
  -2   6   1 249.087 10.4605   4
  -2   6   1 269.685 10.4181   3
  -2   6   1 259.994 10.3783   6
   0  -6  -1 26.9694 1.82926   3
   0  -6   1 20.5298 1.67145   5
   0  -6   1 25.0519 1.71118   3
   0  -6  -1 26.1896 1.70224   6
   0  -6  -1 27.9296 1.66508   5
   0  -6   1 26.7110 1.72219   6
   0  -6  -1 24.6057 1.71456   7
   0  -6   1 19.5221 1.71955   7
   0  -6   1 26.1420 1.78746   6
   0  -6  -1 27.6675 1.74951   6
   0   6   1 26.0519 1.59081   4
   0   6   1 24.0214 1.94600   4
   0   6  -1 23.1681 1.87799   4
   0   6   1 24.9473 1.78746   6
   0   6  -1 23.5261 1.69541   6
   0   6  -1 23.2757 1.82869   6
   0   6   1 26.7117 1.69129   6
   0   6  -1 23.4292 1.58145   4
   0   6  -1 21.5630 1.82506   7
   0   6   1 25.4276 1.86379   7
  -2  -6  -1 198.818 8.40055   7
  -2  -6  -1 202.630 8.46460   3
   2  -6   1 193.370 8.38919   3
   2  -6   1 201.130 8.41541   6
   2  -6   1 188.891 8.43504   4
   2  -6   1 192.960 8.36483   6
  -2  -6  -1 189.200 8.35416   6
   2  -6   1 192.844 8.42876   7
  -2  -6  -1 225.841 8.42447   5
  -2  -6  -1 194.218 8.49254   6
   2   6   1 194.783 8.37967   6
   2   6   1 192.981 8.41476   6
  -2   6  -1 199.557 8.46057   4
  -2   6  -1 209.200 8.33974   3
   2   6   1 184.858 8.40644   7
   2   6   1 190.431 8.40844   4
   2   6   1 186.189 8.42666   4
  -2   6  -1 202.659 8.41564   7
  -4  -6  -1 130.923 5.57954   4
  -4  -6  -1 125.301 5.69824   3
  -4  -6  -1 131.645 5.56607   6
   4  -6   1 122.643 5.60973   3
   4  -6   1 123.385 5.57611   7
   4  -6   1 123.160 5.59963   4
   4  -6   1 118.127 5.51854   6
  -4  -6  -1 126.691 5.63998   5
   4  -6   1 124.753 5.55933   6
  -4  -6  -1 127.295 5.51112   6
  -4  -6  -1 116.789 5.52370   7
  -4   6  -1 128.808 5.61642   4
   4   6   1 122.690 5.59816   6
   4   6   1 124.688 5.61248   4
  -4   6  -1 129.659 5.56601   7
   4   6   1 119.447 5.58207   5
  -4   6  -1 129.780 5.47706   6
  -4   6  -1 130.593 5.44254   3
  -6  -6  -1 695.880 29.1561   6
  -6  -6  -1 732.378 29.2468   4
  -6  -6  -1 674.163 29.1583   7
   6  -6   1 641.361 29.1239   5
   6  -6   1 688.165 29.2486   4
   6  -6   1 708.127 29.2144   6
  -6  -6  -1 682.261 29.2607   5
  -6  -6  -1 746.935 29.2182   6
   6  -6   1 736.769 29.2087   7
   6   6   1 672.221 29.2881   4
  -6   6  -1 733.529 29.1538   3
   6   6   1 721.835 29.1899   7
  -6   6  -1 676.785 29.2135   4
  -6   6  -1 690.489 29.1521   6
   6   6   1 711.069 29.2293   5
   6   6   1 713.516 29.2350   6
  -6   6  -1 723.723 29.1654   7
   8  -6   1 126.832 5.87132   7
  -8  -6  -1 134.812 5.86901   6
   8  -6   1 121.220 6.02474   4
  -8  -6  -1 140.939 6.13693   4
  -8  -6  -1 138.427 6.07641   6
   8  -6   1 131.482 5.99938   6
  -8  -6  -1 125.355 5.79948   7
  -8   6  -1 128.399 5.80477   7
   8   6   1 134.511 6.14425   5
   8   6   1 133.205 5.95951   7
  -8   6  -1 125.440 5.83174   3
  -8   6  -1 133.961 5.82715   6
   8   6   1 131.047 6.07958   6
  -8   6  -1 131.148 5.94474   4
  10  -6   1 57.6656 3.11039   5
 -10  -6  -1 49.1622 3.11222   6
 -10  -6  -1 54.5064 3.72052   4
  10  -6   1 58.1714 3.09168   7
  10  -6   1 55.9123 3.34986   6
  10   6   1 56.5335 3.36875   7
 -10   6  -1 54.5115 3.27490   4
 -10   6  -1 55.6051 3.00226   6
  10   6   1 54.8296 3.65217   6
  10   6   1 56.4178 3.74792   5
 -10   6  -1 57.2924 3.18383   3
 -12  -6  -1 273.944 12.2388   4
  12  -6   1 279.699 12.0045   6
  12  -6   1 282.438 11.8051   5
  12   6   1 288.436 12.1319   6
  12   6   1 285.542 11.9091   7
 -12   6  -1 257.219 11.8606   6
 -12   6  -1 268.147 12.0014   4
  12   6   1 273.692 12.2052   5
  14  -6   1 50.7656 3.72759   6
  14  -6   1 57.6062 3.44635   5
 -14  -6  -1 42.6922 4.32159   4
 -14   6  -1 50.8899 3.86054   4
  14   6   1 49.8596 4.20330   6
  14   6   1 46.0622 4.45067   5
  14   6   1 53.7961 3.71625   7
 -16  -6  -1 130.229 7.75306   4
  16   6   1 147.931 7.47010   7
  16   6   1 150.416 7.87774   5
  16   6   1 157.370 7.69309   6
 -16   6  -1 148.062 7.49007   4
 -17  -7   1 14.0081 3.50674   4
 -17  -7   1 13.5184 3.00959   6
 -17   7   1 7.19038 2.47911   4
 -15  -7   1 121.232 6.76103   6
 -15  -7   1 113.434 6.76196   4
  15   7  -1 123.639 6.59118   6
 -15   7   1 117.328 6.26209   4
  15   7  -1 120.173 5.96948   7
  15   7  -1 120.238 6.61198   5
 -13  -7   1 283.768 12.7546   6
 -13  -7   1 275.708 12.5969   4
  13   7  -1 294.532 12.1944   7
  13   7  -1 287.688 12.4642   6
  13   7  -1 266.642 12.4743   5
 -13   7   1 280.702 12.2979   4
 -11  -7   1 201.249 9.20890   4
  11  -7  -1 208.628 8.95602   6
 -11  -7   1 208.004 9.25052   6
  11   7  -1 190.064 8.86345   7
 -11   7   1 200.618 8.91360   4
  11   7  -1 211.175 9.20764   6
  11   7  -1 199.257 9.17571   5
 -11   7   1 197.240 8.69162   7
 -11   7   1 197.384 8.78233   6
   9  -7  -1 305.558 12.5572   7
   9  -7  -1 304.250 12.5074   6
  -9  -7   1 294.268 12.5758   6
  -9  -7   1 281.308 12.3988   6
  -9  -7   1 283.055 12.5763   4
   9   7  -1 298.211 12.6142   6
   9   7  -1 278.769 12.4045   7
  -9   7   1 288.172 12.3095   7
  -9   7   1 280.322 12.3247   6
  -9   7   1 293.713 12.4379   4
   7  -7  -1 823.779 34.0941   7
  -7  -7   1 843.580 34.1491   6
  -7  -7   1 788.837 34.0834   6
   7  -7  -1 824.115 34.1360   6
  -7  -7   1 844.517 34.1995   4
   7  -7  -1 782.214 34.1236   4
   7   7  -1 818.852 34.0951   7
  -7   7   1 797.731 34.0542   6
  -7   7   1 850.037 34.1106   3
   7   7  -1 822.403 34.1684   6
  -7   7   1 833.376 34.1508   4
  -7   7   1 830.357 34.0703   7
  -5  -7   1 146.735 6.10377   4
   5  -7  -1 132.345 6.19135   3
  -5  -7   1 138.110 6.17308   3
   5  -7  -1 129.025 5.99348   7
  -5  -7   1 125.595 6.01416   7
   5  -7  -1 129.562 5.99884   6
   5  -7  -1 125.756 6.06170   6
  -5  -7   1 146.973 6.07577   6
   5  -7  -1 123.002 6.01225   4
  -5  -7   1 125.011 6.11329   5
  -5  -7   1 133.408 5.98620   6
  -5   7   1 135.857 6.00277   7
  -5   7   1 133.252 5.88218   6
   5   7  -1 136.039 6.05830   7
   5   7  -1 140.058 6.15260   6
  -5   7   1 140.551 5.92356   3
  -5   7   1 134.256 6.05574   4
   5   7  -1 144.215 6.24104   4
   3  -7  -1 665.326 28.6477   6
   3  -7  -1 675.426 28.6882   7
  -3  -7   1 686.640 28.7059   5
   3  -7  -1 687.361 28.7366   3
   3  -7  -1 710.208 28.6912   6
  -3  -7   1 642.530 28.6922   7
  -3  -7   1 697.339 28.7041   3
  -3  -7   1 684.263 28.6650   6
  -3  -7   1 744.617 28.6904   6
   3   7  -1 692.982 28.6854   6
   3   7  -1 716.404 28.7496   4
   3   7  -1 651.511 28.6732   7
   3   7  -1 657.946 28.7384   4
  -3   7   1 684.023 28.7131   4
  -3   7   1 713.925 28.6329   6
   3   7  -1 703.056 28.7063   6
  -3   7   1 714.748 28.6687   3
  -3   7   1 700.340 28.6815   7
  -1  -7   1 367.925 15.2801   6
   1  -7  -1 366.957 15.1745   5
  -1  -7   1 358.252 15.2753   3
  -1  -7   1 359.281 15.2536   5
   1  -7  -1 365.903 15.3343   3
  -1  -7   1 343.277 15.2980   7
  -1  -7   1 381.496 15.2927   6
   1  -7  -1 345.429 15.2811   7
   1  -7  -1 346.956 15.2381   6
   1  -7  -1 373.932 15.2714   6
  -1   7   1 354.298 15.2827   7
   1   7  -1 355.948 15.2830   7
   1   7  -1 353.171 15.2954   4
  -1   7   1 380.892 15.2522   6
   1   7  -1 380.634 15.3137   6
  -1   7   1 374.767 15.2833   6
   1   7  -1 361.987 15.3455   4
  -1   7   1 363.409 15.2868   3
   1   7  -1 376.684 15.2791   6
  -1   7   1 362.450 15.3297   4
  -1   7   1 368.891 15.2622   4
   1  -7   1 303.409 13.0547   6
  -1  -7  -1 288.259 13.0756   7
  -1  -7  -1 329.348 13.0841   6
   1  -7   1 301.700 12.9997   5
   1  -7   1 283.707 13.0929   7
   1  -7   1 317.605 13.0947   3
  -1  -7  -1 318.766 13.1418   3
   1  -7   1 326.808 13.1067   6
  -1  -7  -1 314.410 13.0709   6
  -1  -7  -1 317.050 13.0469   5
  -1   7  -1 308.379 13.0710   4
   1   7   1 314.067 13.1138   7
  -1   7  -1 322.568 13.0486   6
  -1   7  -1 306.336 13.1339   4
   1   7   1 312.279 13.1020   6
   1   7   1 313.296 13.1541   4
  -1   7  -1 314.936 13.1051   7
   1   7   1 312.078 13.0941   4
   1   7   1 288.546 13.2015   6
  -3  -7  -1 275.863 10.8510   5
  -3  -7  -1 256.368 10.7602   6
   3  -7   1 240.607 10.8338   7
  -3  -7  -1 264.402 10.8946   3
   3  -7   1 237.179 10.8322   4
   3  -7   1 242.794 10.8085   3
  -3  -7  -1 234.129 10.7896   7
   3  -7   1 252.175 10.8139   6
  -3   7  -1 259.989 10.7254   3
   3   7   1 251.030 10.8609   4
   3   7   1 257.506 10.8860   4
  -3   7  -1 259.121 10.8074   7
   3   7   1 253.224 10.8307   7
   3   7   1 264.813 10.8529   6
  -3   7  -1 261.706 10.7451   6
  -3   7  -1 248.441 10.8481   4
   5  -7   1 14.2947 1.56114   7
   5  -7   1 18.0139 2.15053   3
  -5  -7  -1 24.0446 2.40840   3
   5  -7   1 19.3033 1.46236   5
   5  -7   1 17.9012 2.09226   4
  -5  -7  -1 23.6151 2.10021   6
  -5  -7  -1 19.2674 1.84447   6
  -5  -7  -1 20.9821 2.16999   7
   5  -7   1 18.2766 1.99325   6
   5  -7   1 17.1450 1.91522   6
  -5  -7  -1 23.0637 2.29206   5
  -5  -7  -1 20.8779 2.10764   4
   5   7   1 20.7013 2.30812   6
  -5   7  -1 17.1806 1.58965   3
  -5   7  -1 22.7672 1.67877   6
  -5   7  -1 17.1890 1.95872   7
   5   7   1 22.9196 2.17551   5
  -5   7  -1 18.9287 2.04855   4
   5   7   1 21.0055 2.16871   7
   7  -7   1 331.304 13.9917   6
  -7  -7  -1 304.070 13.8881   6
  -7  -7  -1 344.793 14.0226   6
  -7  -7  -1 338.674 14.0522   4
   7   7   1 321.103 14.0220   5
   7   7   1 322.460 13.9710   7
  -7   7  -1 331.714 13.8718   3
   7   7   1 333.896 14.0741   6
  -7   7  -1 338.323 13.9940   4
  -7   7  -1 326.683 13.8727   6
  -7   7  -1 328.017 13.8901   7
  -9  -7  -1 8.49950 1.74585   6
  -9  -7  -1 6.07182 1.62428   4
   9  -7   1 7.89473 1.46140   6
   9   7   1 4.97035 1.61557   7
   9   7   1 8.36471 1.86987   6
  -9   7  -1 7.07824 1.20073   7
  -9   7  -1 8.65866 1.25846   6
   9   7   1 6.73260 1.85747   5
  -9   7  -1 9.92962 1.30128   3
  -9   7  -1 9.30363 1.45139   4
  11  -7   1 458.647 18.3993   6
 -11  -7  -1 438.315 18.5028   6
 -11  -7  -1 433.844 18.5308   4
  11   7   1 435.488 18.3064   7
 -11   7  -1 414.640 18.2534   6
  11   7   1 447.317 18.4655   6
 -11   7  -1 430.105 18.3691   4
  11   7   1 406.476 18.4776   5
  13  -7   1 4.04862 1.80013   6
 -13  -7  -1 2.06173 2.27522   4
 -13  -7  -1 2.72601 2.35450   6
  13   7   1 2.94562 1.89252   7
 -13   7  -1 3.25791 1.83027   4
  13   7   1 2.42105 2.36692   6
  13   7   1 4.78464 2.46388   5
 -15  -7  -1 48.8425 4.78968   4
 -15  -7  -1 45.8735 4.72789   6
  15   7   1 53.2406 4.09701   7
  15   7   1 48.8181 4.83618   5
 -15   7  -1 49.3716 4.20465   4
  15   7   1 46.4188 4.81163   6
 -16  -8   1 138.531 7.81858   4
 -16  -8   1 141.778 8.01023   6
 -16   8   1 139.175 7.27431   4
 -14  -8   1 55.5498 4.72127   4
 -14  -8   1 52.4430 4.97520   6
  14   8  -1 52.5633 4.19610   7
 -14   8   1 53.0784 4.01386   4
  14   8  -1 56.8402 5.25307   6
 -12  -8   1 43.8143 4.17083   4
 -12  -8   1 47.4124 4.21940   6
 -12   8   1 50.0694 3.46661   4
  12   8  -1 49.4959 4.27711   6
 -10  -8   1 5.63016 1.98054   6
 -10  -8   1 3.60647 1.88073   4
  10  -8  -1 6.00745 1.45310   6
  10   8  -1 0.83823 1.72328   7
  10   8  -1 3.43992 1.98444   6
 -10   8   1 2.01160 1.21488   7
 -10   8   1 2.94402 1.42794   4
  -8  -8   1 138.650 6.43376   6
   8  -8  -1 141.414 6.34405   6
  -8   8   1 133.007 6.11829   7
  -8   8   1 127.038 6.20360   4
   8   8  -1 136.074 6.35070   7
   8   8  -1 141.097 6.56261   6
   8   8  -1 131.561 7.23316   4
  -8   8   1 130.145 6.02036   6
  -6  -8   1 88.7754 4.51435   6
  -6  -8   1 88.4536 4.83658   3
   6  -8  -1 94.0414 4.59950   6
   6  -8  -1 93.0158 4.95663   4
   6  -8  -1 89.7126 4.85076   3
  -6  -8   1 98.0255 4.76049   6
  -6  -8   1 98.1019 4.73660   4
  -6   8   1 95.7260 4.63973   4
   6   8  -1 95.4994 4.94550   4
   6   8  -1 88.4376 4.64396   7
  -6   8   1 98.1781 4.36305   6
  -6   8   1 91.7004 4.43379   3
  -6   8   1 93.2775 4.59757   7
   6   8  -1 97.8123 4.97040   6
  -4  -8   1 59.9660 3.22596   6
   4  -8  -1 61.1312 3.51609   6
  -4  -8   1 56.7647 3.40487   3
  -4  -8   1 65.3466 3.39565   6
   4  -8  -1 59.2268 3.52837   3
  -4  -8   1 51.9189 3.42391   5
  -4   8   1 59.4050 3.06094   3
   4   8  -1 58.2072 3.70585   4
   4   8  -1 59.5858 3.38690   7
  -4   8   1 57.9471 3.31160   7
  -4   8   1 58.0467 3.31482   4
   4   8  -1 59.3615 3.49729   6
  -4   8   1 56.6468 3.18003   6
   2  -8  -1 34.2316 2.65382   3
  -2  -8   1 34.8777 2.53741   6
  -2  -8   1 37.5015 2.53719   3
   2  -8  -1 34.5118 2.22335   5
  -2  -8   1 36.0060 2.58954   6
   2  -8  -1 38.8782 2.48213   6
  -2  -8   1 35.8841 2.58338   5
   2   8  -1 34.7008 2.72724   6
  -2   8   1 36.1792 2.59001   7
   2   8  -1 35.1202 2.43407   6
  -2   8   1 39.0554 2.35026   6
  -2   8   1 36.0330 2.61602   4
  -2   8   1 37.4434 2.31816   3
   2   8  -1 35.7497 2.63705   7
   2   8  -1 35.1293 2.91458   4
   0  -8   1 20.2975 2.05536   5
   0  -8   1 22.0000 2.16562   3
   0  -8  -1 22.7790 2.01938   5
   0  -8  -1 21.4539 2.32291   3
   0  -8  -1 25.3652 2.74458   6
   0  -8  -1 23.9739 2.09206   6
   0  -8   1 26.5370 2.23404   6
   0  -8   1 22.8475 2.15127   6
   0   8   1 21.5762 2.26303   7
   0   8  -1 26.4052 2.08447   6
   0   8  -1 28.7188 2.33298   6
   0   8   1 22.7043 2.25969   6
   0   8   1 18.2262 2.41132   4
   0   8   1 24.0636 2.01752   6
   0   8  -1 26.0994 2.39476   4
   0   8  -1 25.5636 2.29090   7
  -2  -8  -1 355.645 15.0770   6
  -2  -8  -1 353.759 14.9862   3
  -2  -8  -1 364.786 14.9202   6
   2  -8   1 351.278 14.8141   5
   2  -8   1 361.023 14.9549   6
   2  -8   1 346.075 14.9478   3
  -2  -8  -1 347.802 14.9246   5
   2   8   1 355.271 14.9212   6
  -2   8  -1 354.347 15.0044   4
   2   8   1 346.512 14.9565   7
   2   8   1 357.131 14.9707   6
  -2   8  -1 364.976 14.8759   6
  -2   8  -1 355.141 14.9406   7
   2   8   1 336.557 14.9978   4
   4  -8   1 181.078 8.40261   3
  -4  -8  -1 186.584 8.47086   3
  -4  -8  -1 199.337 8.35167   6
   4  -8   1 196.257 8.09766   5
   4  -8   1 192.883 8.37420   6
  -4  -8  -1 189.342 8.44395   5
   4  -8   1 184.742 8.13234   5
  -4   8  -1 184.806 8.40724   4
  -4   8  -1 196.659 8.24399   6
   4   8   1 199.672 8.48074   6
   4   8   1 197.072 8.54829   4
  -4   8  -1 185.414 8.21346   3
   4   8   1 186.780 8.41720   7
  -4   8  -1 187.399 8.34666   7
  -6  -8  -1 1461.64 59.8456   6
  -6  -8  -1 1448.09 59.9628   3
   6  -8   1 1472.19 59.9024   6
  -6  -8  -1 1450.98 59.8840   4
  -6   8  -1 1403.73 59.8975   4
  -6   8  -1 1399.02 59.8156   7
  -6   8  -1 1428.31 59.7900   3
   6   8   1 1484.75 59.8698   7
  -6   8  -1 1420.28 59.8040   6
   6   8   1 1504.29 59.9217   6
  -8  -8  -1 146.450 6.81898   6
  -8  -8  -1 149.408 6.80572   4
   8  -8   1 159.318 6.77069   6
  -8   8  -1 141.608 6.44863   3
  -8   8  -1 129.941 6.92020   4
  -8   8  -1 144.116 6.44362   6
   8   8   1 140.112 6.80760   5
  -8   8  -1 136.970 6.47352   7
   8   8   1 135.374 6.69502   7
   8   8   1 157.355 6.94935   6
 -10  -8  -1 5.62324 2.03728   6
 -10  -8  -1 8.42101 2.03668   4
  10  -8   1 7.23415 1.58798   6
 -10   8  -1 3.90884 1.29880   7
 -10   8  -1 5.74267 1.56309   4
  10   8   1 6.56914 2.17537   6
  10   8   1 5.79122 2.15051   5
  10   8   1 8.52220 2.66395   7
 -12  -8  -1 147.280 7.51603   4
 -12  -8  -1 153.063 7.60657   6
  12  -8   1 155.331 7.67786   6
  12   8   1 151.257 7.26916   7
  12   8   1 145.744 7.56102   5
 -12   8  -1 150.706 7.22137   4
  12   8   1 150.921 8.12916   6
 -14  -8  -1 16.5249 2.92413   6
 -14  -8  -1 8.61591 2.62094   4
  14   8   1 13.1942 2.51482   7
  14   8   1 16.3218 3.01548   5
  14   8   1 11.1299 2.76014   6
 -14   8  -1 12.9231 2.29532   4
 -13  -9   1 143.542 7.67759   6
 -13  -9   1 139.061 7.64381   4
  13   9  -1 152.554 7.77340   6
  13   9  -1 151.933 7.24667   7
 -13   9   1 141.511 7.12635   4
 -11  -9   1 125.051 6.76271   4
 -11  -9   1 137.540 6.69690   6
 -11   9   1 123.075 5.98175   7
 -11   9   1 124.296 6.30501   4
  11   9  -1 140.961 7.18193   6
  11   9  -1 119.941 6.34120   7
  11   9  -1 134.803 6.96900   4
  -9  -9   1 238.348 10.9383   4
  -9  -9   1 234.006 10.9186   6
   9  -9  -1 262.347 10.9110   6
   9   9  -1 240.407 11.1033   4
  -9   9   1 245.539 10.7659   4
   9   9  -1 263.383 11.1083   6
   9   9  -1 235.776 10.7962   7
  -7  -9   1 97.8264 5.22225   4
   7  -9  -1 106.555 5.11080   6
  -7  -9   1 106.185 5.28154   6
   7  -9  -1 98.6310 5.31415   3
  -7  -9   1 100.977 5.40933   3
  -7   9   1 99.1856 5.03541   4
  -7   9   1 95.6343 4.73792   6
  -7   9   1 99.8180 4.94613   7
   7   9  -1 103.214 5.60245   4
   7   9  -1 101.022 5.48974   6
   5  -9  -1 64.0962 4.11914   3
   5  -9  -1 66.4526 3.69229   6
  -5  -9   1 65.5505 3.95957   3
  -5  -9   1 69.5494 3.90321   6
   5   9  -1 72.1384 4.74032   4
  -5   9   1 61.1603 3.72534   7
   5   9  -1 64.5859 3.86832   7
  -5   9   1 59.9462 3.74418   4
   5   9  -1 71.9462 4.05185   6
  -5   9   1 64.9354 3.43085   6
   3  -9  -1 783.522 31.7745   6
  -3  -9   1 802.187 31.7780   6
  -3  -9   1 772.502 31.7734   3
  -3  -9   1 700.181 31.7636   5
   3  -9  -1 759.737 31.8323   3
   3   9  -1 734.382 31.7507   7
  -3   9   1 786.857 31.6996   6
   3   9  -1 784.821 31.8656   4
   3   9  -1 780.465 31.8114   6
  -3   9   1 733.021 31.7986   4
  -3   9   1 751.711 31.7481   7
  -1  -9   1 463.696 18.6510   6
  -1  -9   1 447.129 18.6442   3
   1  -9  -1 427.981 18.6978   3
   1  -9  -1 458.306 18.6310   6
  -1  -9   1 416.676 18.5937   5
   1  -9  -1 437.096 18.5062   5
   1   9  -1 438.459 18.6137   6
  -1   9   1 456.326 18.5968   6
   1   9  -1 437.641 18.6483   7
   1   9  -1 464.333 18.7136   6
   1   9  -1 443.236 18.7245   4
  -1   9   1 436.226 18.7046   4
  -1   9   1 424.872 18.6289   7
   1  -9   1 260.521 11.3711   5
  -1  -9  -1 281.879 11.4617   6
  -1  -9  -1 264.043 11.5494   3
   1  -9   1 278.216 11.4971   6
  -1  -9  -1 269.078 11.4466   5
   1  -9   1 260.120 11.4955   3
  -1   9  -1 263.715 11.5703   4
   1   9   1 265.244 11.6141   4
   1   9   1 261.274 11.5117   7
   1   9   1 262.060 11.5249   6
   1   9   1 274.658 11.4524   6
  -1   9  -1 269.839 11.4100   6
  -1   9  -1 255.585 11.4739   7
   3  -9   1 10.9520 1.32134   5
   3  -9   1 12.2754 1.62171   6
  -3  -9  -1 9.89792 1.44723   6
  -3  -9  -1 11.8424 1.72007   3
   3  -9   1 8.09052 1.63600   3
  -3  -9  -1 12.9372 1.68075   5
   3   9   1 13.6795 1.75523   6
  -3   9  -1 7.42737 1.50147   7
  -3   9  -1 8.78885 1.30180   3
   3   9   1 12.0135 1.88920   4
  -3   9  -1 9.00248 1.58019   4
  -3   9  -1 14.3010 1.38174   6
   3   9   1 10.9617 1.76313   7
  -5  -9  -1 6.22261 1.52707   6
   5  -9   1 7.23032 1.45050   6
   5  -9   1 7.00796 1.70599   3
  -5  -9  -1 8.43264 1.76284   3
  -5   9  -1 5.13730 2.64052   4
   5   9   1 8.25193 2.24390   7
  -5   9  -1 8.25607 1.49621   7
  -5   9  -1 6.88714 1.35513   6
   5   9   1 9.49991 2.10754   4
   5   9   1 7.00904 1.70440   6
  -5   9  -1 7.01262 1.22786   3
  -7  -9  -1 379.076 16.3383   3
  -7  -9  -1 380.486 16.1889   4
   7  -9   1 388.613 16.1897   6
  -7  -9  -1 379.663 16.1568   6
   7   9   1 399.073 16.3090   6
   7   9   1 379.428 16.3164   4
   7   9   1 352.261 16.1333   7
  -7   9  -1 384.106 16.3247   2
  -7   9  -1 376.603 16.1588   4
  -7   9  -1 368.117 15.9998   6
  -9  -9  -1 173.817 8.18567   4
   9  -9   1 184.510 8.21826   6
  -9  -9  -1 179.087 8.21963   6
  -9  -9  -1 166.961 8.44563   3
  -9   9  -1 174.349 8.02632   4
  -9   9  -1 167.399 7.79711   7
   9   9   1 171.040 8.13496   7
   9   9   1 184.960 10.0726   6
 -11  -9  -1 143.471 7.42999   4
 -11  -9  -1 148.764 7.52925   6
  11   9   1 149.068 7.26612   7
 -11   9  -1 142.496 7.09890   4
  11   9   1 156.592 7.62107   6
 -13  -9  -1 120.213 6.79385   6
 -13  -9  -1 113.726 6.65943   4
  13   9   1 111.242 6.33725   7
 -13   9  -1 110.981 6.24453   4
  13   9   1 130.133 6.97601   6
 -12 -10   1 8.55405 2.59326   4
 -12 -10   1 8.76271 2.73966   6
  12  10  -1 10.6510 3.03739   6
  12  10  -1 7.44837 2.53539   7
 -12  10   1 10.0202 2.08802   4
  12  10  -1 12.7281 3.06556   4
 -12  10   1 13.3630 1.73949   7
 -10 -10   1 73.7420 5.44463   3
 -10 -10   1 89.7971 5.75742   6
 -10 -10   1 81.4263 5.16819   4
  10  10  -1 90.3020 5.54051   4
 -10  10   1 75.4974 4.37335   7
  10  10  -1 91.3267 5.57461   6
  10  10  -1 79.5267 5.08224   7
 -10  10   1 83.0258 4.69151   4
  -8 -10   1 123.375 6.17662   6
  -8 -10   1 124.337 6.20912   4
  -8 -10   1 116.727 6.39519   3
   8  10  -1 127.457 6.17562   7
  -8  10   1 112.292 5.75106   7
  -8  10   1 118.602 5.89787   4
   8  10  -1 121.761 6.54849   4
   8  10  -1 99.5468 7.85000   6
   6 -10  -1 187.649 7.87958   6
  -6 -10   1 176.160 7.92328   6
  -6 -10   1 166.905 7.93926   3
   6 -10  -1 152.204 8.01311   3
   6  10  -1 181.899 8.10801   6
  -6  10   1 166.047 7.86047   4
   6  10  -1 172.587 7.95218   7
  -6  10   1 162.604 7.75516   7
   6  10  -1 169.730 8.13544   4
  -4 -10   1 167.081 7.81591   3
   4 -10  -1 155.786 7.96738   3
  -4 -10   1 171.971 7.86206   6
   4 -10  -1 182.997 7.78006   6
  -4  10   1 167.653 7.76071   7
   4  10  -1 166.148 7.85351   7
  -4  10   1 164.836 7.81202   4
   4  10  -1 180.264 8.02439   6
  -4  10   1 176.314 7.59529   6
   4  10  -1 169.323 8.03548   4
   2 -10  -1 14.3222 2.05147   3
   2 -10  -1 14.4265 1.65482   6
  -2 -10   1 16.2537 1.99425   3
   2 -10  -1 16.6122 1.65937   5
  -2 -10   1 16.6437 1.88516   6
  -2  10   1 13.5493 1.89652   4
  -2  10   1 16.9950 1.64039   6
   2  10  -1 20.6776 2.17573   6
   2  10  -1 14.0579 1.62275   6
  -2  10   1 14.9398 1.93572   7
   2  10  -1 13.4674 1.95075   7
   2  10  -1 14.4379 2.05670   4
   0 -10  -1 14.2167 1.75166   5
   0 -10  -1 13.1720 1.72661   6
   0 -10   1 11.8737 1.85746   3
   0 -10   1 10.2402 1.69219   5
   0 -10  -1 11.4209 1.90281   3
   0 -10   1 8.44211 1.62355   6
   0  10   1 14.7797 1.91295   7
   0  10   1 9.93285 1.86944   4
   0  10   1 16.4135 2.02149   6
   0  10  -1 9.74646 1.56124   6
   0  10  -1 12.4085 1.80625   7
   0  10   1 13.3431 1.71878   6
   0  10  -1 10.2737 1.89129   4
   2 -10   1 71.6036 4.05568   5
  -2 -10  -1 77.8251 4.43632   3
   2 -10   1 83.5148 4.37416   6
  -2 -10  -1 86.6565 4.25635   6
  -2 -10  -1 71.1933 4.37505   5
   2 -10   1 72.4384 4.35148   3
   2  10   1 77.1313 4.46475   6
   2  10   1 76.9774 4.62869   4
  -2  10  -1 77.0411 4.43761   4
   2  10   1 75.5630 4.41312   7
  -2  10  -1 75.7579 4.32970   7
  -2  10  -1 83.4252 4.12376   6
   4 -10   1 395.044 16.3303   6
   4 -10   1 373.034 16.3256   3
  -4 -10  -1 390.069 16.2570   6
  -4  10  -1 367.261 16.3340   4
  -4  10  -1 381.185 16.2515   7
   4  10   1 396.269 16.4987   4
  -4  10  -1 378.251 16.1493   6
   4  10   1 372.990 16.3090   7
  -6 -10  -1 226.837 10.6022   3
  -6 -10  -1 242.906 10.5316   6
   6 -10   1 215.689 10.5255   3
   6 -10   1 243.944 10.5794   6
  -6  10  -1 234.545 10.3843   7
   6  10   1 249.636 10.6799   6
   6  10   1 252.144 10.8801   4
  -6  10  -1 229.997 10.5134   4
   6  10   1 239.475 10.5998   7
  -8 -10  -1 121.321 6.10040   6
   8 -10   1 121.720 5.98609   6
  -8 -10  -1 114.386 6.02715   4
  -8 -10  -1 101.942 6.25649   3
   8  10   1 109.700 6.04136   7
   8  10   1 114.216 6.36264   4
   8  10   1 125.780 6.30195   6
  -8  10  -1 111.679 5.78694   4
  -8  10  -1 108.227 5.57030   7
 -10 -10  -1 2.40757 2.17831   4
 -10 -10  -1 -1.0572 2.74305   3
 -10 -10  -1 -1.9181 2.26116   6
  10  10   1 3.65816 2.67418   6
 -10  10  -1 1.07565 1.78454   4
 -10  10  -1 1.56792 1.53946   7
  10  10   1 0.49068 2.35164   7
  10  10   1 2.16774 2.72242   4
 -12 -10  -1 88.3685 5.76540   4
 -12 -10  -1 89.7714 6.02943   6
 -12 -10  -1 86.9855 6.32015   3
  12  10   1 95.8050 6.10213   6
 -12  10  -1 86.0294 5.24183   4
  12  10   1 92.0456 5.59217   7
 -11 -11   1 258.625 12.5384   3
 -11 -11   1 279.693 12.4213   6
 -11 -11   1 257.545 12.3402   4
  11  11  -1 260.550 12.1155   7
 -11  11   1 264.715 11.8041   7
  11  11  -1 303.869 12.6243   6
 -11  11   1 269.862 12.0483   4
  -9 -11   1 104.528 6.12265   3
  -9 -11   1 106.260 5.98054   4
  -9 -11   1 84.2929 6.82237   6
   9  11  -1 108.347 6.31885   4
   9  11  -1 112.835 6.37088   6
   9  11  -1 104.103 5.87308   7
  -9  11   1 105.170 5.52651   4
  -9  11   1 95.5175 5.24231   7
  -7 -11   1 23.9734 2.47625   6
  -7 -11   1 33.4032 3.76089   3
   7 -11  -1 31.0268 3.77664   3
   7  11  -1 35.6666 4.22861   6
  -7  11   1 29.0367 3.26325   4
   7  11  -1 34.9303 4.36348   4
   7  11  -1 26.3324 2.79387   7
  -7  11   1 30.0329 3.06682   7
  -5 -11   1 1.25293 1.95600   3
  -5 -11   1 4.83115 1.92151   6
   5 -11  -1 4.56691 2.34371   3
   5  11  -1 0.57484 1.96237   6
  -5  11   1 2.49562 1.76749   7
   5  11  -1 0.59278 2.28238   4
  -5  11   1 1.34477 1.78166   4
   5  11  -1 0.79510 1.96591   7
   3 -11  -1 144.689 9.08758   3
   3 -11  -1 167.683 7.56112   6
  -3 -11   1 147.323 8.16637   3
  -3 -11   1 165.011 7.55107   6
   3  11  -1 162.608 7.61789   7
  -3  11   1 148.197 7.54663   4
  -3  11   1 155.283 7.46503   7
   3  11  -1 165.900 7.68213   6
   3  11  -1 170.018 7.88617   4
   1 -11  -1 334.664 13.9663   6
  -1 -11   1 313.046 13.9533   3
  -1 -11   1 329.001 13.9640   6
   1  11  -1 330.880 14.1397   4
  -1  11   1 316.287 13.9806   7
   1  11  -1 311.751 13.9591   7
  -1  11   1 324.001 14.1249   4
  -1 -11  -1 81.5328 4.40472   6
   1 -11   1 65.4782 4.44340   3
   1 -11   1 79.1533 4.43964   6
  -1 -11  -1 71.6080 4.49116   3
   1  11   1 75.6859 4.58793   6
   1  11   1 73.8265 4.77979   4
   1  11   1 74.1394 4.50931   7
  -1  11  -1 72.6024 4.63291   4
  -1  11  -1 68.7829 4.40721   7
   3 -11   1 97.9671 5.32828   6
  -3 -11  -1 99.6305 5.21139   6
  -3 -11  -1 94.6356 5.35850   3
   3 -11   1 90.5370 5.30653   3
   3 -11   1 102.109 4.58346   5
  -3  11  -1 92.9317 5.30297   4
  -3  11  -1 91.0102 5.18640   7
   3  11   1 99.4027 5.46174   6
   3  11   1 95.8533 5.66538   4
   3  11   1 99.5074 5.42130   7
  -5 -11  -1 0.89842 2.09886   3
   5 -11   1 -0.9884 2.01420   3
  -5 -11  -1 2.75590 1.70790   6
   5 -11   1 1.14812 1.75666   6
   5  11   1 2.00615 2.09789   6
   5  11   1 1.56150 2.21049   7
   5  11   1 2.46151 2.40262   4
  -5  11  -1 -1.3075 1.76903   4
  -5  11  -1 0.81147 1.65237   7
  -7 -11  -1 13.4852 2.12344   6
  -7 -11  -1 21.4383 2.71129   3
  -7  11  -1 16.3464 2.50735   2
   7  11   1 14.2881 2.55036   7
   7  11   1 15.8812 2.88920   4
   7  11   1 15.4568 2.59021   6
  -7  11  -1 16.1922 2.00623   7
  -7  11  -1 14.3594 2.15737   4
  -9 -11  -1 22.1009 3.98561   6
  -9 -11  -1 14.9490 2.86954   3
  -9 -11  -1 18.6246 2.62817   4
   9  11   1 22.1600 2.82007   7
   9  11   1 22.9960 3.26563   4
   9  11   1 23.1245 3.06514   6
  -9  11  -1 18.2543 2.10555   7
  -9  11  -1 19.7051 2.35736   4
 -11 -11  -1 82.4987 5.61147   4
 -11 -11  -1 74.6696 6.06796   3
  11  11   1 99.9047 6.20532   6
 -11  11  -1 77.5354 5.06920   4
  11  11   1 78.7378 5.54560   7
 -11  11  -1 74.6019 4.61575   7
  11  11   1 86.8617 6.38837   4
  -8 -12   1 88.6065 5.71571   3
   8  12  -1 101.236 6.18178   6
   8  12  -1 93.1977 6.43043   4
  -8  12   1 87.4828 5.27710   4
  -8  12   1 88.7833 5.10091   7
   8  12  -1 88.1730 5.59369   7
  -6 -12   1 80.6418 5.21573   6
  -6 -12   1 70.5272 4.80756   3
   6 -12  -1 67.9756 5.12778   3
  -6  12   1 68.9199 4.67204   4
   6  12  -1 74.7427 5.44758   4
   6  12  -1 82.8414 5.35479   6
   6  12  -1 62.3982 4.88720   7
  -6  12   1 66.9407 4.53377   7
  -4 -12   1 278.291 12.0935   3
  -4 -12   1 277.586 12.1090   6
   4 -12  -1 266.384 12.2496   3
  -4  12   1 260.796 12.0199   7
   4  12  -1 269.279 12.3639   4
  -4  12   1 263.286 12.0950   4
   4  12  -1 287.740 12.2718   6
   4  12  -1 263.792 12.0913   7
  -2 -12   1 5.70405 2.11640   3
   2 -12  -1 6.49478 2.32551   3
  -2 -12   1 7.43333 2.27900   6
  -2  12   1 4.20717 2.14308   4
  -2  12   1 5.33035 2.07024   7
   2  12  -1 2.87272 2.26565   4
   2  12  -1 6.83955 2.35811   6
   2  12  -1 4.64288 2.10322   7
   0 -12  -1 2.45159 2.21219   3
   0 -12   1 4.64165 2.33668   6
   0 -12   1 3.24516 2.10936   3
   0  12  -1 1.76394 2.01721   7
   0  12   1 2.82106 2.10761   7
   0  12   1 1.15634 2.18760   4
   0  12  -1 3.46105 2.20381   4
  -2 -12  -1 14.1954 2.41586   3
   2 -12   1 17.3929 2.46884   3
  -2  12  -1 19.7672 2.31609   7
   2  12   1 17.9105 2.47239   7
  -2  12  -1 17.8950 2.38996   4
   2  12   1 15.4547 2.24018   6
   2  12   1 15.9210 2.60113   4
   4 -12   1 161.980 8.07481   3
  -4 -12  -1 167.383 8.03511   3
  -4  12  -1 154.905 7.91211   4
   4  12   1 167.747 8.04137   7
   4  12   1 164.221 8.32153   4
  -4  12  -1 156.308 7.79628   7
   4  12   1 167.830 8.15878   6
   6 -12   1 180.389 8.65994   3
  -6 -12  -1 168.010 8.74184   3
  -6  12  -1 184.936 9.64757   2
  -6  12  -1 180.117 8.43027   7
   6  12   1 176.425 8.71635   7
  -6  12  -1 181.028 8.65385   4
   6  12   1 197.197 9.04303   6
  -8 -12  -1 34.7327 4.48691   3
   8  12   1 34.1085 3.29219   7
   8  12   1 35.7164 3.40882   6
  -8  12  -1 26.8681 3.35972   7
  -8  12  -1 30.5961 3.81163   4
   8  12   1 36.2637 4.92869   4
   5 -13  -1 9.42678 2.76833   3
  -5 -13   1 4.23825 2.50605   3
  -5  13   1 1.71942 2.30311   4
   5  13  -1 3.73142 2.54329   7
   5  13  -1 2.17227 2.61897   6
   5  13  -1 6.51331 2.95086   4
  -5  13   1 6.85159 2.25934   7
  -3 -13   1 122.957 6.57625   3
   3 -13  -1 121.812 6.95043   3
   3  13  -1 123.243 7.08995   4
   3  13  -1 120.485 6.67921   7
  -3  13   1 122.183 6.57436   7
  -3  13   1 118.631 6.65764   4
   3  13  -1 132.888 6.84283   6
  -1 -13   1 12.3991 2.61690   3
   1 -13  -1 15.3087 2.79912   3
   1  13  -1 18.7615 2.61132   7
  -1  13   1 17.9039 2.73130   4
   1  13  -1 15.4032 2.79234   4
  -1  13   1 13.2414 2.53027   7
  -1 -13  -1 65.4061 4.90671   3
   1 -13   1 64.7292 4.87101   3
  -1  13  -1 65.2880 4.96249   4
   1  13   1 61.2061 4.76938   7
  -1  13  -1 62.9515 4.68463   7
   1  13   1 60.9420 5.15436   4
   3 -13   1 -0.9788 2.43263   3
  -3 -13  -1 0.92264 2.34153   3
   3  13   1 1.43864 2.40057   6
   3  13   1 7.06009 2.73537   4
  -3  13  -1 -0.6456 2.24623   4
  -3  13  -1 3.20470 2.18371   7
   3  13   1 3.28268 2.56092   7
  -5 -13  -1 -0.2891 2.48544   3
   5 -13   1 0.44089 2.56697   3
  -5  13  -1 -0.1292 2.28801   4
  -5  13  -1 -1.1423 2.09121   7
   5  13   1 2.22686 2.41680   6
   5  13   1 -0.0456 3.30006   4
   5  13   1 -3.6587 2.60840   7
  20   0  -2 444.428 20.3922   5
 -20   0   2 505.251 21.1664   4
  18   0  -2 159.243 8.28851   5
 -18   0   2 192.423 9.11421   4
 -16   0   2 2.25030 2.33819   4
  16   0  -2 3.49885 1.38019   6
  14   0  -2 582.181 24.1077   6
 -14   0   2 568.883 24.2236   6
  14   0  -2 567.660 24.1557   5
 -14   0   2 590.221 24.3893   4
  12   0  -2 1609.16 66.2096   4
 -12   0   2 1570.67 66.2922   5
 -12   0   2 1585.95 66.3541   4
 -12   0   2 1548.93 66.2960   6
  12   0  -2 1662.14 66.2165   6
  12   0  -2 1645.50 66.2377   5
 -10   0   2 1913.47 78.0613   5
  10   0  -2 1969.80 78.0082   4
  10   0  -2 1979.24 78.0193   5
 -10   0   2 1825.52 78.0894   4
  10   0  -2 1871.50 77.9856   6
 -10   0   2 1791.43 78.0224   6
  -8   0   2 703.787 30.8835   4
   8   0  -2 764.878 30.8315   4
   8   0  -2 782.531 30.8463   5
  -8   0   2 782.667 30.8810   5
  -8   0   2 716.775 30.8468   6
   8   0  -2 722.271 30.8144   6
   6   0  -2 1372.62 52.0924   5
  -6   0   2 1253.18 52.0869   6
  -6   0   2 1165.18 52.1572   5
  -4   0   2 234.965 10.1071   4
   4   0  -2 257.862 10.1036   5
  -4   0   2 253.198 10.1117   5
  -4   0   2 229.028 10.0899   6
   4   0  -2 241.914 10.0890   4
  -2   0   2 1432.81 60.3127   1
  -2   0  -2 83.7111 3.64540   6
   2   0   2 84.7371 3.69021   5
   2   0   2 85.4884 3.64448   6
   2   0   2 84.5449 3.77159   2
  -2   0  -2 86.4554 3.67155   5
  -2   0  -2 91.0412 3.66295   4
   2   0   2 90.6049 3.65676   4
   4   0   2 836.497 32.0654   4
  -4   0  -2 767.808 32.0779   5
   4   0   2 753.537 32.0926   5
   4   0   2 766.818 32.0394   6
  -4   0  -2 758.202 32.0454   6
  -6   0  -2 833.245 35.0321   6
   6   0   2 884.888 35.0335   4
   6   0   2 830.504 35.0660   5
  -6   0  -2 835.432 35.0557   5
  -6   0  -2 853.560 35.0634   4
   8   0   2 255.772 11.0377   5
   8   0   2 259.505 10.9369   6
   8   0   2 268.817 10.9627   4
  -8   0  -2 254.246 10.9751   6
  -8   0  -2 265.139 11.0579   4
  -8   0  -2 255.722 11.0184   5
 -10   0  -2 1424.97 57.3349   4
 -10   0  -2 1345.82 57.2397   6
  10   0   2 1378.03 57.2021   6
  10   0   2 1396.93 57.2951   5
 -10   0  -2 1386.28 57.2824   5
  10   0   2 1377.49 57.2199   4
  12   0   2 744.998 31.6097   6
  12   0   2 754.326 31.4770   7
  12   0   2 762.616 31.7441   5
 -12   0  -2 735.300 31.6906   6
 -12   0  -2 806.166 31.8273   4
 -14   0  -2 74.0601 4.55037   4
  14   0   2 62.0388 3.26336   7
  14   0   2 62.6990 4.21015   5
 -14   0  -2 61.2283 3.87031   6
  14   0   2 63.6075 3.61711   6
 -16   0  -2 157.711 7.50760   4
  16   0   2 125.062 6.88039   5
  16   0   2 132.025 6.07049   7
  16   0   2 127.107 6.43055   6
 -18   0  -2 700.118 26.6758   4
  18   0   2 580.335 26.2564   5
  18   0   2 570.689 26.2566   6
 -19  -1   2 182.779 9.03295   4
  19  -1  -2 143.834 7.97293   5
 -19   1   2 184.149 9.02765   4
  19   1  -2 148.627 8.11743   5
 -17  -1   2 183.531 8.76319   4
  17  -1  -2 167.418 7.96307   5
  17   1  -2 161.247 8.12693   5
  17   1  -2 164.600 7.84564   6
 -17   1   2 184.532 8.70806   4
 -15  -1   2 725.239 29.0921   4
  15  -1  -2 686.006 28.7446   5
  15  -1  -2 686.151 28.7230   6
 -15  -1   2 702.796 28.8846   6
  15   1  -2 685.311 28.8139   5
  15   1  -2 665.968 28.7131   6
 -15   1   2 647.189 28.8428   6
 -15   1   2 711.846 29.0204   4
 -13  -1   2 1.95570 1.30587   6
  13  -1  -2 2.91148 1.00487   6
  13  -1  -2 5.95334 1.30201   5
 -13  -1   2 1.01933 1.61187   4
  13  -1  -2 1.49916 1.05229   4
  13   1  -2 1.96090 1.08181   6
 -13   1   2 2.91794 1.35377   5
 -13   1   2 2.35970 1.47012   4
 -13   1   2 1.38255 1.17947   6
  13   1  -2 1.00970 1.34146   5
 -11  -1   2 33.5586 2.58422   4
 -11  -1   2 38.5883 2.48891   5
  11  -1  -2 35.2668 2.01036   4
 -11  -1   2 27.7811 2.52267   6
  11  -1  -2 35.1419 2.23627   5
  11  -1  -2 33.7780 2.04698   6
  11   1  -2 34.2477 2.36111   5
 -11   1   2 34.7526 2.39969   4
 -11   1   2 30.3615 2.24828   6
  11   1  -2 33.5198 2.00759   4
 -11   1   2 32.4857 2.31138   5
  11   1  -2 35.3173 2.07051   6
   9  -1  -2 518.257 21.1093   4
  -9  -1   2 506.499 21.1919   5
  -9  -1   2 494.489 21.1415   6
  -9  -1   2 481.747 21.2226   4
   9  -1  -2 503.175 21.1047   6
   9  -1  -2 532.401 21.1164   5
   9   1  -2 517.016 21.1096   6
   9   1  -2 527.821 21.1356   4
  -9   1   2 520.750 21.1535   5
   9   1  -2 527.308 20.9845   7
   9   1  -2 509.959 21.1521   5
  -9   1   2 488.485 21.1422   6
  -9   1   2 478.628 21.1742   4
  -7  -1   2 858.456 37.3627   4
  -7  -1   2 860.852 37.3025   6
   7  -1  -2 891.116 37.2895   6
   7  -1  -2 958.098 37.2875   5
  -7  -1   2 935.882 37.3548   5
   7  -1  -2 935.066 37.2995   4
   7   1  -2 929.435 37.3246   5
   7   1  -2 930.656 37.3202   4
  -7   1   2 860.412 37.3190   4
   7   1  -2 891.862 37.2896   6
  -7   1   2 885.657 37.3077   6
   5  -1  -2 0.29616 0.10473   6
   3  -1  -2 1018.01 43.6624   1
  -3  -1   2 972.153 44.0460   1
  -3   1   2 1006.97 43.5746   1
   1  -1   2 349.120 12.7109   2
  -1  -1  -2 301.477 12.6021   7
   1  -1   2 284.508 12.6086   4
  -1  -1  -2 340.263 12.6052   4
  -1  -1  -2 294.384 12.5872   6
   1  -1   2 298.180 12.6027   5
   1  -1   2 308.110 12.6090   7
  -1  -1  -2 311.406 12.6295   5
   1  -1   2 300.791 12.6043   6
   1   1   2 264.406 12.5843   6
   1   1   2 293.429 12.6288   5
  -1   1  -2 351.543 12.7133   2
  -1   1  -2 278.042 12.6063   4
   1   1   2 316.020 12.6065   4
   1   1   2 269.755 12.6003   7
  -1   1  -2 308.532 12.6041   6
  -1   1  -2 317.307 12.6073   5
   3  -1   2 9999.99 406.012   1
  -3   1  -2 9542.71 405.930   1
  -5  -1  -2 1141.39 49.1518   5
   5  -1   2 1215.20 49.1221   4
   5  -1   2 1246.23 49.1198   6
   5  -1   2 1215.90 49.1619   5
  -5  -1  -2 1141.56 49.1049   6
  -5  -1  -2 1184.70 49.1567   4
  -5   1  -2 1235.91 49.1266   6
  -5   1  -2 1175.16 49.1380   4
   5   1   2 1163.70 49.1610   5
   7  -1   2 933.999 38.4413   5
  -7  -1  -2 953.424 38.4670   4
  -7  -1  -2 914.870 38.3868   6
   7  -1   2 949.130 38.3861   6
   7  -1   2 926.670 38.3891   4
  -7  -1  -2 923.574 38.4491   5
  -7   1  -2 952.057 38.4088   5
   7   1   2 910.506 38.4445   5
  -7   1  -2 911.547 38.4328   4
   7   1   2 923.096 38.3192   7
   7   1   2 904.228 38.3689   6
   7   1   2 942.655 38.4122   4
   9  -1   2 76.2228 3.54846   6
  -9  -1  -2 78.7165 3.81369   4
   9  -1   2 72.8562 3.74835   5
   9  -1   2 75.9843 3.49693   4
  -9  -1  -2 75.6099 3.62295   6
  -9  -1  -2 71.7730 3.70787   5
   9   1   2 72.1648 3.50391   4
  -9   1  -2 78.8143 3.72260   4
  -9   1  -2 71.3176 3.57219   5
   9   1   2 71.5348 3.78678   5
   9   1   2 74.5677 3.50520   6
  -9   1  -2 79.2321 3.62513   6
   9   1   2 74.5217 3.38071   7
  11  -1   2 153.073 7.09690   5
 -11  -1  -2 153.565 6.98375   6
  11  -1   2 157.269 6.92409   6
 -11  -1  -2 165.827 7.24712   4
 -11  -1  -2 158.697 7.31532   5
  11   1   2 159.688 6.76642   7
  11   1   2 156.685 7.16559   5
 -11   1  -2 164.133 7.17560   4
  11   1   2 156.043 6.89954   6
 -11   1  -2 149.899 6.95947   5
 -11   1  -2 154.854 7.01493   6
  13  -1   2 263.785 11.7874   5
  13  -1   2 268.507 11.3887   7
 -13  -1  -2 296.296 12.0553   4
 -13  -1  -2 260.564 11.7140   6
  13  -1   2 265.699 11.6221   6
  13   1   2 265.412 11.8499   5
  13   1   2 267.947 11.4388   7
  13   1   2 263.525 11.5979   6
 -13   1  -2 253.072 11.6916   6
 -13   1  -2 302.964 11.9969   4
  15  -1   2 346.086 14.7222   7
 -15  -1  -2 376.461 15.5190   4
  15  -1   2 346.323 14.9692   6
  15  -1   2 348.393 15.2044   5
  15   1   2 350.275 14.7811   7
  15   1   2 347.369 14.9823   6
 -15   1  -2 394.819 15.4633   4
  15   1   2 338.733 15.2407   5
 -15   1  -2 309.196 15.0832   6
  17  -1   2 417.848 18.9986   6
 -17  -1  -2 476.513 19.6820   4
  17  -1   2 435.260 18.7985   7
  17  -1   2 417.594 19.2271   5
  17   1   2 460.972 18.8465   7
  17   1   2 435.618 19.3740   5
  17   1   2 419.722 19.0205   6
 -17   1  -2 516.709 19.6465   4
  19  -1   2 16.7498 3.12722   5
 -19  -1  -2 19.7925 3.81970   4
 -19   1  -2 20.1137 3.75905   4
  19   1   2 18.3926 3.21454   5
  18  -2  -2 2.82607 1.96645   5
 -18  -2   2 1.36375 2.87470   4
 -18   2   2 1.57694 2.58487   4
  18   2  -2 1.91992 2.33407   5
 -16  -2   2 6.29957 2.46835   4
  16  -2  -2 2.99507 1.58260   5
  16  -2  -2 0.84438 1.32310   6
  16   2  -2 2.76931 1.95504   5
 -16   2   2 2.24987 2.10564   4
  16   2  -2 4.17392 1.55693   6
  14  -2  -2 777.302 30.8624   6
 -14  -2   2 786.406 30.9745   6
  14  -2  -2 760.464 30.8336   5
 -14   2   2 684.535 30.9045   6
 -14   2   2 715.687 30.8964   5
  14   2  -2 758.513 30.6233   7
 -14   2   2 715.555 31.0022   4
  14   2  -2 724.006 30.8445   6
  14   2  -2 746.973 30.9590   5
 -12  -2   2 459.772 19.1832   6
  12  -2  -2 467.894 19.1127   6
  12  -2  -2 469.770 19.0898   5
 -12  -2   2 456.173 19.3687   4
  12  -2  -2 446.692 19.0880   4
  12   2  -2 461.918 19.1171   6
 -12   2   2 439.597 19.2201   4
 -12   2   2 434.032 19.1443   6
  12   2  -2 460.024 19.2041   5
 -12   2   2 453.826 19.1433   5
  12   2  -2 472.110 18.9259   7
 -10  -2   2 1483.26 62.6086   4
  10  -2  -2 1601.71 62.4355   5
 -10  -2   2 1506.04 62.5145   6
  10  -2  -2 1674.31 62.3421   7
  10  -2  -2 1488.94 62.4610   4
 -10  -2   2 1498.03 62.5536   5
  10  -2  -2 1489.32 62.4602   6
  10   2  -2 1489.30 62.4574   6
  10   2  -2 1519.53 62.4960   4
 -10   2   2 1430.38 62.5044   4
  10   2  -2 1568.87 62.5164   5
 -10   2   2 1446.24 62.4775   6
 -10   2   2 1522.44 62.4756   5
  10   2  -2 1471.22 62.4686   7
  -8  -2   2 36.8393 2.31477   4
   8  -2  -2 44.0664 1.97999   5
   8  -2  -2 38.1802 1.97107   4
   8  -2  -2 41.5585 1.81606   7
   8  -2  -2 43.6251 2.01009   6
  -8  -2   2 35.2061 2.02294   6
  -8  -2   2 32.9868 2.16859   5
   8   2  -2 35.0629 1.82946   7
  -8   2   2 38.1728 2.03293   6
   8   2  -2 36.5988 1.99444   4
   8   2  -2 35.7120 2.01470   6
  -8   2   2 37.3395 2.07527   4
   8   2  -2 37.9128 2.21527   5
   6  -2  -2 435.752 17.3243   5
   6  -2  -2 435.497 17.3035   7
  -6  -2   2 426.730 17.4707   4
  -6  -2   2 418.120 17.4378   5
  -6  -2   2 414.699 17.3095   7
  -6  -2   2 411.771 17.3772   6
   6   2  -2 425.328 17.3094   7
  -6   2   2 425.604 17.4529   3
   6   2  -2 392.968 17.3937   4
  -6   2   2 422.753 17.3463   5
   6   2  -2 435.528 17.4232   5
  -6   2   2 399.297 17.3712   4
  -6   2   2 428.114 17.3007   7
   6   2  -2 402.464 17.3713   6
  -6   2   2 408.336 17.3676   6
  -4  -2   2 1465.78 60.4779   5
  -2  -2   2 1665.80 69.5402   1
   2  -2  -2 1544.40 68.7144   1
   2   2  -2 1594.98 69.5768   1
  -2   2   2 1636.52 68.6591   1
   0  -2  -2 4223.15 172.878   1
   0  -2   2 4293.48 173.916   1
   0   2   2 3900.84 172.762   1
   0   2  -2 4182.29 173.636   1
   2  -2   2 491.665 20.3613   6
   2  -2   2 482.681 20.3360   5
  -2  -2  -2 494.239 20.3494   7
  -2  -2  -2 513.271 20.3657   4
  -2  -2  -2 480.561 20.3762   5
   2  -2   2 499.329 20.3660   7
   2  -2   2 469.086 20.3756   4
  -2  -2  -2 485.969 20.3352   6
  -2   2  -2 503.940 20.3579   6
  -2   2  -2 528.952 20.4596   2
  -2   2  -2 496.632 20.3738   4
   2   2   2 484.565 20.3588   7
  -2   2  -2 503.223 20.3184   3
   2   2   2 457.488 20.3700   5
   2   2   2 486.713 20.3711   4
  -2   2  -2 516.672 20.3627   7
   2   2   2 481.004 20.3440   6
  -4  -2  -2 324.517 13.4666   6
   4  -2   2 343.377 13.4907   6
  -4  -2  -2 338.817 13.5252   4
  -4  -2  -2 307.087 13.4462   7
   4  -2   2 315.000 13.4884   4
   4  -2   2 335.112 13.4618   7
  -4  -2  -2 323.786 13.5228   5
   4  -2   2 332.380 13.4868   5
   4   2   2 317.978 13.4582   7
   4   2   2 307.154 13.5148   5
   4   2   2 295.083 13.5024   6
  -4   2  -2 334.203 13.4960   4
   4   2   2 315.605 13.4972   4
  -4   2  -2 334.544 13.4838   6
  -4   2  -2 337.605 13.4492   5
  -6  -2  -2 11.9278 1.06636   6
  -6  -2  -2 14.7344 1.36365   4
   6  -2   2 13.0997 1.01005   7
  -6  -2  -2 11.6464 1.31386   5
   6  -2   2 10.0043 1.04411   4
   6  -2   2 11.6406 1.34786   5
   6   2   2 9.68439 1.02356   5
   6   2   2 11.0536 1.10423   6
  -6   2  -2 9.72803 1.11342   6
   6   2   2 10.5357 1.02935   7
  -6   2  -2 11.0748 1.01557   5
  -6   2  -2 11.7757 1.20310   4
  -8  -2  -2 585.786 25.2379   5
  -8  -2  -2 593.053 25.1632   6
   8  -2   2 656.361 25.0890   7
   8  -2   2 619.523 25.2193   5
  -8  -2  -2 609.100 25.2924   4
   8  -2   2 603.504 25.1697   4
   8  -2   2 617.413 25.1710   6
  -8   2  -2 647.949 25.1914   6
   8   2   2 598.354 25.1442   6
  -8   2  -2 595.039 25.1317   5
  -8   2  -2 601.069 25.2146   4
   8   2   2 593.210 25.0935   7
   8   2   2 577.303 25.1756   4
   8   2   2 586.146 25.2372   5
  10  -2   2 683.602 27.5859   6
  10  -2   2 699.774 27.4636   7
  10  -2   2 683.353 27.6458   5
 -10  -2  -2 662.436 27.7419   4
 -10  -2  -2 665.881 27.5926   6
  10  -2   2 662.757 27.5820   4
 -10  -2  -2 635.324 27.6811   5
  10   2   2 633.966 27.5882   4
  10   2   2 678.174 27.4888   7
 -10   2  -2 683.959 27.6749   4
  10   2   2 663.591 27.5604   6
 -10   2  -2 619.073 27.5322   5
 -10   2  -2 650.987 27.5995   6
  10   2   2 661.852 27.6820   5
 -12  -2  -2 1390.80 55.5212   6
  12  -2   2 1365.31 55.4713   6
  12  -2   2 1303.09 55.3103   7
  12  -2   2 1355.87 55.5293   5
 -12  -2  -2 1365.53 55.6797   4
  12   2   2 1379.23 55.3602   7
 -12   2  -2 1347.09 55.5821   4
 -12   2  -2 1272.75 55.4937   6
 -12   2  -2 1232.91 55.4216   5
  12   2   2 1380.05 55.5946   5
  12   2   2 1354.91 55.4589   6
  14  -2   2 16.7306 2.12296   5
 -14  -2  -2 23.8897 2.68634   6
 -14  -2  -2 18.5366 2.52296   4
  14  -2   2 17.7521 1.86707   7
  14  -2   2 18.2005 1.82509   6
  14   2   2 18.1268 2.24679   7
  14   2   2 20.2487 2.33102   5
 -14   2  -2 16.6720 1.74169   6
 -14   2  -2 16.3169 2.23365   4
  14   2   2 21.8107 1.89875   6
  16  -2   2 1.39743 2.07474   5
  16  -2   2 1.56159 1.70981   6
 -16  -2  -2 1.99833 2.63490   4
  16   2   2 1.47257 1.75897   6
 -16   2  -2 7.58993 2.57523   4
  16   2   2 1.00769 1.54256   7
  16   2   2 1.75149 2.35536   5
 -18  -2  -2 328.116 14.7819   4
  18  -2   2 307.391 14.2647   5
  18   2   2 291.691 14.1159   6
 -18   2  -2 365.628 14.7608   4
  18   2   2 309.710 14.4418   5
  19  -3  -2 101.881 5.70240   5
 -19  -3   2 109.879 6.85555   4
  19   3  -2 90.7784 6.14708   5
 -19   3   2 94.4155 6.69231   4
  17  -3  -2 543.422 22.4501   5
 -17  -3   2 566.402 23.0495   4
 -17   3   2 518.071 22.7661   4
  17   3  -2 509.525 22.6766   5
  17   3  -2 527.207 22.5316   6
  15  -3  -2 141.342 6.42378   6
  15  -3  -2 144.422 6.41254   5
 -15  -3   2 140.283 6.64394   6
 -15  -3   2 144.132 7.21314   4
 -15   3   2 128.997 6.30852   5
  15   3  -2 135.210 6.81793   5
 -15   3   2 135.071 6.74897   4
  15   3  -2 140.623 6.07519   7
  15   3  -2 137.339 6.57439   6
 -13  -3   2 16.2409 2.20630   4
  13  -3  -2 21.5784 1.63104   7
  13  -3  -2 24.8977 2.12752   5
 -13  -3   2 21.4184 2.47602   6
  13   3  -2 22.9250 1.76940   7
  13   3  -2 21.2529 2.74307   5
 -13   3   2 21.1170 2.02210   5
 -13   3   2 21.3591 1.94556   6
  13   3  -2 19.9492 1.80446   6
 -13   3   2 21.6968 2.49836   4
  11  -3  -2 89.4528 4.28844   4
  11  -3  -2 93.0048 4.30121   6
 -11  -3   2 87.2720 4.73485   4
  11  -3  -2 99.0297 4.07784   7
  11  -3  -2 94.4891 4.22051   5
 -11  -3   2 93.4891 4.40406   6
 -11   3   2 87.9882 4.39724   4
 -11   3   2 99.3828 4.25310   5
 -11   3   2 98.7286 4.91736   3
  11   3  -2 91.0048 4.57892   5
 -11   3   2 89.5676 4.31841   6
  11   3  -2 81.9321 4.28856   4
  11   3  -2 92.7246 4.11512   7
  11   3  -2 94.2116 4.39347   6
   9  -3  -2 1214.07 54.3434   7
  -9  -3   2 1338.75 54.4193   5
   9  -3  -2 1368.83 54.3252   6
  -9  -3   2 1328.71 54.3293   6
  -9  -3   2 1299.34 54.2134   7
  -9  -3   2 1321.02 54.4568   4
   9  -3  -2 1391.68 54.2427   5
   9  -3  -2 1278.61 54.3285   4
   9   3  -2 1349.26 54.2169   7
  -9   3   2 1315.27 54.4063   3
  -9   3   2 1299.22 54.3319   4
  -9   3   2 1324.58 54.2584   5
  -9   3   2 1262.44 54.3066   6
   9   3  -2 1293.43 54.3175   6
   9   3  -2 1374.44 54.3784   5
   9   3  -2 1288.47 54.3564   4
   7  -3  -2 246.829 9.74586   7
  -7  -3   2 224.230 9.91398   5
  -7  -3   2 239.644 9.95982   4
   7  -3  -2 224.082 9.83236   4
  -7  -3   2 230.233 9.75886   7
   7  -3  -2 235.233 9.82844   6
  -7  -3   2 235.367 9.82874   6
   7  -3  -2 248.601 9.73094   5
   7   3  -2 231.280 9.75597   7
  -7   3   2 229.252 9.82647   4
  -7   3   2 232.806 9.81207   6
   7   3  -2 226.786 9.87159   4
  -7   3   2 234.700 9.90555   3
   7   3  -2 229.381 9.86802   6
   7   3  -2 234.045 9.89870   5
   5  -3  -2 3731.26 156.239   1
  -5  -3   2 3723.96 156.747   1
  -5   3   2 3673.60 155.610   1
   5   3  -2 3486.33 156.408   1
   3  -3  -2 189.926 7.77269   4
   3  -3  -2 198.401 7.77444   7
  -3  -3   2 182.228 7.82656   4
   3  -3  -2 175.378 7.76145   6
   3  -3  -2 191.489 7.86175   3
  -3  -3   2 185.856 7.82989   5
  -3  -3   2 180.813 7.79098   6
  -3   3   2 182.248 7.90345   3
  -3   3   2 196.834 7.77878   7
  -3   3   2 189.451 7.76086   6
  -3   3   2 190.732 7.79382   4
   3   3  -2 176.065 7.82697   4
   3   3  -2 178.565 7.79798   6
  -1  -3   2 63.4538 2.91593   4
  -1  -3   2 73.2000 2.87187   6
  -1  -3   2 64.2579 2.86601   6
  -1  -3   2 65.0507 2.89952   4
   1  -3  -2 68.5008 2.85559   7
   1  -3  -2 68.3349 2.83169   6
  -1  -3   2 64.0733 2.88773   7
   1   3  -2 62.7884 2.86253   6
  -1   3   2 69.6228 2.87117   3
  -1   3   2 66.7948 2.82452   6
   1   3  -2 61.4545 2.97922   4
  -1   3   2 64.6621 2.85216   4
   1   3  -2 64.3640 2.87330   4
   1   3  -2 61.1595 2.85719   6
  -1   3   2 61.2895 2.93064   7
  -1   3   2 68.2590 2.85119   6
  -1  -3  -2 1605.92 61.8324   5
   1  -3   2 1445.01 61.8291   6
   1   3   2 1453.04 61.8340   7
  -3  -3  -2 3592.58 148.173   1
   3  -3   2 3481.58 148.755   1
  -3   3  -2 3649.95 148.612   1
   3   3   2 3159.49 147.629   1
   5  -3   2 1268.70 55.5932   5
  -5  -3  -2 1351.71 55.5103   6
   5  -3   2 1321.11 55.5646   4
  -5  -3  -2 1347.42 55.5800   5
   5  -3   2 1472.97 55.5319   7
  -5  -3  -2 1403.41 55.5839   4
  -5  -3  -2 1358.93 55.4955   7
   5   3   2 1311.53 55.5169   6
  -5   3  -2 1387.97 55.5372   6
  -5   3  -2 1369.18 55.4767   5
   5   3   2 1273.61 55.5618   4
   5   3   2 1377.81 55.5212   7
  -5   3  -2 1253.99 55.5615   3
   5   3   2 1351.46 55.5714   5
  -7  -3  -2 1150.53 48.0608   6
  -7  -3  -2 1146.67 48.1493   5
   7  -3   2 1204.02 48.1120   5
  -7  -3  -2 1174.64 48.1673   4
   7  -3   2 1251.19 48.0487   7
   7  -3   2 1180.91 48.0903   6
   7  -3   2 1150.77 48.1105   4
   7   3   2 1146.33 48.1372   5
  -7   3  -2 1157.65 48.0853   6
  -7   3  -2 1198.17 48.1153   4
   7   3   2 1063.53 48.0942   4
  -7   3  -2 1121.74 48.0133   5
   7   3   2 1174.37 48.0457   7
   7   3   2 1175.74 48.0735   6
  -9  -3  -2 54.6744 3.37386   4
   9  -3   2 65.3292 2.92339   7
   9  -3   2 59.4118 3.08354   6
  -9  -3  -2 58.0803 3.03761   6
   9  -3   2 54.4607 2.98752   4
   9  -3   2 61.6253 3.21132   5
  -9  -3  -2 61.1164 3.31337   5
   9   3   2 60.2973 3.08744   6
   9   3   2 65.5562 2.99981   7
  -9   3  -2 60.4256 3.15708   4
  -9   3  -2 57.1770 2.99256   6
   9   3   2 66.0312 3.39969   5
   9   3   2 52.8579 2.97817   4
  -9   3  -2 54.6328 2.83245   5
  11  -3   2 2.91708 0.92273   7
 -11  -3  -2 0.78321 1.56544   4
  11  -3   2 1.08551 1.18229   6
 -11  -3  -2 2.78527 1.15385   6
  11  -3   2 1.82961 1.36136   5
 -11   3  -2 3.52672 0.93977   5
 -11   3  -2 1.89335 1.19568   6
 -11   3  -2 1.98479 1.29853   4
  11   3   2 3.80478 1.09706   7
  11   3   2 2.28949 1.23503   6
  11   3   2 2.20055 1.56560   5
 -13  -3  -2 208.502 10.4040   4
 -13  -3  -2 215.169 9.68298   6
  13  -3   2 219.696 9.40129   7
  13  -3   2 220.233 9.62261   6
  13  -3   2 222.762 9.74802   5
 -13   3  -2 203.825 9.65787   6
  13   3   2 225.018 9.66356   6
  13   3   2 225.644 9.52079   7
 -13   3  -2 236.021 9.70873   5
 -13   3  -2 220.448 10.1429   4
  15  -3   2 160.420 7.55461   5
 -15  -3  -2 156.629 8.07922   4
  15  -3   2 152.820 7.35662   6
  15   3   2 153.501 7.41750   6
  15   3   2 157.898 7.88933   5
 -15   3  -2 162.874 7.84324   4
  15   3   2 167.472 7.25572   7
 -17  -3  -2 80.9745 5.81267   4
  17  -3   2 63.3802 4.93013   5
  17   3   2 76.8004 4.76883   6
  17   3   2 70.5054 5.63273   5
 -17   3  -2 72.9967 5.66125   4
  17   3   2 79.2312 4.57228   7
 -18  -4   2 21.3505 3.19846   4
 -18   4   2 12.1863 2.66965   4
  18   4  -2 19.6038 2.96488   5
  16  -4  -2 23.6237 2.80170   5
 -16  -4   2 37.4218 4.13093   4
  16   4  -2 30.5761 3.94949   5
  16   4  -2 33.8696 2.51664   7
 -16   4   2 28.4677 3.53955   4
  16   4  -2 26.1656 2.50703   6
  14  -4  -2 194.061 8.38101   6
  14  -4  -2 204.594 8.52418   7
 -14  -4   2 192.656 8.52043   6
  14  -4  -2 195.480 8.20996   5
 -14  -4   2 184.134 8.84128   4
 -14   4   2 177.963 8.33323   6
  14   4  -2 190.156 8.10867   7
  14   4  -2 189.306 8.67034   5
  14   4  -2 185.374 8.49074   6
 -14   4   2 174.355 8.13440   5
 -14   4   2 182.874 8.50409   4
 -12  -4   2 910.576 38.3315   4
  12  -4  -2 907.607 38.1086   6
 -12  -4   2 965.370 38.1631   6
  12  -4  -2 1008.76 37.9746   7
  12  -4  -2 967.141 38.0044   5
  12  -4  -2 880.472 38.1178   4
 -12   4   2 861.664 38.1024   6
  12   4  -2 926.029 38.1471   6
 -12   4   2 884.430 38.1476   4
  12   4  -2 924.475 38.2039   5
 -12   4   2 876.023 37.9785   5
  12   4  -2 910.559 37.9649   7
 -10  -4   2 240.438 10.0839   6
  10  -4  -2 231.789 10.0673   4
 -10  -4   2 237.213 9.91920   7
 -10  -4   2 235.565 10.3075   4
  10  -4  -2 254.618 9.92109   5
  10  -4  -2 233.198 10.0730   6
  10  -4  -2 255.062 9.93301   7
  10   4  -2 216.185 10.1036   4
 -10   4   2 230.587 10.0819   4
 -10   4   2 226.446 10.1624   3
  10   4  -2 237.938 9.95193   7
  10   4  -2 237.278 10.1368   6
 -10   4   2 226.660 10.0288   6
  10   4  -2 237.451 10.2111   5
  -8  -4   2 216.125 9.80648   5
  -8  -4   2 226.242 9.59867   7
   8  -4  -2 224.696 9.70400   4
  -8  -4   2 229.605 9.84582   4
  -8  -4   2 229.928 9.68422   6
   8  -4  -2 256.863 9.60909   7
   8  -4  -2 226.299 9.68824   6
   8   4  -2 226.502 9.76881   5
  -8   4   2 239.502 9.58487   7
  -8   4   2 229.160 9.69021   4
   8   4  -2 223.878 9.61316   7
  -8   4   2 224.282 9.64973   6
   8   4  -2 227.458 9.73280   6
  -8   4   2 230.826 9.75748   3
   8   4  -2 213.664 9.73473   4
  -6  -4   2 9.57714 1.04944   5
  -6  -4   2 7.83109 0.97602   4
  -6  -4   2 7.71397 0.97078   6
  -6  -4   2 5.19276 0.76746   7
   6  -4  -2 7.49154 0.78823   7
   6  -4  -2 8.70142 0.87275   4
  -6  -4   2 7.21820 0.80796   6
   6  -4  -2 9.27193 1.14623   6
  -6   4   2 9.70779 0.84340   7
   6   4  -2 10.1422 0.92869   6
   6   4  -2 7.01078 0.86287   7
  -6   4   2 9.08556 0.93935   6
  -6   4   2 9.31677 1.12715   4
   6   4  -2 7.89145 0.93461   4
   6   4  -2 11.2864 1.42383   5
  -6   4   2 8.46577 0.91214   3
   4  -4  -2 582.302 23.4254   7
   4  -4  -2 575.290 23.5277   3
   4  -4  -2 552.797 23.4311   4
  -4  -4   2 544.328 23.4348   7
  -4  -4   2 571.025 23.4489   6
  -4  -4   2 582.064 23.4607   6
   4  -4  -2 531.767 23.4205   6
  -4  -4   2 576.304 23.4940   4
  -4  -4   2 550.986 23.4865   5
  -4   4   2 556.775 23.4130   6
  -4   4   2 607.951 23.4905   3
   4   4  -2 556.157 23.5105   4
  -4   4   2 556.080 23.4497   4
  -4   4   2 582.554 23.4324   7
  -2  -4   2 845.181 37.3018   7
  -2  -4   2 896.214 37.3237   4
   2  -4  -2 941.386 37.3008   7
  -2  -4   2 920.503 37.3024   6
   2  -4  -2 898.633 37.2753   6
  -2  -4   2 936.752 37.3059   6
  -2  -4   2 883.749 37.3097   5
   2  -4  -2 907.902 37.3483   3
  -2   4   2 917.235 37.3030   4
   2   4  -2 907.367 37.3222   4
  -2   4   2 924.333 37.2973   7
  -2   4   2 903.151 37.2699   6
   2   4  -2 843.179 37.2871   7
   2   4  -2 881.820 37.3384   4
  -2   4   2 941.047 37.3206   3
   2   4  -2 910.970 37.3098   6
   0  -4  -2 1011.88 40.3143   5
   0  -4   2 982.294 40.3755   7
   0  -4   2 959.599 40.3228   3
   0  -4  -2 996.135 40.3599   7
   0  -4  -2 999.534 40.3335   6
   0  -4  -2 1004.86 40.4008   3
   0  -4   2 965.703 40.3481   6
   0  -4   2 967.766 40.3569   6
   0  -4   2 948.272 40.3772   4
   0  -4  -2 966.440 40.3294   6
   0   4   2 966.981 40.3296   6
   0   4  -2 986.762 40.3870   4
   0   4  -2 1001.97 40.3500   6
   0   4  -2 959.109 40.3537   7
   0   4   2 956.950 40.3327   6
   0   4   2 990.897 40.3012   5
   0   4   2 951.458 40.3454   4
   0   4   2 997.273 40.3902   3
   0   4   2 969.414 40.3547   7
   2  -4   2 183.952 7.77300   3
  -2  -4  -2 199.859 7.82464   5
   2  -4   2 182.690 7.80700   6
   2  -4   2 178.601 7.81392   6
  -2  -4  -2 193.636 7.80759   7
  -2  -4  -2 183.070 7.87815   3
  -2  -4  -2 183.868 7.80034   4
   2  -4   2 178.040 7.84713   4
   2  -4   2 176.137 7.83676   7
  -2  -4  -2 192.702 7.79578   6
  -2  -4  -2 185.968 7.77149   6
   2   4   2 178.453 7.80460   6
   2   4   2 179.373 7.81822   4
  -2   4  -2 186.842 7.73675   3
  -2   4  -2 194.407 7.82447   7
   2   4   2 187.194 7.80202   5
   2   4   2 183.259 7.81504   7
  -2   4  -2 179.313 7.85271   4
  -2   4  -2 188.552 7.78770   6
   4  -4   2 397.611 17.4349   4
  -4  -4  -2 421.210 17.4373   5
   4  -4   2 390.203 17.3371   5
   4  -4   2 441.377 17.4236   7
  -4  -4  -2 445.341 17.3992   6
  -4  -4  -2 413.571 17.3686   7
  -4  -4  -2 434.382 17.4215   4
  -4  -4  -2 426.084 17.3632   6
  -4   4  -2 407.934 17.4170   4
   4   4   2 392.877 17.4320   4
  -4   4  -2 459.015 17.5344   2
  -4   4  -2 436.262 17.3858   7
   4   4   2 410.476 17.3964   6
   4   4   2 383.998 17.3792   7
  -4   4  -2 427.662 17.3453   3
   4   4   2 400.315 17.4120   5
  -4   4  -2 419.478 17.3795   6
  -6  -4  -2 21.8481 1.49827   6
   6  -4   2 20.5209 1.72993   6
  -6  -4  -2 23.3350 1.78325   4
   6  -4   2 24.0379 1.66368   7
   6  -4   2 21.4626 1.72263   4
  -6  -4  -2 25.8952 1.90466   5
   6  -4   2 23.1539 1.67153   5
  -6  -4  -2 25.0576 1.46083   7
  -6   4  -2 23.8709 1.38894   5
   6   4   2 20.6377 1.90271   5
  -6   4  -2 21.5585 1.48576   3
  -6   4  -2 23.4579 1.67234   4
  -6   4  -2 24.6303 1.52084   6
   6   4   2 21.0200 1.70066   7
   6   4   2 21.7045 1.63228   4
  -6   4  -2 23.7376 1.55751   7
   6   4   2 22.4754 1.75178   6
  -8  -4  -2 637.999 26.1495   6
  -8  -4  -2 620.656 26.0892   7
   8  -4   2 661.028 26.2024   5
   8  -4   2 639.661 26.1919   6
  -8  -4  -2 640.856 26.2837   4
   8  -4   2 602.891 26.2131   4
   8  -4   2 673.921 26.1453   7
  -8  -4  -2 603.557 26.2670   5
  -8   4  -2 634.674 26.2019   4
   8   4   2 627.941 26.1800   6
  -8   4  -2 625.694 26.1689   6
  -8   4  -2 645.149 26.1718   3
   8   4   2 579.671 26.2021   4
   8   4   2 614.768 26.2431   5
  -8   4  -2 614.015 26.0669   5
   8   4   2 649.359 26.1440   7
 -10  -4  -2 456.940 19.2519   6
  10  -4   2 474.301 19.2936   5
 -10  -4  -2 454.555 19.4454   4
  10  -4   2 466.375 19.2897   6
  10  -4   2 473.854 19.1908   7
 -10   4  -2 473.417 19.3280   4
 -10   4  -2 427.886 19.2540   3
  10   4   2 458.563 19.4058   5
 -10   4  -2 431.627 19.1267   5
 -10   4  -2 445.306 19.2585   6
  10   4   2 472.661 19.2185   7
  10   4   2 478.902 19.2953   6
  12  -4   2 709.098 29.0707   5
  12  -4   2 698.043 28.9344   7
 -12  -4  -2 694.297 29.0795   6
  12  -4   2 702.007 29.0748   6
  12   4   2 759.631 29.0014   7
 -12   4  -2 655.063 29.0618   6
 -12   4  -2 627.940 28.9110   5
  12   4   2 705.571 29.2483   5
 -12   4  -2 697.704 29.1547   4
  12   4   2 717.080 29.0899   6
  14  -4   2 146.527 6.86439   6
  14  -4   2 146.555 7.01636   5
  14  -4   2 140.382 6.62850   7
 -14  -4  -2 143.734 7.41358   4
  14   4   2 155.176 7.40602   5
  14   4   2 156.548 7.06363   6
 -14   4  -2 139.651 6.92989   6
 -14   4  -2 150.444 7.16487   4
  14   4   2 148.856 6.77752   7
  16  -4   2 1.16220 1.94505   6
 -16  -4  -2 2.58202 2.66446   4
  16  -4   2 0.84850 2.05496   5
 -16   4  -2 3.96609 2.26714   4
  16   4   2 2.28305 2.59089   5
  16   4   2 3.50917 1.82119   7
  16   4   2 0.42776 1.85128   6
 -18  -4  -2 146.251 8.26312   4
  18  -4   2 149.304 7.55044   5
 -18   4  -2 142.820 8.15286   4
  18   4   2 151.215 7.51853   6
  18   4   2 139.835 8.12561   5
 -17  -5   2 360.309 15.8960   4
 -17   5   2 345.112 15.5777   4
  17   5  -2 361.202 15.6662   5
 -15  -5   2 30.0564 3.87466   4
  15  -5  -2 25.6302 2.41530   5
  15   5  -2 29.3391 2.57216   7
  15   5  -2 29.7506 3.46537   6
 -15   5   2 27.3270 3.13094   4
  15   5  -2 30.2626 3.60802   5
 -13  -5   2 156.846 6.77673   6
  13  -5  -2 144.048 6.94294   6
 -13  -5   2 147.646 7.15813   4
 -13   5   2 125.980 7.13669   4
 -13   5   2 141.086 6.59772   6
  13   5  -2 152.627 6.93435   6
  13   5  -2 151.060 6.52575   7
  13   5  -2 151.931 7.03876   5
  11  -5  -2 1.89153 1.13190   4
 -11  -5   2 1.64666 1.13402   6
  11  -5  -2 2.73400 0.94326   7
 -11  -5   2 2.13975 0.86896   7
 -11  -5   2 1.98580 1.57387   4
  11  -5  -2 3.39832 1.25904   6
  11   5  -2 4.26374 1.20512   7
 -11   5   2 1.22398 1.15770   4
  11   5  -2 2.97568 1.49347   6
  11   5  -2 0.30154 1.54029   5
 -11   5   2 3.21464 1.08973   6
  -9  -5   2 282.514 12.3386   7
   9  -5  -2 301.067 12.4486   6
   9  -5  -2 292.966 12.4512   4
  -9  -5   2 306.769 12.4417   6
  -9  -5   2 293.780 12.5430   6
   9  -5  -2 308.148 12.3553   7
  -9  -5   2 297.463 12.6009   4
   9   5  -2 294.674 12.3767   7
  -9   5   2 290.547 12.4376   4
  -9   5   2 284.831 12.5014   3
  -9   5   2 285.835 12.3829   6
  -9   5   2 293.961 12.3136   7
   9   5  -2 295.451 12.5139   6
   9   5  -2 287.255 12.5442   5
  -7  -5   2 350.575 14.5138   4
   7  -5  -2 366.176 14.3504   7
   7  -5  -2 337.807 14.3996   4
   7  -5  -2 351.140 14.4097   6
  -7  -5   2 329.108 14.3539   7
  -7  -5   2 323.233 14.5003   5
  -7  -5   2 348.076 14.4558   6
  -7  -5   2 348.562 14.3957   6
   7   5  -2 323.353 14.4936   4
  -7   5   2 355.135 14.3508   7
  -7   5   2 352.609 14.4520   3
  -7   5   2 349.095 14.4054   4
  -7   5   2 337.617 14.3451   6
   7   5  -2 345.574 14.4513   6
   7   5  -2 337.163 14.4600   5
   7   5  -2 337.768 14.3573   7
   5  -5  -2 654.022 27.7374   4
  -5  -5   2 672.531 27.7456   7
   5  -5  -2 625.754 27.7231   6
  -5  -5   2 690.546 27.7737   6
  -5  -5   2 681.482 27.8083   4
   5  -5  -2 660.283 27.8418   3
   5  -5  -2 659.941 27.7416   6
  -5  -5   2 674.194 27.7501   6
  -5  -5   2 663.772 27.8185   5
   5  -5  -2 704.020 27.7325   7
  -5   5   2 682.833 27.7748   4
  -5   5   2 696.021 27.7342   7
  -5   5   2 655.462 27.7071   6
   5   5  -2 656.690 27.7706   6
  -5   5   2 692.428 27.7787   3
   5   5  -2 640.605 27.7237   7
   5   5  -2 674.195 27.8432   4
  -3  -5   2 25.2643 1.58310   6
   3  -5  -2 22.8689 1.74008   3
   3  -5  -2 23.0383 1.46685   6
  -3  -5   2 17.9982 1.58915   7
   3  -5  -2 23.8604 1.43159   6
  -3  -5   2 24.8404 1.63421   4
   3  -5  -2 24.9954 1.51494   7
  -3  -5   2 27.7491 1.67456   6
  -3  -5   2 19.1058 1.65363   5
   3   5  -2 20.4132 1.60158   7
   3   5  -2 23.6334 1.57657   4
  -3   5   2 25.4246 1.44150   3
   3   5  -2 22.9794 1.75306   4
  -3   5   2 24.7997 1.59875   4
   3   5  -2 22.8269 1.67823   6
   3   5  -2 22.2438 1.54091   6
  -3   5   2 29.1007 1.63401   7
  -3   5   2 23.9124 1.38717   6
   1  -5  -2 881.154 36.1647   6
   1  -5  -2 880.344 36.1605   6
   1  -5  -2 900.412 36.2410   3
  -1  -5   2 879.234 36.1797   5
   1  -5  -2 888.659 36.1911   7
  -1  -5   2 880.436 36.1675   3
  -1  -5   2 860.826 36.2037   7
   1  -5  -2 893.350 36.1071   5
  -1  -5   2 853.018 36.1764   6
  -1   5   2 892.343 36.2060   3
  -1   5   2 880.708 36.1859   7
  -1   5   2 885.883 36.1788   4
  -1   5   2 865.847 36.1502   6
  -1   5   2 870.280 36.1894   4
   1   5  -2 856.591 36.1761   6
   1   5  -2 842.004 36.2101   4
  -1   5   2 867.918 36.1636   6
   1   5  -2 871.829 36.1921   6
   1   5  -2 874.365 36.1839   7
   1   5  -2 887.773 36.2223   4
  -1  -5  -2 165.245 6.63756   6
   1  -5   2 144.709 6.67440   7
  -1  -5  -2 174.731 6.64719   5
   1  -5   2 158.912 6.61350   3
  -1  -5  -2 161.058 6.72447   3
   1  -5   2 153.402 6.70555   4
  -1  -5  -2 152.775 6.64523   7
  -1  -5  -2 155.042 6.61136   6
   1  -5   2 156.131 6.67528   6
  -1   5  -2 152.989 6.66122   7
   1   5   2 146.200 6.66318   7
   1   5   2 153.248 6.65016   6
   1   5   2 156.544 6.64220   4
  -1   5  -2 152.208 6.69992   4
  -1   5  -2 157.401 6.64920   4
   1   5   2 154.055 6.59940   5
   1   5   2 149.215 6.61360   6
   3  -5   2 1914.59 81.7450   4
   3  -5   2 1986.47 81.7274   7
  -3  -5  -2 1978.98 81.7716   3
   3  -5   2 1903.96 81.7104   6
  -3  -5  -2 2128.39 81.7291   5
  -3  -5  -2 1956.86 81.6727   6
  -3  -5  -2 1950.76 81.7016   7
   3  -5   2 1898.98 81.6985   6
  -3  -5  -2 2100.84 81.6960   6
   3  -5   2 1970.37 81.6815   3
  -3   5  -2 1935.42 81.7436   4
   3   5   2 1934.95 81.7016   6
   3   5   2 2040.58 81.7004   5
  -3   5  -2 2072.78 81.7091   7
   3   5   2 2028.01 81.7144   7
   3   5   2 1919.83 81.7464   4
   5  -5   2 10.3940 1.10005   7
  -5  -5  -2 10.5274 1.10062   4
  -5  -5  -2 8.71001 1.11757   5
  -5  -5  -2 8.69880 0.89105   6
  -5  -5  -2 8.16602 0.99761   6
  -5  -5  -2 8.78323 0.90042   7
   5  -5   2 8.51345 1.09473   4
   5  -5   2 8.67774 0.85863   5
   5  -5   2 9.22312 0.98694   6
   5   5   2 8.20179 1.01235   4
  -5   5  -2 7.76519 1.04212   4
  -5   5  -2 8.14551 1.12717   3
   5   5   2 10.4187 1.18369   6
  -5   5  -2 10.3201 0.97919   7
   5   5   2 6.31799 1.05574   7
   5   5   2 8.85709 1.12712   5
  -5   5  -2 8.71074 0.85218   6
  -7  -5  -2 92.2512 4.35999   4
   7  -5   2 88.8868 4.17454   7
   7  -5   2 77.9132 4.21822   4
   7  -5   2 93.9491 4.25505   6
  -7  -5  -2 87.2764 4.03792   7
   7  -5   2 91.2542 4.17573   5
  -7  -5  -2 90.4770 4.08453   6
  -7  -5  -2 83.6088 4.36870   5
  -7   5  -2 88.7811 4.21043   4
   7   5   2 91.8506 4.22124   7
   7   5   2 80.3622 4.20821   4
  -7   5  -2 92.0029 4.08686   3
   7   5   2 94.0562 4.31694   6
   7   5   2 92.8760 4.41130   5
  -7   5  -2 90.4103 4.07796   7
  -7   5  -2 88.8594 4.07140   6
   9  -5   2 22.2318 1.96077   7
   9  -5   2 21.0604 2.20480   5
  -9  -5  -2 20.4486 2.39814   4
  -9  -5  -2 21.9824 1.70550   7
  -9  -5  -2 21.4135 1.92245   6
   9  -5   2 20.5315 2.17648   6
  -9   5  -2 20.6505 1.59812   5
  -9   5  -2 22.1615 1.88242   3
   9   5   2 20.6215 2.43928   6
   9   5   2 20.7331 2.19501   7
  -9   5  -2 24.1094 2.14143   4
  -9   5  -2 20.4719 1.80459   6
   9   5   2 24.2024 2.60311   5
  11  -5   2 167.355 7.23840   5
  11  -5   2 166.647 7.09296   7
  11  -5   2 162.418 7.26386   6
 -11  -5  -2 154.514 7.48604   4
  11   5   2 167.694 7.21868   7
 -11   5  -2 150.563 6.94131   5
  11   5   2 165.229 7.35873   6
 -11   5  -2 164.093 7.29915   4
  11   5   2 166.896 7.53814   5
 -11   5  -2 146.821 7.11469   6
 -11   5  -2 150.299 7.21025   3
 -13  -5  -2 316.560 14.2269   4
  13  -5   2 332.900 13.9776   6
  13  -5   2 328.351 13.9168   5
 -13   5  -2 293.664 13.8858   6
  13   5   2 341.276 14.0719   6
 -13   5  -2 294.093 13.7056   5
 -13   5  -2 344.499 14.0835   4
  13   5   2 333.034 13.8658   7
  13   5   2 339.833 14.2279   5
 -15  -5  -2 283.498 13.5077   4
  15  -5   2 298.018 13.1104   6
  15  -5   2 309.768 13.1423   5
  15   5   2 307.551 13.2581   6
 -15   5  -2 291.860 13.2876   4
  15   5   2 309.322 12.9873   7
  15   5   2 303.764 13.4655   5
 -17  -5  -2 72.6663 5.72322   4
  17   5   2 69.5106 5.78433   5
  17   5   2 75.1523 5.25750   6
 -17   5  -2 78.5747 5.38960   4
 -16  -6   2 0.30031 2.49746   4
  16   6  -2 8.49203 2.60788   5
  16   6  -2 7.99062 2.54741   6
 -16   6   2 2.39463 1.95226   4
 -14  -6   2 130.494 6.80526   4
  14   6  -2 132.957 6.10024   7
  14   6  -2 130.756 6.67954   5
  14   6  -2 132.050 6.62971   6
 -14   6   2 126.552 6.36039   4
 -12  -6   2 246.701 10.8518   7
  12  -6  -2 253.693 11.2839   6
 -12  -6   2 258.566 11.0606   6
  12  -6  -2 280.452 10.8947   7
 -12  -6   2 261.004 11.3786   4
 -12  -6   2 258.224 11.2924   6
  12   6  -2 259.589 10.9490   7
 -12   6   2 220.860 11.5908   6
  12   6  -2 252.015 11.2424   5
  12   6  -2 257.981 11.2023   6
 -10  -6   2 254.336 11.3244   4
  10  -6  -2 260.199 11.0884   4
 -10  -6   2 258.394 11.0660   6
  10  -6  -2 265.536 11.1031   6
  10  -6  -2 277.585 10.9818   7
 -10  -6   2 244.082 10.9563   7
 -10  -6   2 258.845 11.2604   6
  10   6  -2 259.529 11.0268   7
  10   6  -2 261.031 11.2495   5
 -10   6   2 257.800 10.9222   7
 -10   6   2 261.696 11.0869   4
 -10   6   2 243.736 10.9854   6
  10   6  -2 257.281 11.2124   6
   8  -6  -2 33.2950 2.33805   6
   8  -6  -2 33.9230 2.22459   4
  -8  -6   2 32.2452 2.17399   7
  -8  -6   2 36.2633 2.67509   6
  -8  -6   2 32.6638 2.62892   4
   8  -6  -2 30.5266 2.06409   7
  -8  -6   2 29.9379 2.22782   6
  -8   6   2 32.4667 2.24108   3
   8   6  -2 34.9804 2.70477   6
  -8   6   2 35.6176 2.12370   7
   8   6  -2 33.5280 2.34896   7
  -8   6   2 33.1820 1.99859   6
  -8   6   2 34.1467 2.23069   4
   6  -6  -2 87.6657 3.94460   6
   6  -6  -2 73.9101 3.86750   6
  -6  -6   2 80.4939 4.18421   5
   6  -6  -2 81.8320 4.22227   3
  -6  -6   2 83.2011 3.94989   6
   6  -6  -2 82.5289 3.95068   4
  -6  -6   2 87.1757 4.13343   4
   6  -6  -2 82.5503 3.88576   7
  -6  -6   2 81.4843 3.96018   7
  -6  -6   2 89.2884 4.10397   6
   6   6  -2 88.5723 4.22158   4
  -6   6   2 85.1301 3.89710   3
  -6   6   2 88.8982 3.95469   7
  -6   6   2 84.7825 3.80121   6
   6   6  -2 79.1579 4.07089   4
  -6   6   2 89.2271 3.99277   4
   6   6  -2 84.0659 4.10328   6
   6   6  -2 84.7248 4.01706   7
   4  -6  -2 222.685 9.40104   7
   4  -6  -2 219.422 9.53332   3
   4  -6  -2 213.865 9.36787   6
  -4  -6   2 230.908 9.44918   6
   4  -6  -2 215.507 9.38567   4
   4  -6  -2 219.470 9.39477   6
  -4  -6   2 218.088 9.40465   6
  -4  -6   2 212.434 9.49081   5
  -4  -6   2 205.844 9.41806   7
  -4   6   2 238.937 9.40979   3
  -4   6   2 226.932 9.34461   6
   4   6  -2 205.463 9.40518   7
   4   6  -2 228.178 9.53191   4
  -4   6   2 221.357 9.40574   7
   4   6  -2 233.775 9.50198   6
  -4   6   2 231.162 9.45492   4
   4   6  -2 220.605 9.49968   4
   2  -6  -2 907.669 38.0687   6
  -2  -6   2 959.316 38.1045   6
  -2  -6   2 918.552 38.1080   5
  -2  -6   2 898.659 38.1180   7
  -2  -6   2 935.508 38.1029   6
  -2  -6   2 921.796 38.0949   3
   2  -6  -2 935.456 38.0905   6
   2  -6  -2 925.499 38.1047   7
   2  -6  -2 925.546 38.1709   3
   2   6  -2 892.924 38.0962   7
   2   6  -2 929.978 38.1161   6
  -2   6   2 934.306 38.0616   6
  -2   6   2 904.570 38.1171   4
  -2   6   2 935.533 38.1120   3
  -2   6   2 909.909 38.0940   7
   2   6  -2 882.921 38.1460   4
   2   6  -2 917.746 38.1047   6
   2   6  -2 945.551 38.1511   4
   0  -6  -2 244.668 10.4717   6
   0  -6   2 251.613 10.4738   3
   0  -6   2 239.246 10.5544   4
   0  -6   2 260.848 10.5304   6
   0  -6  -2 253.136 10.4814   6
   0  -6   2 237.462 10.4731   5
   0  -6   2 253.180 10.5029   6
   0  -6  -2 238.466 10.4962   7
   0  -6  -2 253.415 10.5714   3
   0  -6   2 232.399 10.5359   7
   0  -6  -2 259.562 10.4452   5
   0   6   2 247.009 10.5461   4
   0   6   2 251.149 10.5306   7
   0   6   2 247.755 10.4863   4
   0   6   2 249.745 10.4720   6
   0   6  -2 241.228 10.5012   4
   0   6  -2 262.100 10.5422   6
   0   6  -2 256.468 10.5683   4
   0   6   2 252.278 10.4980   6
   0   6  -2 250.950 10.4812   6
   0   6  -2 239.620 10.5101   7
  -2  -6  -2 31.4456 1.87101   6
  -2  -6  -2 30.4776 1.76851   6
  -2  -6  -2 27.4032 1.84283   7
  -2  -6  -2 27.2815 2.02200   3
   2  -6   2 26.9617 1.99615   4
  -2  -6  -2 35.1030 1.96656   5
   2  -6   2 27.8978 1.78584   6
   2  -6   2 22.4481 1.96332   7
   2  -6   2 25.6200 1.82386   3
   2  -6   2 28.1237 1.92763   6
  -2   6  -2 27.9468 2.00236   4
  -2   6  -2 30.2392 1.66305   3
  -2   6  -2 28.5767 1.72619   6
   2   6   2 29.2569 1.78551   4
   2   6   2 26.9911 2.06120   6
   2   6   2 26.3057 1.94784   7
  -2   6  -2 27.9625 1.92023   7
   2   6   2 24.6605 1.85410   5
   4  -6   2 176.889 7.81405   7
   4  -6   2 174.700 7.75830   6
  -4  -6  -2 183.898 7.84479   5
   4  -6   2 182.729 7.64074   5
  -4  -6  -2 176.038 7.75104   7
  -4  -6  -2 176.827 7.71653   6
   4  -6   2 165.669 7.75351   3
  -4  -6  -2 199.404 7.79738   6
  -4  -6  -2 187.204 7.79167   4
   4  -6   2 173.069 7.84747   4
  -4   6  -2 179.673 7.83962   4
   4   6   2 182.883 7.81313   5
  -4   6  -2 180.114 7.70908   6
   4   6   2 179.052 7.84174   4
   4   6   2 182.733 7.82775   6
   4   6   2 172.589 7.80541   7
  -4   6  -2 184.074 7.77010   7
  -4   6  -2 189.711 7.66609   3
  -6  -6  -2 212.699 8.66897   4
   6  -6   2 201.085 8.47164   5
   6  -6   2 188.130 8.68742   4
  -6  -6  -2 213.183 8.64829   6
  -6  -6  -2 193.149 8.71337   5
  -6  -6  -2 194.433 8.52924   6
  -6  -6  -2 187.574 8.52602   7
   6  -6   2 198.798 8.63012   6
   6  -6   2 210.994 8.63162   7
  -6   6  -2 202.941 8.53352   6
   6   6   2 185.038 8.60966   7
   6   6   2 191.054 8.66588   5
   6   6   2 205.453 8.69295   6
  -6   6  -2 207.812 8.48714   3
  -6   6  -2 201.536 8.56293   7
  -6   6  -2 205.359 8.64112   4
   6   6   2 187.571 8.72031   4
   8  -6   2 143.237 6.22406   6
  -8  -6  -2 126.786 5.97796   7
  -8  -6  -2 144.358 6.27869   6
   8  -6   2 137.611 6.12264   5
  -8  -6  -2 143.141 6.31713   4
  -8  -6  -2 128.406 6.02316   6
   8  -6   2 132.883 6.11158   7
   8   6   2 140.821 6.36342   5
  -8   6  -2 133.626 6.15732   4
   8   6   2 143.279 6.29063   6
  -8   6  -2 132.283 6.02681   6
   8   6   2 135.586 6.17933   7
  -8   6  -2 129.939 6.00616   7
  -8   6  -2 129.131 6.00579   3
 -10  -6  -2 94.4311 4.94138   4
  10  -6   2 94.6624 4.69466   6
  10  -6   2 92.2424 4.58042   5
 -10   6  -2 85.4495 4.48059   3
 -10   6  -2 88.6124 4.39688   6
  10   6   2 94.7727 4.87691   6
 -10   6  -2 92.2823 4.64302   4
  10   6   2 89.4653 4.62285   7
  10   6   2 99.3856 5.02059   5
 -12  -6  -2 341.370 14.8772   4
  12  -6   2 359.557 14.5728   5
  12  -6   2 349.382 14.6805   6
  12   6   2 337.677 14.8048   5
 -12   6  -2 344.931 14.6990   4
  12   6   2 354.968 14.7816   6
 -12   6  -2 313.307 14.5395   6
  12   6   2 331.430 14.5542   7
 -14  -6  -2 35.7536 4.19494   4
  14  -6   2 46.5674 3.64204   6
  14  -6   2 47.9773 3.50853   5
  14   6   2 52.3910 3.74240   7
 -14   6  -2 42.8191 3.86857   4
  14   6   2 46.5496 4.14375   6
  14   6   2 47.0338 4.38978   5
 -16  -6  -2 15.9539 2.97951   4
  16   6   2 21.7034 3.28070   5
  16   6   2 22.0568 2.52384   7
  16   6   2 23.5709 3.01644   6
 -16   6  -2 21.9413 2.78200   4
 -17  -7   2 16.5097 3.10323   6
 -17  -7   2 13.2624 3.31538   4
 -17   7   2 20.5635 2.64094   4
 -15  -7   2 17.5106 2.88679   4
 -15  -7   2 20.8258 2.83721   6
 -15   7   2 19.8167 2.32819   4
  15   7  -2 17.2429 2.76516   6
  15   7  -2 22.8902 2.23259   7
 -13  -7   2 18.0250 2.93475   6
 -13  -7   2 12.8906 2.38511   4
  13   7  -2 12.2057 2.28961   6
 -13   7   2 10.5485 1.81828   4
  13   7  -2 17.5151 1.95871   7
 -11  -7   2 48.7036 3.69351   4
 -11  -7   2 47.4695 3.11835   6
  11  -7  -2 44.3950 3.20379   6
 -11  -7   2 45.4550 3.81574   6
 -11   7   2 45.1609 2.66594   7
 -11   7   2 47.6040 3.14639   4
  11   7  -2 46.0295 3.79725   6
  11   7  -2 47.2121 3.22925   7
   9  -7  -2 230.410 10.2317   4
   9  -7  -2 254.215 10.3337   6
  -9  -7   2 225.970 10.2419   6
  -9  -7   2 234.644 10.4520   4
  -9  -7   2 244.993 10.4432   6
   9  -7  -2 234.735 10.1798   7
  -9   7   2 238.832 10.2622   4
  -9   7   2 239.028 10.1495   7
   9   7  -2 242.431 10.4664   6
   9   7  -2 243.285 10.2823   7
  -9   7   2 226.784 10.1412   6
  -7  -7   2 96.3017 4.65135   6
   7  -7  -2 87.0162 4.34357   7
   7  -7  -2 95.9623 4.46343   6
  -7  -7   2 95.5162 4.66116   4
  -7  -7   2 94.9223 4.41475   6
  -7  -7   2 85.4642 4.50100   7
   7  -7  -2 93.6259 4.42946   4
   7  -7  -2 86.8345 4.71599   3
   7   7  -2 97.5112 4.81898   4
  -7   7   2 90.1020 4.36568   3
  -7   7   2 91.3479 4.25186   6
  -7   7   2 92.8222 4.42259   7
  -7   7   2 97.6189 4.46433   4
   7   7  -2 98.5474 4.74536   6
   7   7  -2 95.4841 4.53586   7
   5  -7  -2 108.651 4.96232   7
  -5  -7   2 116.579 5.10881   6
  -5  -7   2 97.6343 5.02043   7
  -5  -7   2 108.247 4.99698   6
   5  -7  -2 104.592 4.96263   4
  -5  -7   2 93.9313 5.14225   5
  -5  -7   2 115.676 5.11171   4
   5  -7  -2 108.754 4.97509   6
   5  -7  -2 103.816 5.24309   3
   5   7  -2 117.936 5.20673   6
  -5   7   2 110.774 5.00491   7
   5   7  -2 111.852 5.25599   4
   5   7  -2 108.991 5.04378   7
  -5   7   2 108.348 4.83357   6
  -5   7   2 118.190 4.93883   3
  -5   7   2 108.811 5.01866   4
   3  -7  -2 368.634 15.1986   6
   3  -7  -2 335.757 15.1485   6
   3  -7  -2 359.680 15.2043   7
  -3  -7   2 338.320 15.2247   7
  -3  -7   2 359.597 15.2551   5
   3  -7  -2 361.935 15.3038   3
  -3  -7   2 356.884 15.1950   6
  -3  -7   2 371.985 15.2177   6
  -3  -7   2 381.117 15.2235   3
  -3   7   2 361.042 15.2379   4
  -3   7   2 370.826 15.1386   6
   3   7  -2 338.226 15.2574   4
  -3   7   2 369.570 15.2158   7
  -3   7   2 387.865 15.2030   3
   3   7  -2 362.107 15.2128   6
   3   7  -2 372.641 15.2510   6
   3   7  -2 359.895 15.2147   7
   3   7  -2 356.239 15.2787   4
   1  -7  -2 6.31899 0.96577   6
   1  -7  -2 4.98605 1.00166   6
  -1  -7   2 4.07940 1.15197   6
  -1  -7   2 5.34398 1.03227   3
  -1  -7   2 0.33251 1.04388   7
  -1  -7   2 2.27690 1.05334   5
   1  -7  -2 4.01386 0.98945   7
   1  -7  -2 3.52107 1.20570   3
  -1  -7   2 4.91500 0.96253   6
   1  -7  -2 3.06397 0.89002   5
  -1   7   2 3.31378 0.91962   3
   1   7  -2 4.46278 0.91620   4
   1   7  -2 4.66011 1.15102   6
  -1   7   2 4.79406 0.97782   6
  -1   7   2 4.87372 0.84918   4
  -1   7   2 4.59475 0.88113   6
   1   7  -2 4.86715 0.98164   6
  -1   7   2 3.30020 1.13663   7
   1   7  -2 4.84152 1.15966   4
  -1   7   2 3.76303 1.13977   4
   1   7  -2 6.03341 1.13534   7
   1  -7   2 31.4149 2.15739   6
   1  -7   2 27.5076 2.02496   3
  -1  -7  -2 30.7842 1.99516   6
  -1  -7  -2 28.1337 2.21932   3
   1  -7   2 28.1857 2.24939   4
   1  -7   2 23.7875 2.01825   5
  -1  -7  -2 28.7715 2.00797   7
   1  -7   2 26.0456 2.24210   7
  -1  -7  -2 30.9530 2.08766   6
   1  -7   2 31.3780 2.05842   6
   1   7   2 28.7742 1.91354   4
   1   7   2 32.6241 2.18212   7
  -1   7  -2 32.0306 1.95759   6
  -1   7  -2 32.2693 2.20331   7
   1   7   2 27.6239 2.13586   6
   1   7   2 31.7465 1.97562   6
  -1   7  -2 31.5988 1.91608   4
  -1   7  -2 28.9078 2.24067   4
   1   7   2 26.3296 2.33316   4
   3  -7   2 406.915 18.2623   6
   3  -7   2 413.411 18.3330   7
  -3  -7  -2 493.541 18.3416   5
   3  -7   2 448.567 18.3361   6
  -3  -7  -2 456.721 18.3916   3
  -3  -7  -2 465.141 18.2776   6
  -3  -7  -2 427.313 18.2452   6
   3  -7   2 424.895 18.2754   3
   3  -7   2 394.012 18.3279   4
  -3  -7  -2 418.915 18.2973   7
   3   7   2 418.032 18.3050   7
   3   7   2 440.847 18.2625   5
  -3   7  -2 448.321 18.3042   7
   3   7   2 429.476 18.3556   4
  -3   7  -2 439.703 18.3691   4
  -3   7  -2 451.105 18.2461   6
  -3   7  -2 444.790 18.2148   3
   3   7   2 444.600 18.3421   6
  -5  -7  -2 474.161 19.1637   4
  -5  -7  -2 483.014 19.1385   6
   5  -7   2 425.182 19.4227   4
   5  -7   2 470.897 18.9934   5
   5  -7   2 462.307 19.1775   6
  -5  -7  -2 452.551 19.2141   5
  -5  -7  -2 470.026 19.2820   3
  -5  -7  -2 439.065 19.0813   6
   5  -7   2 412.108 19.1182   6
   5  -7   2 435.245 19.1273   3
  -5   7  -2 452.724 19.1180   7
  -5   7  -2 462.284 19.0904   6
   5   7   2 466.544 19.1727   7
  -5   7  -2 452.187 19.1863   4
   5   7   2 459.841 19.1864   6
   5   7   2 470.312 19.1677   5
  -5   7  -2 477.034 19.0521   3
   7  -7   2 67.5528 3.37475   5
   7  -7   2 66.7285 3.62958   6
  -7  -7  -2 68.6250 3.75835   4
  -7  -7  -2 68.3850 3.74003   6
  -7   7  -2 63.5357 3.40878   7
   7   7   2 66.8954 3.93057   6
  -7   7  -2 66.8114 3.58624   4
   7   7   2 59.5882 3.64340   7
   7   7   2 68.0913 3.86213   5
  -7   7  -2 68.5657 3.28341   3
  -7   7  -2 63.0169 3.28820   6
  -9  -7  -2 146.233 6.78672   4
  -9  -7  -2 155.405 6.82768   6
   9  -7   2 141.943 6.49146   5
   9  -7   2 151.287 6.72292   6
  -9   7  -2 134.553 6.41350   6
   9   7   2 151.221 6.88293   5
  -9   7  -2 120.654 7.25674   4
   9   7   2 146.081 6.62627   7
  -9   7  -2 140.862 6.43094   3
   9   7   2 144.422 6.82171   6
  -9   7  -2 140.407 6.41069   7
  11  -7   2 0.89195 1.48228   5
 -11  -7  -2 3.48107 1.92356   4
 -11  -7  -2 0.00192 2.04857   6
  11  -7   2 0.53965 1.69676   6
  11   7   2 1.95878 1.73533   7
 -11   7  -2 1.11437 1.34831   6
  11   7   2 1.75483 2.10437   5
  11   7   2 -0.3809 1.98871   6
 -11   7  -2 1.63040 1.53680   4
 -13  -7  -2 13.6181 2.52985   4
 -13  -7  -2 19.5852 2.54721   6
  13  -7   2 17.9423 1.92217   5
  13  -7   2 19.0239 2.12800   6
  13   7   2 17.6289 2.84402   6
  13   7   2 15.1718 2.29108   7
  13   7   2 14.8716 2.74002   5
 -13   7  -2 16.8015 2.20351   4
 -15  -7  -2 90.7424 6.29719   4
  15   7   2 100.560 6.47633   5
  15   7   2 113.377 5.77544   7
  15   7   2 113.262 6.39421   6
 -15   7  -2 97.6611 5.92230   4
 -16  -8   2 2.15864 2.85696   4
 -16  -8   2 3.51697 2.85822   6
 -16   8   2 7.32536 2.27459   4
 -14  -8   2 255.663 11.7392   4
 -14  -8   2 257.721 11.7610   6
 -14   8   2 257.510 11.3751   4
  14   8  -2 250.180 11.1894   7
 -12  -8   2 43.6911 3.98192   4
 -12  -8   2 31.7274 4.85183   6
 -12   8   2 42.8858 3.21244   4
  12   8  -2 45.0946 4.17740   6
 -12   8   2 40.8781 2.74210   7
  12   8  -2 43.7509 3.39269   7
 -10  -8   2 13.9635 2.16098   4
 -10  -8   2 15.9827 2.06302   6
  10   8  -2 15.0992 2.40114   4
 -10   8   2 12.7537 1.46979   7
 -10   8   2 14.6603 1.68950   4
  10   8  -2 16.2074 1.96170   7
  10   8  -2 19.7654 2.29957   6
   8  -8  -2 52.9071 3.40329   6
  -8  -8   2 63.9442 3.68578   6
  -8  -8   2 57.4935 3.71483   6
  -8   8   2 52.4307 2.92870   6
   8   8  -2 58.6404 3.88166   6
  -8   8   2 52.4302 3.11456   7
  -8   8   2 53.1819 3.22464   4
   8   8  -2 52.3467 3.48158   7
   6  -8  -2 416.578 18.0150   3
   6  -8  -2 427.936 17.8641   6
  -6  -8   2 435.870 17.9642   3
  -6  -8   2 439.159 17.8993   6
  -6  -8   2 427.456 17.9325   4
  -6  -8   2 394.465 17.8209   6
   6   8  -2 446.146 17.9824   6
   6   8  -2 435.292 18.0021   4
  -6   8   2 431.119 17.8339   7
  -6   8   2 397.749 17.7321   6
   6   8  -2 409.266 17.8501   7
  -6   8   2 430.060 17.8916   4
   4  -8  -2 2.05205 1.43262   3
  -4  -8   2 3.24839 1.18987   6
  -4  -8   2 3.57656 1.34915   3
  -4  -8   2 0.65734 1.38197   5
   4  -8  -2 1.22299 1.01494   6
  -4  -8   2 1.12721 1.18229   6
  -4   8   2 1.73046 1.20868   4
   4   8  -2 2.37221 1.34256   7
  -4   8   2 0.72056 0.97572   3
  -4   8   2 1.42782 0.90541   6
  -4   8   2 0.90956 1.27177   7
   4   8  -2 2.11543 1.51958   4
   4   8  -2 0.21569 1.34703   6
   2  -8  -2 552.959 22.2459   6
  -2  -8   2 543.029 22.2386   3
  -2  -8   2 540.073 22.2628   6
  -2  -8   2 522.042 22.2468   6
  -2  -8   2 500.236 22.2436   5
   2  -8  -2 547.949 22.3536   3
  -2   8   2 533.583 22.2577   3
  -2   8   2 550.665 22.1999   6
  -2   8   2 531.891 22.2924   4
   2   8  -2 529.733 22.2429   6
   2   8  -2 503.244 22.2376   7
  -2   8   2 526.814 22.2465   7
   2   8  -2 552.682 22.3016   6
   2   8  -2 519.277 22.3174   4
   0  -8   2 68.7278 3.61398   3
   0  -8   2 69.5234 3.66571   6
   0  -8  -2 62.9870 4.47381   6
   0  -8   2 72.8311 3.70948   6
   0  -8   2 67.0227 3.58452   5
   0  -8  -2 72.0501 3.85496   3
   0  -8  -2 71.8968 3.54347   5
   0   8  -2 74.0928 3.83092   4
   0   8  -2 72.3857 3.73318   7
   0   8  -2 72.5296 3.56524   6
   0   8   2 70.6213 3.71400   6
   0   8   2 70.2275 3.86925   4
   0   8   2 70.0845 3.72528   7
   0   8  -2 76.5837 3.76151   6
   2  -8   2 58.5567 3.29475   5
  -2  -8  -2 70.7888 3.42998   6
   2  -8   2 64.0575 3.40978   6
   2  -8   2 59.8888 3.43686   3
   2  -8   2 63.5193 3.48171   6
  -2  -8  -2 70.4816 3.65016   3
   2   8   2 64.4183 3.62030   7
  -2   8  -2 64.6352 3.57480   4
  -2   8  -2 65.8136 3.30215   6
  -2   8  -2 66.7528 3.50698   7
   2   8   2 64.0560 3.58036   6
   2   8   2 64.2863 3.74443   4
   4  -8   2 132.782 6.34712   3
  -4  -8  -2 145.932 6.43932   5
  -4  -8  -2 147.878 6.29292   6
   4  -8   2 135.888 6.34430   6
   4  -8   2 137.191 6.03468   5
  -4  -8  -2 138.664 6.46285   3
  -4   8  -2 137.515 6.28926   7
   4   8   2 140.119 6.55545   4
  -4   8  -2 139.677 6.15582   6
  -4   8  -2 139.255 6.10888   3
   4   8   2 138.376 6.41109   7
  -4   8  -2 135.586 6.35933   4
   4   8   2 133.747 6.46425   6
   6  -8   2 102.785 5.06953   6
   6  -8   2 106.004 4.67822   5
  -6  -8  -2 108.637 5.08714   4
  -6  -8  -2 106.491 5.39263   3
  -6  -8  -2 111.505 5.07928   6
  -6   8  -2 95.9742 5.35243   2
  -6   8  -2 100.336 4.72490   3
   6   8   2 97.2914 5.15162   7
  -6   8  -2 98.3209 5.04660   4
  -6   8  -2 104.956 4.83546   6
   6   8   2 103.075 5.18173   5
   6   8   2 104.914 5.31186   6
  -6   8  -2 100.535 4.92855   7
  -8  -8  -2 17.7409 1.96959   6
  -8  -8  -2 17.4772 2.01989   4
   8  -8   2 18.5432 1.88930   6
  -8  -8  -2 18.8820 2.32329   3
   8   8   2 16.7218 2.05517   7
  -8   8  -2 18.0936 2.48507   4
  -8   8  -2 19.1215 2.02480   6
   8   8   2 18.0852 2.11325   6
  -8   8  -2 21.0869 1.92612   3
  -8   8  -2 18.2844 1.66237   7
   8   8   2 15.6718 2.17387   5
  10  -8   2 210.715 8.95056   6
 -10  -8  -2 195.719 9.05743   6
 -10  -8  -2 188.369 9.02124   4
  10   8   2 194.879 9.11382   5
 -10   8  -2 187.751 8.82447   4
  10   8   2 202.219 9.13160   6
  10   8   2 191.714 8.85914   7
 -12  -8  -2 62.9219 4.60916   4
  12  -8   2 66.6261 4.32807   6
 -12  -8  -2 60.3933 4.87583   6
  12   8   2 67.0545 4.41993   7
 -12   8  -2 59.5590 4.23276   4
  12   8   2 66.7423 4.94306   6
  12   8   2 58.6139 4.90836   5
 -14  -8  -2 7.34372 2.81988   6
 -14  -8  -2 2.67609 2.54366   4
  14   8   2 4.79586 2.47510   7
  14   8   2 4.11290 2.84290   5
 -14   8  -2 6.31084 2.15465   4
  14   8   2 5.58749 2.70073   6
 -15  -9   2 6.59420 2.88089   6
 -15  -9   2 6.03688 3.31716   4
  15   9  -2 6.09403 2.56185   7
 -15   9   2 6.35383 2.17671   4
 -13  -9   2 17.2390 2.99876   6
 -13  -9   2 15.1720 2.77314   4
  13   9  -2 21.1894 3.10855   4
  13   9  -2 20.4286 2.49411   7
 -13   9   2 16.0195 2.16178   4
  13   9  -2 23.2169 3.13734   6
 -11  -9   2 34.1527 5.54983   6
 -11  -9   2 41.8364 4.10046   4
  11   9  -2 41.0085 3.59617   7
  11   9  -2 49.8802 4.38163   4
  11   9  -2 48.7373 4.29684   6
 -11   9   2 39.4840 3.36117   7
 -11   9   2 44.3851 3.35501   4
  -9  -9   2 68.4702 4.44948   4
   9  -9  -2 77.4032 4.27338   6
  -9  -9   2 68.6204 4.43534   6
   9   9  -2 72.0740 4.27118   7
   9   9  -2 71.6606 4.70140   4
  -9   9   2 68.4195 3.82788   7
   9   9  -2 72.8443 4.61931   6
  -9   9   2 67.6335 3.98609   4
  -7  -9   2 1.13689 1.63497   4
   7  -9  -2 0.23482 1.81581   3
  -7  -9   2 2.01874 1.62458   6
  -7  -9   2 -0.0457 1.77158   3
   7   9  -2 1.75688 2.03377   4
  -7   9   2 -0.0108 1.39267   4
   7   9  -2 0.45904 1.78323   6
  -7   9   2 2.64336 1.37962   7
   7   9  -2 1.89851 2.04648   7
  -7   9   2 1.67363 0.96803   6
  -5  -9   2 206.733 9.07395   3
  -5  -9   2 212.770 9.08017   6
   5  -9  -2 208.189 9.25994   3
   5   9  -2 218.741 9.20710   6
  -5   9   2 200.530 9.02766   4
  -5   9   2 190.693 8.96846   6
   5   9  -2 202.910 9.07565   7
   5   9  -2 192.582 10.3378   4
  -5   9   2 202.272 8.97293   7
   3  -9  -2 147.961 7.04368   3
  -3  -9   2 157.195 6.89056   3
   3  -9  -2 144.054 7.04269   6
  -3  -9   2 160.302 6.96257   6
   3   9  -2 150.511 6.87294   6
   3   9  -2 158.573 7.16817   4
   3   9  -2 141.508 6.91038   7
  -3   9   2 148.381 6.93222   7
  -3   9   2 144.776 6.92225   4
   3   9  -2 152.300 7.02710   6
  -3   9   2 157.030 6.75512   6
   1  -9  -2 120.313 5.26162   5
   1  -9  -2 119.030 5.40226   6
   1  -9  -2 117.087 5.62502   3
  -1  -9   2 105.188 5.42993   5
  -1  -9   2 113.037 5.47041   6
  -1  -9   2 110.610 5.39978   3
   1   9  -2 114.220 5.39713   6
  -1   9   2 106.544 5.54843   4
   1   9  -2 117.819 5.57833   6
  -1   9   2 120.556 5.34323   6
   1   9  -2 114.678 5.61189   4
  -1   9   2 111.195 5.50600   7
  -1   9   2 113.769 5.42244   6
   1   9  -2 114.652 5.47443   7
  -1  -9  -2 1.11838 1.52690   3
   1  -9   2 0.86735 1.35908   3
   1  -9   2 -0.0929 1.23460   5
   1  -9   2 0.58927 1.32186   6
  -1  -9  -2 -0.2876 1.27534   6
   1   9   2 1.19130 1.25533   6
  -1   9  -2 0.09110 1.42728   4
   1   9   2 -0.7788 1.55674   4
  -1   9  -2 0.49149 1.14740   6
  -1   9  -2 1.64369 1.36191   7
   1   9   2 0.98499 1.26467   6
   1   9   2 3.78108 1.57606   7
   3  -9   2 5.63317 1.57562   6
  -3  -9  -2 8.18359 1.24112   6
  -3  -9  -2 6.37733 1.68069   3
   3  -9   2 7.33876 1.33006   5
  -3  -9  -2 9.38163 1.58754   5
   3  -9   2 10.0327 1.59935   3
   3   9   2 6.66594 1.86189   4
  -3   9  -2 6.09235 1.18913   6
  -3   9  -2 5.74852 1.52863   4
  -3   9  -2 7.08362 1.48117   7
   3   9   2 6.58315 1.71354   7
   3   9   2 9.26904 1.62150   6
   5  -9   2 56.1589 3.64018   3
   5  -9   2 59.0626 3.00779   5
  -5  -9  -2 59.5511 3.55935   6
   5  -9   2 55.8621 3.60745   6
  -5  -9  -2 59.1462 3.83670   3
  -5   9  -2 58.6189 3.24722   6
   5   9   2 58.9644 4.11642   4
  -5   9  -2 54.5168 3.63388   7
   5   9   2 48.5189 4.76292   7
  -5   9  -2 57.3110 3.09946   3
  -5   9  -2 55.8584 3.53826   4
   5   9   2 63.5627 3.91623   6
  -7  -9  -2 98.0399 5.19148   4
  -7  -9  -2 103.211 5.52055   3
   7  -9   2 98.7711 5.15885   6
  -7  -9  -2 99.8310 5.15897   6
  -7   9  -2 93.6352 4.75789   6
  -7   9  -2 99.2873 5.39696   2
   7   9   2 107.630 5.46041   6
  -7   9  -2 99.6800 4.69272   3
   7   9   2 96.0384 5.22020   7
  -7   9  -2 97.6178 5.08898   4
  -7   9  -2 90.5390 4.84779   7
  -9  -9  -2 68.5022 4.31426   4
  -9  -9  -2 67.7498 4.39216   6
  -9  -9  -2 59.5502 4.75148   3
   9  -9   2 68.2019 4.40258   6
   9   9   2 63.1473 4.60958   5
   9   9   2 71.5218 4.70123   6
   9   9   2 63.6041 4.28567   7
  -9   9  -2 63.3291 4.05561   4
  -9   9  -2 58.6850 3.64940   7
 -11  -9  -2 2.91124 2.88636   3
 -11  -9  -2 2.75600 2.30810   6
 -11  -9  -2 2.53394 2.24107   4
 -11   9  -2 3.91193 1.82771   4
  11   9   2 3.95673 2.52301   5
  11   9   2 2.51838 2.27699   7
  11   9   2 5.65226 2.48310   6
 -13  -9  -2 -0.7506 2.65477   6
 -13  -9  -2 -2.6072 2.48423   4
  13   9   2 -2.5192 2.78838   5
  13   9   2 2.27879 2.55530   7
 -13   9  -2 -3.1221 2.00800   4
  13   9   2 0.49249 2.87626   6
 -12 -10   2 3.50943 2.36215   6
 -12 -10   2 1.68442 2.48682   4
  12  10  -2 3.27673 2.85948   6
 -12  10   2 0.80323 1.82460   4
  12  10  -2 2.86240 2.28319   7
  12  10  -2 3.83888 2.84516   4
 -12  10   2 2.23038 1.53271   7
 -10 -10   2 9.30113 2.31339   6
 -10 -10   2 6.26293 2.47272   3
 -10 -10   2 7.04883 2.27820   4
  10  10  -2 9.36676 2.59544   6
  10  10  -2 8.40915 2.68854   4
 -10  10   2 6.66354 1.58838   7
 -10  10   2 5.83261 1.78816   4
  10  10  -2 7.50091 2.20691   7
  -8 -10   2 10.0975 2.34490   3
  -8 -10   2 12.3243 2.14719   4
  -8 -10   2 14.9565 2.06270   6
   8  10  -2 11.8772 2.30906   6
  -8  10   2 10.6379 1.66479   7
   8  10  -2 10.1369 2.11692   7
   8  10  -2 11.0572 2.53566   4
  -8  10   2 12.5827 1.86677   4
   6 -10  -2 28.3999 2.72005   3
  -6 -10   2 28.4581 3.31380   6
   6 -10  -2 29.0935 2.90240   6
  -6  10   2 28.1481 2.95608   4
   6  10  -2 32.4776 3.52453   6
   6  10  -2 29.9612 3.21132   7
  -6  10   2 27.0615 2.89578   7
   6  10  -2 34.7468 3.92048   4
   4 -10  -2 2.04812 1.50905   6
   4 -10  -2 -2.3378 1.86070   3
  -4 -10   2 1.26337 1.56847   6
  -4 -10   2 -0.6250 1.61809   3
   4  10  -2 0.10117 1.73340   7
  -4  10   2 0.05248 1.52933   4
   4  10  -2 -0.0518 1.88709   4
   4  10  -2 -0.0480 1.68935   6
  -4  10   2 -0.8497 1.59214   6
  -4  10   2 2.52261 1.58723   7
   2 -10  -2 91.4649 5.03031   3
  -2 -10   2 93.6161 4.78133   3
  -2 -10   2 94.4927 4.91305   6
   2 -10  -2 93.9579 4.77333   6
  -2  10   2 85.0803 4.90998   4
   2  10  -2 94.7868 5.06521   6
  -2  10   2 98.5420 4.65562   6
  -2  10   2 95.4260 4.91262   7
   2  10  -2 86.8283 4.70885   6
   2  10  -2 90.6556 5.06684   4
   2  10  -2 90.1635 4.85806   7
   0 -10   2 5.39040 1.52534   6
   0 -10  -2 2.40480 1.47508   5
   0 -10   2 1.07572 1.56616   3
   0 -10  -2 0.21698 1.69340   3
   0 -10   2 -1.5935 1.51402   5
   0 -10  -2 1.96090 1.24550   6
   0  10  -2 1.79525 1.58544   7
   0  10   2 0.43517 1.69401   4
   0  10   2 3.03657 1.49704   6
   0  10  -2 2.40902 1.34280   6
   0  10  -2 1.02210 1.70677   4
   0  10   2 0.46009 1.69000   6
   0  10   2 2.21297 1.70149   7
  -2 -10  -2 2.00991 1.38441   6
   2 -10   2 3.52553 1.48318   5
  -2 -10  -2 3.00285 1.59505   5
   2 -10   2 -1.9507 1.69931   6
  -2 -10  -2 2.86707 1.74741   3
   2 -10   2 1.22338 1.62057   3
  -2  10  -2 1.72687 1.55383   7
   2  10   2 2.20199 2.17932   6
  -2  10  -2 1.64910 1.59272   4
   2  10   2 0.49902 1.85316   4
  -2  10  -2 0.97346 1.31892   6
   2  10   2 3.77887 1.80650   7
   4 -10   2 5.92447 1.83289   3
  -4 -10  -2 5.48089 1.91791   3
   4 -10   2 0.57044 1.52349   6
   4 -10   2 4.18323 1.17116   5
  -4 -10  -2 5.66196 1.72691   6
   4  10   2 3.53478 1.95532   7
  -4  10  -2 4.54838 1.31197   6
  -4  10  -2 1.59532 1.62588   4
   4  10   2 7.45328 1.92107   6
  -4  10  -2 0.87065 1.51306   7
   4  10   2 4.32520 2.13178   4
   6 -10   2 23.2452 2.44878   6
  -6 -10  -2 18.8738 2.31917   3
  -6 -10  -2 17.0811 2.02541   6
   6  10   2 20.6371 2.44057   7
  -6  10  -2 18.9072 1.91808   7
  -6  10  -2 15.9817 2.39375   2
   6  10   2 19.1997 2.34322   6
   6  10   2 18.5500 2.64947   4
  -6  10  -2 18.6735 2.10460   4
  -8 -10  -2 39.1800 3.79201   6
  -8 -10  -2 30.4258 3.99156   3
   8 -10   2 33.5455 3.57260   6
  -8 -10  -2 29.6299 3.54589   4
   8  10   2 35.2069 4.28311   4
   8  10   2 37.3779 4.21165   6
   8  10   2 34.6805 3.90621   7
  -8  10  -2 31.8112 2.95265   7
  -8  10  -2 32.0026 3.33231   4
 -10 -10  -2 -0.5629 2.41630   6
 -10 -10  -2 0.16388 2.61715   3
 -10 -10  -2 -0.9390 2.16022   4
 -10  10  -2 0.13228 1.57217   7
  10  10   2 1.50170 2.60945   6
  10  10   2 0.06274 2.43449   7
 -10  10  -2 -0.0683 1.85739   4
 -12 -10  -2 56.9999 5.75459   3
 -12 -10  -2 59.4651 5.05587   4
 -12  10  -2 65.1634 4.58250   4
  12  10   2 70.6031 5.46209   6
  12  10   2 71.3813 5.02791   7
 -11 -11   2 -0.9579 2.45809   6
 -11 -11   2 -2.2947 2.73641   3
 -11 -11   2 1.63962 2.55580   4
 -11  11   2 0.87051 1.91813   4
  11  11  -2 4.60348 3.01378   4
 -11  11   2 -0.1670 1.59851   7
  11  11  -2 2.92356 2.74280   6
  11  11  -2 1.32236 2.31505   7
  -9 -11   2 10.0521 2.78551   3
  -9 -11   2 13.1868 2.45111   6
  -9 -11   2 8.93410 2.43179   4
  -9  11   2 7.69906 1.79206   7
  -9  11   2 8.53848 1.96541   4
   9  11  -2 8.33788 2.83672   4
   9  11  -2 9.03327 2.25963   7
   9  11  -2 6.86222 2.59839   6
   7 -11  -2 26.5671 2.83794   3
  -7 -11   2 21.0155 2.52939   3
  -7 -11   2 26.0719 2.59624   6
  -7  11   2 25.1970 3.18215   4
   7  11  -2 25.0265 2.97892   4
  -7  11   2 30.7397 3.17409   7
   7  11  -2 30.6143 3.48075   7
   7  11  -2 28.0278 2.83294   6
  -5 -11   2 71.5044 4.64258   6
  -5 -11   2 73.1541 4.45009   3
   5 -11  -2 68.8567 4.91834   3
   5  11  -2 69.3281 4.61991   7
  -5  11   2 75.6821 4.33840   7
   5  11  -2 72.1765 5.11332   4
   5  11  -2 66.5603 4.76868   6
  -5  11   2 66.5145 4.35695   4
   3 -11  -2 87.3731 6.30148   6
   3 -11  -2 82.7435 4.96347   3
  -3 -11   2 88.5529 4.70957   3
  -3 -11   2 83.7757 4.88431   6
  -3  11   2 80.7971 4.74208   7
  -3  11   2 75.5957 4.77692   4
   3  11  -2 75.9741 5.03467   4
   3  11  -2 81.2034 4.78801   7
   3  11  -2 82.2828 5.06393   6
   1 -11  -2 4.48600 2.16927   3
  -1 -11   2 3.20687 1.62698   6
   1 -11  -2 3.09636 1.55071   6
  -1 -11   2 2.83903 1.80361   3
  -1  11   2 4.57552 1.95524   4
   1  11  -2 3.33397 2.01716   4
  -1  11   2 1.71748 1.95803   7
   1  11  -2 5.53639 1.87217   7
  -1 -11  -2 38.0303 3.14256   6
  -1 -11  -2 36.4808 3.50767   3
   1 -11   2 30.1068 3.27943   3
   1 -11   2 31.0363 3.35176   6
   1  11   2 30.6285 3.71292   4
   1  11   2 35.6902 3.49388   6
  -1  11  -2 36.2189 3.33577   7
   1  11   2 32.1982 3.52627   7
  -1  11  -2 34.3078 3.44653   4
  -3 -11  -2 10.6750 2.18885   3
   3 -11   2 9.56204 1.45868   5
   3 -11   2 9.33766 2.02086   3
   3 -11   2 11.0711 2.08138   6
  -3 -11  -2 13.2372 2.06192   6
  -3  11  -2 9.48627 2.01841   4
  -3  11  -2 8.87622 1.90234   7
   3  11   2 10.1723 2.10910   6
   3  11   2 9.80078 2.26391   7
   3  11   2 9.91559 2.37134   4
   5 -11   2 1.94293 1.96511   3
  -5 -11  -2 2.41501 2.24009   3
  -5 -11  -2 5.20566 1.83246   6
   5 -11   2 2.53764 1.85227   6
  -5  11  -2 3.65634 1.86531   4
   5  11   2 3.87987 2.26435   7
   5  11   2 3.87614 2.43834   4
   5  11   2 5.37214 2.34713   6
  -5  11  -2 4.33501 1.76696   7
  -7 -11  -2 47.1958 4.89417   6
  -7 -11  -2 57.0863 4.57181   3
  -7  11  -2 52.6276 3.70920   7
  -7  11  -2 50.9379 4.03972   4
  -7  11  -2 52.6262 4.63571   2
   7  11   2 54.1595 5.08335   4
   7  11   2 64.0075 4.58876   7
   7  11   2 52.6278 4.68526   6
  -9 -11  -2 6.99954 2.39621   4
  -9 -11  -2 6.94705 2.91378   3
   9  11   2 12.2325 2.71142   7
  -9  11  -2 7.43867 2.13783   4
   9  11   2 11.0618 2.83315   6
   9  11   2 8.09671 3.03964   4
  -9  11  -2 5.55435 1.79927   7
 -11 -11  -2 4.54632 3.10084   3
 -11 -11  -2 6.05393 2.60256   4
  11  11   2 6.46495 2.95092   6
  11  11   2 8.83715 3.92785   4
 -11  11  -2 1.38513 2.23497   4
  11  11   2 0.71299 2.79780   7
  -8 -12   2 -0.8733 2.48972   6
  -8 -12   2 0.30020 2.37566   3
   8  12  -2 0.26768 2.33728   7
  -8  12   2 -1.2886 1.80210   7
  -8  12   2 -2.2618 1.91781   4
   8  12  -2 1.91035 2.73208   6
   8  12  -2 2.56652 2.87331   4
   6 -12  -2 34.0035 4.35817   3
  -6 -12   2 40.5775 3.87732   3
   6  12  -2 42.1240 4.74080   4
  -6  12   2 37.2859 3.61089   7
   6  12  -2 31.8284 3.12264   6
   6  12  -2 30.7102 3.03004   7
  -6  12   2 35.1590 3.70401   4
   4 -12  -2 27.9387 3.04628   3
  -4 -12   2 27.2705 3.54804   3
  -4 -12   2 25.1952 2.68698   6
   4  12  -2 20.9429 2.73158   6
  -4  12   2 17.6293 2.39293   7
   4  12  -2 22.3108 2.83505   4
   4  12  -2 21.3603 2.57808   7
  -4  12   2 16.9353 2.40945   4
  -2 -12   2 14.4650 2.22955   3
   2 -12  -2 14.4243 2.61087   3
  -2 -12   2 10.1709 2.44439   6
   2  12  -2 11.3993 2.50795   4
   2  12  -2 11.8886 2.23924   7
  -2  12   2 7.82622 2.26427   4
  -2  12   2 11.9960 2.23428   7
   0 -12   2 3.16854 3.64806   3
   0 -12  -2 5.39887 2.40933   3
   0 -12   2 5.10094 2.16558   6
   0  12   2 4.49902 2.23162   4
   0  12   2 3.16963 2.19871   7
   0  12  -2 4.81689 2.18668   4
   0  12  -2 7.67836 2.08405   7
   2 -12   2 2.57868 2.20523   6
   2 -12   2 0.17396 2.17743   3
  -2 -12  -2 -0.9168 2.19010   3
   2  12   2 0.22613 2.27286   7
  -2  12  -2 1.83867 1.95434   7
  -2  12  -2 0.65818 2.03681   4
   2  12   2 -0.7979 2.29266   4
   2  12   2 0.94574 1.91194   6
   4 -12   2 28.6089 2.81886   3
  -4 -12  -2 31.9697 3.96358   3
   4  12   2 24.4195 2.87219   7
   4  12   2 25.1429 3.03687   4
  -4  12  -2 26.7478 2.50240   7
   4  12   2 26.8375 2.86844   6
  -4  12  -2 22.0724 2.59430   4
  -6 -12  -2 15.0126 2.78726   3
  -6  12  -2 10.8578 2.04446   7
   6  12   2 9.07849 2.66203   6
  -6  12  -2 8.22233 2.21555   4
   6  12   2 6.95362 2.70094   7
   6  12   2 12.4220 2.95622   4
  -8 -12  -2 48.0252 4.77766   3
   8  12   2 38.3768 3.64137   7
   8  12   2 50.4706 5.18560   6
  -8  12  -2 38.0472 4.13493   4
   8  12   2 46.6476 5.49235   4
  -8  12  -2 47.2144 3.71314   7
  -5 -13   2 1.67641 2.44913   3
   5 -13  -2 0.73588 2.80522   3
  -5  13   2 -1.8127 2.12011   7
  -5  13   2 3.18097 2.27565   4
   5  13  -2 -3.1287 2.40183   7
   5  13  -2 -0.7084 2.70455   6
   5  13  -2 3.95106 2.84848   4
  -3 -13   2 13.6206 2.47049   3
   3 -13  -2 12.8877 2.87911   3
   3  13  -2 7.06696 2.76503   4
   3  13  -2 10.0690 2.52469   7
  -3  13   2 7.94014 2.37724   7
  -3  13   2 5.46427 2.35265   4
  -1 -13   2 4.71495 2.35592   3
   1 -13  -2 3.89106 2.62651   3
  -1  13   2 1.03009 2.41698   4
   1  13  -2 2.59664 2.53398   4
   1  13  -2 2.56789 2.20604   7
  -1  13   2 3.50375 2.35672   7
  -1 -13  -2 1.70175 2.43565   3
   1 -13   2 4.36793 2.27205   3
   1  13   2 5.26722 2.60918   4
  -1  13  -2 5.60205 2.22838   7
  -1  13  -2 4.09242 2.34948   4
   1  13   2 4.57481 2.49882   7
  -3 -13  -2 3.98786 2.45278   3
   3 -13   2 6.27562 2.57091   3
   3  13   2 11.4575 2.92575   6
  -3  13  -2 4.61816 2.41260   4
   3  13   2 9.54456 2.82224   4
   3  13   2 6.66047 2.61936   7
  -3  13  -2 8.17302 2.20230   7
  -5  13  -2 -1.6316 2.09825   7
   5  13   2 0.84919 2.97257   7
  20   0  -3 5.35977 2.59858   5
 -20   0   3 2.77958 3.38324   4
 -18   0   3 -3.1243 2.66227   4
  18   0  -3 1.75580 2.03613   5
 -16   0   3 0.97531 2.23934   4
  16   0  -3 1.36111 1.62741   5
  16   0  -3 -0.2749 1.14300   6
 -14   0   3 -0.4044 1.42607   6
  14   0  -3 -0.8030 1.34228   5
  14   0  -3 0.83479 1.00089   6
 -14   0   3 0.02931 1.71692   4
 -12   0   3 -1.5477 1.03154   6
  12   0  -3 -2.7831 1.09507   5
 -12   0   3 1.26634 1.33054   4
 -12   0   3 1.89457 1.21455   5
  12   0  -3 0.37965 0.88441   6
  12   0  -3 -0.2533 0.78053   4
  10   0  -3 0.04625 0.65167   4
 -10   0   3 0.35217 0.98617   4
  10   0  -3 -2.3620 0.88670   5
 -10   0   3 0.64815 0.86357   6
  10   0  -3 0.98514 0.66507   6
 -10   0   3 1.55363 0.93102   5
  -8   0   3 -0.4042 0.62914   6
   8   0  -3 0.12175 0.53895   6
   8   0  -3 0.16130 0.50563   4
  -8   0   3 0.01277 0.68011   5
   8   0  -3 0.67323 0.71522   5
  -8   0   3 0.61375 0.71799   4
  -6   0   3 1.33322 0.50646   4
   6   0  -3 0.32715 0.37040   4
   6   0  -3 -0.5241 0.51898   5
  -6   0   3 0.53375 0.42449   6
   6   0  -3 0.09187 0.11116   6
  -6   0   3 -0.2121 0.57649   5
   4   0  -3 0.61882 0.51000   2
   4   0  -3 0.41405 0.23879   4
  -4   0   3 0.82787 0.28472   6
  -4   0   3 0.14611 0.35536   5
  -4   0   3 0.68226 0.30995   4
  -2   0   3 0.51051 0.13989   6
  -2   0   3 0.70784 0.25909   3
  -2   0   3 0.12175 0.36882   2
   2   0  -3 0.39081 0.13573   6
   2   0  -3 0.90852 0.39440   2
   0   0   3 0.33964 0.13739   4
   0   0   3 0.78539 0.14711   6
   0   0   3 -0.0195 0.31802   2
   0   0  -3 0.16046 0.29552   2
   0   0   3 0.24296 0.18777   5
   0   0  -3 0.24935 0.19048   5
   0   0  -3 0.44223 0.13756   6
   0   0  -3 0.20348 0.16690   3
  -2   0  -3 0.56086 0.49189   2
   2   0   3 0.81176 0.46961   2
   2   0   3 0.40568 0.25591   6
  -2   0  -3 -0.0576 0.28829   4
   2   0   3 -0.0131 0.35836   5
  -2   0  -3 0.39122 0.25462   6
  -2   0  -3 0.03210 0.30490   5
  -4   0  -3 0.43121 0.42893   6
  -4   0  -3 -0.0819 0.47419   4
   4   0   3 0.77644 0.69033   4
   4   0   3 0.11667 0.58316   5
   4   0   3 0.79396 0.42634   6
   4   0   3 -0.1602 0.63431   2
  -6   0  -3 0.49108 0.68779   4
   6   0   3 0.38295 0.53912   6
   6   0   3 0.65953 0.87534   2
  -6   0  -3 0.44259 0.59670   6
   6   0   3 -0.4712 0.79051   5
  -6   0  -3 1.52144 0.66288   5
   6   0   3 0.17554 0.51644   4
   8   0   3 0.29359 1.03411   2
   8   0   3 0.73352 0.76799   6
  -8   0  -3 0.80394 0.76620   6
   8   0   3 0.46790 1.01237   5
  -8   0  -3 2.47568 0.86900   5
  -8   0  -3 -0.4323 0.91084   4
   8   0   3 0.62413 0.68302   4
  10   0   3 -0.4311 0.83652   4
  10   0   3 -0.1176 1.19159   2
  10   0   3 -0.1450 0.88691   6
 -10   0  -3 -0.4440 1.27593   4
 -10   0  -3 0.51176 1.07486   6
 -10   0  -3 -0.0485 1.04224   5
  10   0   3 0.03935 1.26535   5
  12   0   3 -0.3747 1.05776   6
 -12   0  -3 -1.0542 1.60464   4
  12   0   3 1.56677 0.90098   7
 -12   0  -3 -0.1473 1.22840   6
  12   0   3 1.29696 1.60825   5
 -14   0  -3 -1.1021 2.04998   4
  14   0   3 0.31518 1.30609   6
  14   0   3 -1.8575 1.78110   5
 -14   0  -3 0.33683 1.42968   6
  14   0   3 -0.3189 1.06774   7
  16   0   3 0.09058 1.27154   7
 -16   0  -3 -0.6680 2.64543   4
  16   0   3 0.36960 1.67850   6
  16   0   3 -2.2762 2.24883   5
  18   0   3 -1.9685 1.91174   6
  18   0   3 -3.5209 2.58356   5
 -18   0  -3 1.06354 3.20176   4
  19  -1  -3 1.10412 2.19698   5
 -19  -1   3 4.30271 3.13957   4
 -19   1   3 4.25561 3.08246   4
  19   1  -3 2.32642 2.36034   5
 -17  -1   3 17.3679 2.86727   4
  17   1  -3 16.7545 2.25500   5
 -17   1   3 17.1197 2.73066   4
 -15  -1   3 233.073 10.1669   4
 -15  -1   3 228.848 9.86096   6
  15  -1  -3 221.147 9.68029   5
  15  -1  -3 222.409 9.60257   6
 -15   1   3 204.736 9.80906   6
  15   1  -3 218.859 9.59751   6
 -15   1   3 226.119 10.0800   4
  15   1  -3 213.062 9.79588   5
  13  -1  -3 18.4713 2.03153   5
 -13  -1   3 13.1409 1.51996   6
  13  -1  -3 13.7579 1.69383   6
 -13  -1   3 12.0515 1.84927   4
  13  -1  -3 12.4028 1.59712   4
 -13   1   3 16.3386 1.81137   4
  13   1  -3 15.4707 1.75441   6
 -13   1   3 16.5217 1.71320   6
 -13   1   3 18.0192 2.25190   5
  13   1  -3 14.9051 1.63759   5
 -11  -1   3 5.64062 1.32883   4
  11  -1  -3 7.17627 1.01067   5
 -11  -1   3 8.03550 1.21720   5
 -11  -1   3 5.03628 1.05608   6
  11  -1  -3 5.09309 0.81973   6
  11  -1  -3 4.38269 0.84770   4
  11   1  -3 5.11953 0.85292   6
 -11   1   3 3.69890 1.11702   4
  11   1  -3 3.98197 1.15796   5
 -11   1   3 4.43147 0.96153   6
  11   1  -3 4.51587 0.85720   4
   9  -1  -3 23.6001 1.51268   5
  -9  -1   3 22.0154 1.60065   6
  -9  -1   3 18.8966 1.78971   4
   9  -1  -3 18.0782 1.33564   4
   9   1  -3 19.2025 1.35170   4
   9   1  -3 19.2652 1.40154   6
   9   1  -3 16.2576 1.66855   5
  -9   1   3 16.7652 1.62242   4
  -9   1   3 23.5156 1.57343   6
  -7  -1   3 46.9338 2.34595   5
   7  -1  -3 47.7837 2.23240   5
  -7  -1   3 46.1392 2.38872   4
  -7  -1   3 44.6633 2.24183   6
   7   1  -3 49.1285 2.22318   4
   7   1  -3 45.0120 2.34781   5
  -7   1   3 55.5057 2.29303   5
  -7   1   3 46.1123 2.26082   6
   7   1  -3 49.1833 2.21752   6
  -7   1   3 42.1113 2.26888   4
   5  -1  -3 227.506 10.0568   4
   5  -1  -3 258.278 10.0650   5
  -5  -1   3 228.784 10.0752   6
  -5   1   3 253.509 10.0739   5
  -5   1   3 233.211 10.0752   4
   5   1  -3 246.850 10.0910   4
   5   1  -3 254.092 10.1179   5
  -5   1   3 236.683 10.0737   6
   3  -1  -3 22.9970 0.99000   7
  -3  -1   3 20.5151 1.05703   6
   3  -1  -3 22.5817 1.23348   2
  -3  -1   3 21.8976 1.11368   4
   3  -1  -3 21.5350 1.01283   6
   3   1  -3 21.5286 1.06650   4
  -3   1   3 21.8487 1.16312   3
  -3   1   3 21.9890 1.00934   4
  -3   1   3 22.1906 1.02616   6
   3   1  -3 24.7576 1.03382   7
  -3   1   3 23.4392 1.01070   7
  -3   1   3 22.7823 1.22614   2
   1  -1  -3 8.43864 0.46511   7
  -1  -1   3 7.68360 0.51489   4
   1  -1  -3 7.55119 0.57425   3
   1  -1  -3 8.01138 0.81828   2
  -1  -1   3 8.51402 0.49249   4
  -1  -1   3 8.10856 0.47482   6
  -1  -1   3 6.99831 0.48063   6
   1  -1  -3 8.08034 0.45733   5
   1   1  -3 7.73413 0.52156   7
   1   1  -3 8.09192 0.47865   4
  -1   1   3 8.27485 0.45749   5
   1   1  -3 6.88086 0.48233   6
   1   1  -3 8.06166 0.50512   4
  -1   1   3 8.14616 0.53011   3
  -1   1   3 7.97237 0.48851   7
   1  -1   3 25.7971 1.24729   5
  -1  -1  -3 28.5221 1.28895   3
  -1  -1  -3 27.3590 1.27668   5
  -1  -1  -3 26.0093 1.19378   6
   1  -1   3 30.3080 1.49526   2
   1  -1   3 26.2171 1.23496   6
  -1  -1  -3 30.4949 1.21453   4
   1  -1   3 24.3480 1.23219   4
   1   1   3 27.6959 1.22765   4
  -1   1  -3 29.4274 1.51177   2
   1   1   3 24.7518 1.30925   5
   1   1   3 26.3251 1.24052   7
  -1   1  -3 27.9740 1.25088   5
  -1   1  -3 27.4758 1.22603   6
   1   1   3 25.5334 1.19656   6
  -1   1  -3 23.8393 1.24008   4
  -3  -1  -3 1349.62 52.7362   5
   3   1   3 1207.78 52.8411   5
   5  -1   3 71.6624 3.14085   2
  -5  -1  -3 63.8583 3.06851   5
  -5  -1  -3 66.6587 2.97686   6
  -5  -1  -3 65.4050 3.05277   4
   5  -1   3 64.4087 3.12009   5
   5  -1   3 68.5127 2.98650   6
   5  -1   3 69.4795 2.95973   4
   5   1   3 65.2441 2.91536   7
   5   1   3 70.0658 2.98685   4
  -5   1  -3 53.8395 3.32238   6
  -5   1  -3 68.8339 2.98121   5
  -5   1  -3 66.2902 3.03727   4
   5   1   3 61.7332 3.10375   5
   5   1   3 65.0648 2.94416   6
  -7  -1  -3 110.466 5.11611   4
  -7  -1  -3 105.493 5.09713   5
   7  -1   3 119.270 5.01608   6
  -7  -1  -3 107.988 5.01368   6
   7  -1   3 118.018 4.98791   4
   7  -1   3 115.529 5.17540   5
   7  -1   3 123.460 5.15276   2
  -7   1  -3 119.546 5.11131   4
   7   1   3 115.390 5.00917   4
  -7   1  -3 115.707 5.01559   5
   7   1   3 108.602 4.96573   6
   7   1   3 112.802 4.91732   7
   7   1   3 110.576 5.17359   5
  -7   1  -3 115.258 5.02843   6
  -9  -1  -3 90.3397 4.32563   4
   9  -1   3 87.9664 4.06388   6
   9  -1   3 89.9029 4.01678   4
  -9  -1  -3 82.5660 4.20183   5
  -9  -1  -3 83.8627 4.09174   6
   9  -1   3 88.7952 4.29298   5
  -9   1  -3 85.6324 4.07546   5
   9   1   3 87.2790 4.02759   4
  -9   1  -3 85.7026 4.11145   6
   9   1   3 88.1469 3.92111   7
   9   1   3 85.7955 4.32562   5
  -9   1  -3 92.5994 4.24436   4
   9   1   3 86.3912 4.01891   6
  11  -1   3 122.580 5.80438   5
 -11  -1  -3 124.715 5.90196   4
  11  -1   3 125.612 5.54160   6
 -11  -1  -3 118.410 5.61263   6
  11   1   3 123.549 5.88685   5
 -11   1  -3 109.411 5.54501   5
  11   1   3 120.361 5.50425   6
 -11   1  -3 129.100 5.89193   4
  11   1   3 124.725 5.36966   7
 -11   1  -3 116.724 5.59820   6
  13  -1   3 12.4236 1.98543   5
 -13  -1  -3 10.7430 1.62968   6
  13  -1   3 14.7981 1.52776   6
 -13  -1  -3 11.0322 2.18744   4
  13  -1   3 14.6824 1.55363   7
  13   1   3 13.5280 1.31098   7
  13   1   3 13.1590 2.04959   5
  13   1   3 13.5621 1.47677   6
 -13   1  -3 12.9705 2.36014   4
 -13   1  -3 13.2165 1.73380   6
  13   1   3 12.0832 2.06475   2
  15  -1   3 17.4163 2.05206   7
  15  -1   3 17.9338 2.40572   5
  15  -1   3 17.8247 1.91962   6
 -15  -1  -3 23.5446 2.94792   4
  15   1   3 22.5672 2.58913   6
 -15   1  -3 18.3739 2.71575   4
  15   1   3 20.7051 2.30144   7
  15   1   3 18.6103 2.56514   5
  17  -1   3 10.3647 1.54371   7
 -17  -1  -3 9.82998 3.08552   4
  17  -1   3 5.35090 2.50829   5
  17  -1   3 9.41180 1.92426   6
  17   1   3 11.2692 1.74648   7
 -17   1  -3 9.97064 3.01968   4
  17   1   3 4.87836 2.63531   5
  17   1   3 8.37774 1.82345   6
  19  -1   3 -0.3027 2.82734   5
 -19  -1  -3 4.03263 3.66457   4
  19   1   3 -0.9759 3.08485   5
 -19   1  -3 0.52967 3.78929   4
  18  -2  -3 17.9089 2.24256   5
 -18  -2   3 23.6204 3.26437   4
 -18   2   3 16.1690 2.89029   4
  18   2  -3 16.6424 2.53244   5
  16  -2  -3 173.086 7.65137   5
  16  -2  -3 170.764 7.56921   6
 -16  -2   3 178.678 8.46359   4
 -16   2   3 161.014 8.13369   4
  16   2  -3 160.640 7.60819   6
  16   2  -3 168.043 7.94261   5
  14  -2  -3 60.3957 3.53171   6
 -14  -2   3 67.1412 4.94480   4
  14  -2  -3 61.5640 3.47394   5
 -14  -2   3 65.3409 3.79857   6
 -14   2   3 61.3744 3.86007   4
  14   2  -3 64.7310 3.47112   6
  14   2  -3 67.0613 3.93186   5
 -12  -2   3 1.42563 1.52404   4
  12  -2  -3 -0.0883 0.85289   4
  12  -2  -3 0.63108 0.97826   5
  12  -2  -3 2.07138 0.92363   6
 -12  -2   3 1.34166 1.04974   6
  12   2  -3 -1.3454 1.30550   5
  12   2  -3 -0.3218 0.87689   4
  12   2  -3 0.83989 1.03694   6
 -12   2   3 0.49081 1.19098   4
 -12   2   3 2.39602 1.01276   6
  10  -2  -3 45.0982 2.34769   4
  10  -2  -3 43.5948 2.37963   5
 -10  -2   3 44.2252 2.84286   4
 -10  -2   3 46.1160 2.55933   6
 -10  -2   3 40.2091 2.72331   5
  10  -2  -3 47.3020 2.38848   6
 -10   2   3 48.1741 2.47298   6
  10   2  -3 39.7571 2.69515   5
 -10   2   3 49.8994 2.52509   5
 -10   2   3 45.8541 2.54776   4
  10   2  -3 46.2151 2.38146   4
  10   2  -3 46.9194 2.44394   6
  10   2  -3 45.4132 2.15135   7
   8  -2  -3 268.585 11.4523   6
  -8  -2   3 276.460 11.6243   4
  -8  -2   3 269.072 11.3487   7
   8  -2  -3 264.211 11.4553   4
  -8  -2   3 272.543 11.4862   6
  -8  -2   3 266.522 11.5508   5
   8  -2  -3 298.859 11.4196   5
   8   2  -3 273.363 11.4736   6
  -8   2   3 274.313 11.4752   6
  -8   2   3 248.007 11.4970   5
   8   2  -3 290.722 11.5414   5
  -8   2   3 271.221 11.4861   4
   8   2  -3 276.463 11.4924   4
   8   2  -3 281.186 11.3539   7
  -6  -2   3 148.168 6.57500   6
  -6  -2   3 156.189 6.68886   4
   6  -2  -3 165.900 6.48466   7
  -6  -2   3 149.216 6.50109   7
   6  -2  -3 150.537 6.55933   4
   6  -2  -3 170.514 6.51732   5
  -6   2   3 161.793 6.53463   5
  -6   2   3 154.805 6.68087   3
   6   2  -3 146.280 6.59367   4
  -6   2   3 156.151 6.57160   4
   6   2  -3 152.552 6.49892   7
   6   2  -3 152.775 6.63493   5
   6   2  -3 149.673 6.58389   6
  -6   2   3 154.236 6.56085   6
  -6   2   3 165.564 6.49427   7
  -4  -2   3 906.748 36.6673   7
   4  -2  -3 883.176 36.7623   3
  -4  -2   3 915.005 36.7424   5
  -4  -2   3 869.602 36.6924   6
   4  -2  -3 894.867 36.6851   6
   4   2  -3 849.021 36.6920   6
  -4   2   3 911.920 36.7596   3
  -2  -2   3 621.578 25.4530   6
  -2  -2   3 613.216 25.4703   4
  -2  -2   3 624.287 25.4589   7
  -2  -2   3 591.497 25.4457   6
   2  -2  -3 622.479 25.5063   3
   2   2  -3 608.693 25.4745   4
  -2   2   3 649.200 25.4969   3
   2   2  -3 621.146 25.4662   4
  -2   2   3 617.314 25.4440   7
   2   2  -3 601.822 25.4520   6
   2   2  -3 630.419 25.4517   7
   2   2  -3 602.988 25.4516   6
   0  -2  -3 662.417 28.6255   7
   0  -2   3 708.868 28.6337   6
   0  -2   3 684.135 28.6272   6
   0  -2  -3 701.332 28.6276   5
   0  -2  -3 696.636 28.6659   3
   0  -2   3 705.725 28.6517   4
   0  -2  -3 681.335 28.5945   6
   0   2   3 679.863 28.6284   5
   0   2  -3 710.663 28.6409   7
   0   2   3 673.075 28.6373   7
   0   2  -3 725.714 28.6548   4
   0   2  -3 693.568 28.6255   6
   0   2   3 702.760 28.6584   3
   2  -2   3 122.883 5.16647   6
  -2  -2  -3 118.838 5.12028   6
   2  -2   3 133.911 5.36593   2
  -2  -2  -3 132.349 5.16117   4
   2  -2   3 128.502 5.15396   5
   2  -2   3 115.602 5.17670   4
  -2  -2  -3 120.664 5.14347   7
   2  -2   3 126.946 5.17873   7
  -2  -2  -3 116.678 5.20023   5
  -2   2  -3 134.911 5.35506   2
  -2   2  -3 126.650 5.08868   3
   2   2   3 105.739 5.16953   6
   2   2   3 121.405 5.16537   4
   2   2   3 108.077 5.19698   5
  -2   2  -3 130.481 5.16273   6
  -2   2  -3 113.852 5.22801   7
  -2   2  -3 118.944 5.18307   4
  -4  -2  -3 485.759 20.9630   6
   4  -2   3 549.941 21.0947   2
   4  -2   3 538.343 20.9789   7
  -4  -2  -3 509.938 21.0231   4
  -4  -2  -3 488.471 21.0366   5
   4  -2   3 507.554 20.9988   5
   4  -2   3 488.402 20.9987   4
   4  -2   3 487.901 21.0727   6
   4   2   3 481.317 20.9669   6
   4   2   3 464.561 21.0348   5
  -4   2  -3 517.784 20.9827   5
  -4   2  -3 584.190 21.0914   2
  -4   2  -3 504.064 21.0092   4
   4   2   3 475.023 21.0013   4
  -4   2  -3 544.711 21.0053   6
   4   2   3 479.317 20.9707   7
   6  -2   3 685.702 28.0840   4
  -6  -2  -3 679.995 28.1430   4
  -6  -2  -3 671.742 28.0581   6
   6  -2   3 709.550 28.0847   6
  -6  -2  -3 654.235 28.1325   5
   6  -2   3 734.281 28.0345   7
   6  -2   3 693.280 28.1384   5
  -6   2  -3 672.657 28.0435   5
  -6   2  -3 711.158 28.0896   6
  -6   2  -3 684.534 28.1065   4
   6   2   3 643.758 28.0869   4
   6   2   3 636.134 28.1371   5
   6   2   3 655.342 28.0493   6
   6   2   3 657.438 28.0326   7
   8  -2   3 4.19816 0.81789   4
  -8  -2  -3 6.59460 1.11694   5
   8  -2   3 4.91991 1.18821   5
   8  -2   3 4.64638 0.85945   6
  -8  -2  -3 3.88367 0.83850   6
  -8  -2  -3 4.35203 1.18744   4
   8   2   3 4.23814 0.82313   4
   8   2   3 4.25214 1.14564   5
  -8   2  -3 5.08263 0.81608   5
   8   2   3 4.57805 0.79267   7
   8   2   3 4.58494 0.77312   6
  -8   2  -3 4.10745 0.98507   4
  10  -2   3 37.8912 2.32629   4
 -10  -2  -3 37.1588 2.48456   6
  10  -2   3 43.0373 2.16630   7
 -10  -2  -3 38.3425 3.47488   5
 -10  -2  -3 38.9954 2.96421   4
  10  -2   3 35.8500 2.79949   5
  10  -2   3 42.4235 2.51370   6
 -10   2  -3 39.8178 2.45611   6
 -10   2  -3 36.1963 2.28509   5
  10   2   3 40.1106 2.93123   5
  10   2   3 39.7599 2.39328   6
  10   2   3 40.2089 2.28596   7
 -10   2  -3 41.0700 2.74812   4
 -12  -2  -3 73.9979 3.83657   6
 -12  -2  -3 74.1768 4.40472   4
  12  -2   3 70.0174 4.08733   5
  12  -2   3 72.7744 3.41757   7
  12  -2   3 69.6220 3.74339   6
 -12   2  -3 74.2780 4.13390   4
 -12   2  -3 71.3864 3.88351   5
  12   2   3 66.0487 4.31123   5
 -12   2  -3 64.5430 3.76323   6
  12   2   3 68.8085 3.54818   7
  12   2   3 71.2756 3.69042   6
  14  -2   3 47.1235 3.19359   6
 -14  -2  -3 52.5882 4.34735   4
  14  -2   3 47.0806 3.73248   5
  14  -2   3 41.2572 2.68186   7
 -14   2  -3 40.5446 3.20672   6
  14   2   3 46.1376 4.05467   5
 -14   2  -3 50.4918 4.13338   4
  14   2   3 49.5897 3.04590   7
  14   2   3 50.1116 3.27841   6
  16  -2   3 109.300 6.06498   5
 -16  -2  -3 122.103 6.75854   4
  16  -2   3 106.616 5.66767   6
 -16   2  -3 122.733 6.77897   4
  16   2   3 104.066 5.65238   6
  16   2   3 106.692 6.40016   5
  16   2   3 112.043 5.51350   7
  18  -2   3 49.8968 5.12256   5
 -18  -2  -3 60.0041 5.81557   4
  18   2   3 54.7285 4.53984   6
 -18   2  -3 60.7932 5.62086   4
  18   2   3 54.7996 5.63989   5
 -19  -3   3 11.2054 3.21010   4
  19   3  -3 10.5161 2.75288   5
 -19   3   3 4.26499 2.82683   4
 -17  -3   3 1.56025 2.57449   4
  17  -3  -3 -1.2821 1.62878   5
 -17   3   3 0.82232 2.09169   4
  17   3  -3 8.49176 2.31556   5
 -15  -3   3 163.341 7.53069   6
  15  -3  -3 160.029 7.03991   5
 -15  -3   3 160.359 7.83309   4
  15  -3  -3 160.605 7.12698   6
  15   3  -3 151.155 7.18374   6
 -15   3   3 149.376 7.04684   5
  15   3  -3 150.674 7.38327   5
 -15   3   3 155.666 7.39818   4
 -13  -3   3 66.8568 4.29656   4
  13  -3  -3 68.3852 3.55346   6
  13  -3  -3 74.6910 3.47858   5
 -13  -3   3 75.3830 3.87111   6
  13  -3  -3 66.3182 3.49810   4
 -13   3   3 64.3629 3.79391   4
  13   3  -3 67.8957 3.23364   7
 -13   3   3 63.9166 3.58577   6
  13   3  -3 68.7703 3.69160   6
 -13   3   3 69.3482 3.51182   5
  13   3  -3 69.5490 3.94076   5
  11  -3  -3 121.600 4.97755   5
  11  -3  -3 112.788 5.07708   4
  11  -3  -3 115.735 5.07312   6
  11  -3  -3 124.311 4.86204   7
 -11  -3   3 113.777 5.16786   6
 -11  -3   3 105.992 5.48679   4
 -11   3   3 112.838 5.18047   4
  11   3  -3 112.854 5.30631   5
 -11   3   3 111.236 5.08971   6
  11   3  -3 104.668 5.08177   4
  11   3  -3 108.794 4.88524   7
  11   3  -3 105.299 5.14121   6
   9  -3  -3 174.478 6.67593   5
   9  -3  -3 156.856 6.78299   4
  -9  -3   3 155.058 7.00848   4
  -9  -3   3 153.697 6.92894   6
   9  -3  -3 173.480 6.63804   7
  -9  -3   3 156.640 6.64599   7
   9  -3  -3 163.982 6.78866   6
  -9  -3   3 145.535 6.93219   5
  -9   3   3 155.786 6.80447   4
   9   3  -3 154.507 6.81342   4
  -9   3   3 156.447 6.92288   3
   9   3  -3 155.466 6.90873   5
  -9   3   3 158.272 6.76620   6
  -9   3   3 139.319 6.84745   5
   9   3  -3 158.127 6.66754   7
   7  -3  -3 1.13248 0.39056   6
   7  -3  -3 5.01362 0.69554   4
   7  -3  -3 2.61645 0.51929   7
  -7  -3   3 2.88206 0.87891   4
  -7  -3   3 3.31282 0.65338   7
  -7  -3   3 2.77885 0.67295   6
  -7  -3   3 1.62520 0.84357   5
   7   3  -3 2.94153 0.86152   5
  -7   3   3 2.77584 0.81272   3
   7   3  -3 2.39729 0.70857   6
   7   3  -3 3.93983 0.71285   4
  -7   3   3 5.08049 0.58951   7
   7   3  -3 3.05836 0.63401   7
  -7   3   3 2.50089 0.64397   4
  -7   3   3 2.53122 0.57035   6
  -5  -3   3 773.209 31.0127   5
  -5  -3   3 744.648 31.0081   4
  -5  -3   3 736.018 30.9193   7
  -5  -3   3 739.951 30.9507   6
  -5  -3   3 746.224 30.9660   6
   5  -3  -3 785.645 30.9078   7
   5  -3  -3 741.854 30.9198   4
   5  -3  -3 734.830 31.0280   3
   5   3  -3 721.425 30.9529   6
  -5   3   3 787.272 31.0219   3
  -5   3   3 709.549 30.9151   6
  -5   3   3 797.631 30.9144   7
   5   3  -3 721.477 30.9994   4
  -5   3   3 749.365 30.9402   4
   3  -3  -3 184.141 7.67242   3
  -3  -3   3 173.502 7.58437   7
  -3  -3   3 179.185 7.58924   6
   3  -3  -3 175.034 7.54367   6
  -3  -3   3 176.394 7.58852   6
   3  -3  -3 190.783 7.56265   7
  -3  -3   3 182.906 7.62211   4
   3   3  -3 174.524 7.59683   6
   3   3  -3 172.361 7.60585   4
   3   3  -3 177.983 7.59640   6
  -3   3   3 193.417 7.63887   3
  -3   3   3 180.636 7.53944   6
  -3   3   3 187.429 7.57372   4
   3   3  -3 173.001 7.62046   4
  -3   3   3 192.275 7.57704   7
  -1  -3   3 196.677 8.89515   7
  -1  -3   3 217.258 8.84017   4
   1  -3  -3 216.306 8.87239   3
  -1  -3   3 216.148 8.81731   6
  -1  -3   3 205.634 8.82308   6
   1  -3  -3 217.428 8.81540   7
   1  -3  -3 212.652 8.78364   6
   1   3  -3 218.665 8.82659   7
  -1   3   3 206.057 8.84321   7
   1   3  -3 212.234 8.81043   6
   1   3  -3 210.630 8.84362   4
  -1   3   3 208.430 8.77227   6
  -1   3   3 212.421 8.75142   5
   1   3  -3 214.487 8.82448   6
  -1   3   3 212.328 8.77668   6
  -1   3   3 200.873 8.90088   3
  -1  -3  -3 1093.47 46.2388   6
  -1  -3  -3 1147.70 46.2794   5
  -1  -3  -3 1084.56 46.2718   7
   1  -3   3 1122.94 46.2782   6
   1  -3   3 1089.60 46.2975   7
   1  -3   3 1151.29 46.3127   4
   1  -3   3 1090.89 46.2808   6
  -1  -3  -3 1121.44 46.3247   3
  -1   3  -3 1104.19 46.3052   4
  -1   3  -3 1119.18 46.2709   6
   1   3   3 1085.06 46.2692   4
   1   3   3 1076.87 46.2820   7
  -1   3  -3 1198.38 46.4824   2
   1   3   3 1188.55 46.2789   5
   1   3   3 1104.19 46.2567   6
  -1   3  -3 1184.24 46.2906   7
  -3  -3  -3 346.424 14.3623   7
  -3  -3  -3 340.421 14.4158   5
  -3  -3  -3 368.866 14.3930   4
   3  -3   3 327.830 14.4122   4
   3  -3   3 343.621 14.3989   7
  -3  -3  -3 346.246 14.3451   6
   3   3   3 337.779 14.3659   6
  -3   3  -3 336.909 14.3985   4
  -3   3  -3 342.787 14.3796   7
  -3   3  -3 347.679 14.3743   6
  -3   3  -3 386.680 14.5642   2
   3   3   3 335.112 14.4007   4
   3   3   3 338.005 14.4147   5
  -3   3  -3 350.558 14.3127   3
   3   3   3 336.996 14.3871   7
  -5  -3  -3 55.5908 2.62219   7
   5  -3   3 60.8501 2.72911   7
  -5  -3  -3 56.7107 2.84004   5
  -5  -3  -3 57.2808 2.64582   6
   5  -3   3 59.6032 2.72979   5
  -5  -3  -3 57.9106 2.81176   4
   5  -3   3 60.1060 2.76585   6
   5  -3   3 54.3592 2.74162   4
   5   3   3 56.3950 2.72572   6
   5   3   3 53.5244 2.71958   4
   5   3   3 52.2101 2.86489   5
   5   3   3 54.8992 2.72363   7
  -5   3  -3 58.1789 2.68899   6
  -5   3  -3 60.1804 2.63814   3
  -5   3  -3 60.8803 2.76240   4
  -5   3  -3 58.8056 2.61941   5
   7  -3   3 304.610 13.2651   4
  -7  -3  -3 304.869 13.3392   5
   7  -3   3 331.007 13.2729   6
   7  -3   3 336.576 13.2161   7
   7  -3   3 324.619 13.3375   5
  -7  -3  -3 313.403 13.2222   6
  -7  -3  -3 319.800 13.3554   4
   7   3   3 314.216 13.2424   6
   7   3   3 304.482 13.3529   5
  -7   3  -3 308.078 13.1786   5
  -7   3  -3 322.069 13.2580   6
   7   3   3 311.693 13.2196   7
  -7   3  -3 330.580 13.2993   4
   7   3   3 291.389 13.2478   4
  -9  -3  -3 216.051 10.0631   5
  -9  -3  -3 230.436 9.92906   6
  -9  -3  -3 231.281 10.1215   4
   9  -3   3 245.606 9.97170   6
   9  -3   3 238.983 10.0511   5
   9  -3   3 225.829 9.93250   4
   9  -3   3 247.605 9.85429   7
  -9   3  -3 231.920 9.93906   6
   9   3   3 244.068 9.95359   6
   9   3   3 232.855 10.1197   5
   9   3   3 207.160 9.91308   4
  -9   3  -3 250.947 10.0354   4
  -9   3  -3 220.096 9.82996   5
   9   3   3 231.267 9.88930   7
  11  -3   3 38.3815 2.32258   7
  11  -3   3 40.4012 2.62303   6
 -11  -3  -3 39.7796 2.65902   6
 -11  -3  -3 36.0080 3.20475   4
  11  -3   3 35.9709 2.96846   5
 -11   3  -3 40.5588 2.53341   6
 -11   3  -3 40.1142 2.91500   4
 -11   3  -3 35.3757 2.29885   5
  11   3   3 40.5259 2.58007   7
  11   3   3 39.7448 2.68742   6
  11   3   3 33.1262 3.17621   5
  13  -3   3 50.5352 2.88958   7
  13  -3   3 48.9487 3.64780   5
 -13  -3  -3 50.8633 4.12998   4
  13  -3   3 51.0722 3.28687   6
  13   3   3 53.7648 4.03012   5
 -13   3  -3 47.2701 3.23988   6
 -13   3  -3 55.7948 3.79115   4
  13   3   3 56.3620 3.28132   7
  13   3   3 52.8885 3.44812   6
  15  -3   3 26.7745 2.98308   6
 -15  -3  -3 37.4780 4.32539   4
  15  -3   3 28.5931 2.65487   5
  15   3   3 31.7666 3.18266   6
  15   3   3 27.6595 2.99477   5
 -15   3  -3 26.5922 2.81408   4
  15   3   3 30.0597 3.03015   7
  17  -3   3 36.4181 4.30038   5
  17  -3   3 34.1235 4.00645   6
 -17  -3  -3 39.7055 5.04100   4
  17   3   3 33.2260 3.55957   5
  17   3   3 30.2325 3.47724   7
  17   3   3 33.4469 3.78466   6
 -17   3  -3 29.5909 3.52240   4
 -18  -4   3 113.548 6.68669   4
  18   4  -3 101.003 6.14378   5
 -18   4   3 101.176 6.12304   4
  16  -4  -3 101.166 4.71314   5
 -16  -4   3 94.8071 5.78356   4
  16   4  -3 92.1859 5.42653   5
  16   4  -3 89.8370 5.15640   6
 -16   4   3 85.8778 5.25624   4
 -14  -4   3 56.0971 4.18875   4
  14  -4  -3 63.3034 3.13331   5
  14  -4  -3 59.1097 3.31588   6
 -14  -4   3 48.5212 3.70605   6
 -14   4   3 61.7683 3.00716   5
  14   4  -3 53.4877 3.65605   6
 -14   4   3 52.8906 3.26566   6
  14   4  -3 57.1570 3.88131   5
 -14   4   3 53.7971 3.64984   4
  14   4  -3 54.8142 2.98165   7
 -12  -4   3 6.49073 1.37137   6
  12  -4  -3 8.24971 1.04254   5
  12  -4  -3 10.1599 1.28276   6
  12  -4  -3 6.79226 1.16458   4
 -12  -4   3 7.33745 1.78935   4
  12  -4  -3 8.61054 0.91129   7
 -12   4   3 8.84342 1.35885   4
 -12   4   3 8.53081 1.21190   6
  12   4  -3 8.67473 1.51781   6
  12   4  -3 13.3026 1.60871   7
  10  -4  -3 127.927 5.10915   7
 -10  -4   3 120.621 5.32888   6
  10  -4  -3 119.671 5.29506   4
  10  -4  -3 120.487 5.30778   6
 -10  -4   3 119.952 5.13001   7
 -10  -4   3 123.618 5.64653   4
  10   4  -3 116.317 5.50858   5
 -10   4   3 114.861 5.24180   6
  10   4  -3 108.327 5.32762   4
  10   4  -3 115.754 5.17059   7
 -10   4   3 107.938 5.38556   3
  10   4  -3 120.721 5.42301   6
 -10   4   3 117.158 5.31657   4
  -8  -4   3 33.3363 1.87101   7
   8  -4  -3 35.3033 1.81753   7
  -8  -4   3 30.7776 2.31816   5
   8  -4  -3 34.6256 2.00069   6
  -8  -4   3 36.3203 2.03566   6
   8  -4  -3 34.2135 1.97535   4
  -8  -4   3 34.3034 2.34710   4
  -8   4   3 36.8490 2.12884   3
  -8   4   3 39.4500 1.86203   7
   8   4  -3 35.9795 2.22737   6
   8   4  -3 29.1460 1.92306   7
   8   4  -3 31.5670 2.03474   4
  -8   4   3 35.5168 1.98438   4
   8   4  -3 34.5903 2.31631   5
  -8   4   3 35.0796 1.88373   6
  -6  -4   3 698.179 29.3425   4
   6  -4  -3 686.966 29.2391   4
  -6  -4   3 697.888 29.2379   7
  -6  -4   3 702.807 29.2950   6
  -6  -4   3 725.525 29.2771   6
   6  -4  -3 747.258 29.2205   7
  -6  -4   3 666.442 29.3411   5
  -6   4   3 686.427 29.2312   6
  -6   4   3 731.340 29.3407   3
   6   4  -3 668.722 29.3344   4
  -6   4   3 713.755 29.2662   4
   6   4  -3 713.511 29.2262   7
  -6   4   3 754.145 29.2351   7
   4  -4  -3 320.981 12.5738   7
  -4  -4   3 300.834 12.6440   4
  -4  -4   3 302.634 12.6600   5
  -4  -4   3 302.859 12.6094   6
  -4  -4   3 274.619 12.5806   7
   4  -4  -3 304.326 12.7032   3
   4  -4  -3 287.550 12.5573   6
  -4  -4   3 299.805 12.5987   6
   4  -4  -3 296.512 12.5439   4
  -4   4   3 318.149 12.6002   4
   4   4  -3 306.791 12.5850   7
  -4   4   3 310.314 12.5778   7
  -4   4   3 325.376 12.6462   3
   4   4  -3 295.650 12.6580   4
  -4   4   3 295.112 12.5437   6
   4   4  -3 287.632 12.6081   6
  -2  -4   3 19.5119 1.34989   6
   2  -4  -3 22.2077 1.20928   6
   2  -4  -3 24.8989 1.50637   3
  -2  -4   3 19.7458 1.36589   4
  -2  -4   3 17.2655 1.34732   6
   2  -4  -3 23.0925 1.28912   7
  -2  -4   3 16.3799 1.39253   7
  -2   4   3 23.2540 1.20342   6
  -2   4   3 25.4280 1.29246   3
   2   4  -3 20.0243 1.36051   7
   2   4  -3 17.9802 1.33159   6
   2   4  -3 20.0772 1.36261   6
  -2   4   3 21.2707 1.24516   6
   2   4  -3 21.8452 1.33303   4
   2   4  -3 22.6265 1.43276   4
  -2   4   3 21.2353 1.35750   4
  -2   4   3 20.3165 1.34299   7
   0  -4  -3 39.2098 1.95700   7
   0  -4   3 41.0006 1.85465   3
   0  -4   3 40.6864 2.00957   6
   0  -4   3 40.9011 2.06169   4
   0  -4  -3 38.9748 1.89537   6
   0  -4  -3 39.3012 2.04541   3
   0  -4   3 39.8609 2.08241   7
   0  -4   3 40.0349 1.96335   6
   0  -4  -3 38.7037 1.91145   5
   0   4  -3 40.6235 2.04617   4
   0   4   3 43.0145 2.00846   3
   0   4  -3 42.5448 2.03697   6
   0   4   3 39.8436 1.89772   5
   0   4   3 41.3898 1.89851   4
   0   4  -3 40.5614 1.95355   4
   0   4   3 38.6897 1.89245   6
   0   4  -3 36.0071 2.04151   6
   0   4   3 39.5134 1.93747   6
   0   4  -3 41.9277 2.02925   7
   0   4   3 38.4865 2.01427   7
   2  -4   3 413.090 17.2808   6
   2  -4   3 414.971 17.3118   4
  -2  -4  -3 439.459 17.2827   5
  -2  -4  -3 422.554 17.3396   3
  -2  -4  -3 435.997 17.2433   6
  -2  -4  -3 424.381 17.2616   7
   2  -4   3 434.148 17.3143   7
  -2  -4  -3 405.236 17.2166   6
  -2  -4  -3 417.090 17.2492   4
   2  -4   3 381.206 17.3805   6
   2  -4   3 417.230 17.2067   3
  -2   4  -3 435.074 17.2794   7
  -2   4  -3 439.593 17.5008   2
  -2   4  -3 419.305 17.1833   3
   2   4   3 393.673 17.2663   7
   2   4   3 409.048 17.2795   4
  -2   4  -3 402.473 17.2989   4
   2   4   3 401.551 17.2529   6
  -2   4  -3 377.826 17.3029   6
   2   4   3 425.856 17.2663   5
   4  -4   3 95.7007 4.47856   4
   4  -4   3 100.364 4.45318   6
  -4  -4  -3 96.2181 4.50340   5
  -4  -4  -3 99.1407 4.35560   6
   4  -4   3 98.0521 4.35148   5
  -4  -4  -3 101.393 4.37667   7
   4  -4   3 104.702 4.48781   7
  -4  -4  -3 106.542 4.46061   4
  -4   4  -3 105.299 4.40258   6
   4   4   3 92.7795 4.44340   7
  -4   4  -3 100.269 4.45896   4
   4   4   3 98.6827 4.51518   5
   4   4   3 97.5265 4.44653   6
  -4   4  -3 104.018 4.42746   7
   4   4   3 95.4884 4.46103   4
  -4   4  -3 107.617 4.32326   3
   6  -4   3 33.8200 2.03550   6
   6  -4   3 27.2791 2.02459   4
  -6  -4  -3 32.5646 1.75250   7
  -6  -4  -3 25.4459 2.11831   5
  -6  -4  -3 30.4330 1.78832   6
  -6  -4  -3 34.2657 2.07304   4
   6  -4   3 29.4255 1.96697   5
   6  -4   3 31.9670 1.98133   7
  -6   4  -3 34.0340 1.78995   3
   6   4   3 28.6140 1.92722   4
   6   4   3 28.7574 2.20386   5
  -6   4  -3 33.2914 1.99751   4
   6   4   3 33.6639 2.05423   6
  -6   4  -3 33.5383 1.74280   5
   6   4   3 29.5916 1.99752   7
  -6   4  -3 31.3999 1.82678   6
  -8  -4  -3 12.2386 1.48352   5
   8  -4   3 12.9408 1.22634   7
   8  -4   3 12.8849 1.32841   6
   8  -4   3 13.5430 1.50394   5
  -8  -4  -3 14.7089 1.54536   6
   8  -4   3 10.2560 1.27958   4
  -8  -4  -3 19.2684 2.05392   4
   8   4   3 13.0049 1.54044   5
  -8   4  -3 15.9804 1.54295   6
   8   4   3 14.4596 1.33526   7
  -8   4  -3 11.0255 1.29523   5
  -8   4  -3 14.7926 1.75903   4
   8   4   3 11.4731 1.54692   4
   8   4   3 17.6000 1.84489   6
  -8   4  -3 11.8590 1.19161   3
 -10  -4  -3 80.1862 4.62802   4
  10  -4   3 87.1725 4.51739   5
  10  -4   3 89.2511 4.17069   7
 -10  -4  -3 82.8851 4.25709   6
  10  -4   3 90.9482 4.38653   6
 -10   4  -3 87.7967 4.26173   6
 -10   4  -3 80.6856 4.02793   5
  10   4   3 91.1271 4.42127   6
 -10   4  -3 83.0026 4.24588   3
  10   4   3 95.4689 4.34972   7
  10   4   3 97.4639 4.80431   5
 -10   4  -3 93.9460 4.44039   4
  12  -4   3 31.5407 2.67104   6
  12  -4   3 28.7445 3.00590   5
 -12  -4  -3 28.3643 3.20055   4
  12  -4   3 30.5018 2.25973   7
 -12   4  -3 29.1344 2.48116   6
  12   4   3 34.1155 2.88888   6
  12   4   3 32.4849 2.74825   7
 -12   4  -3 26.5051 2.08841   5
  12   4   3 25.4275 4.01163   5
  14  -4   3 25.0350 2.39939   5
  14  -4   3 21.8958 2.12107   6
 -14  -4  -3 23.6992 2.80025   4
  14   4   3 25.4342 2.18207   7
  14   4   3 25.5889 2.27439   6
  14   4   3 20.6541 2.78119   5
 -14   4  -3 21.8824 2.45536   4
 -14   4  -3 23.8216 2.91711   6
  16  -4   3 86.3445 4.97811   6
 -16  -4  -3 87.6931 5.90988   4
  16  -4   3 77.3247 6.05081   5
  16   4   3 81.5005 5.46090   6
 -16   4  -3 84.8545 5.64818   4
  16   4   3 95.9271 4.96389   7
  16   4   3 84.7388 5.96535   5
  18  -4   3 19.0754 2.96377   5
 -18  -4  -3 24.3864 3.68212   4
 -18   4  -3 20.8284 3.43671   4
  18   4   3 18.5612 3.55373   5
  18   4   3 22.6925 2.61788   6
 -17  -5   3 5.71726 2.67768   4
 -17   5   3 3.92756 2.17212   4
 -15  -5   3 46.5766 4.21697   4
  15  -5  -3 48.4713 2.82383   5
  15   5  -3 41.6028 3.79682   6
 -15   5   3 47.6480 3.51635   4
  15   5  -3 43.2194 3.92765   5
  15   5  -3 42.9320 2.90297   7
  13  -5  -3 324.913 14.0022   4
  13  -5  -3 354.090 13.4195   7
 -13  -5   3 334.209 13.7185   6
  13  -5  -3 317.796 13.6250   6
 -13  -5   3 310.734 13.9595   4
  13   5  -3 317.328 13.7463   6
 -13   5   3 299.438 13.5609   6
  13   5  -3 320.321 13.8002   5
 -13   5   3 298.386 13.9126   4
  13   5  -3 316.728 13.4583   7
 -11  -5   3 274.242 11.6957   7
  11  -5  -3 310.402 11.6967   7
 -11  -5   3 275.751 11.8625   6
  11  -5  -3 286.378 11.8385   4
  11  -5  -3 280.893 11.8492   6
  11   5  -3 270.523 11.7229   7
 -11   5   3 275.569 11.8551   4
  11   5  -3 268.903 11.9767   5
  11   5  -3 273.504 11.9432   6
 -11   5   3 261.391 11.7704   6
  -9  -5   3 406.478 16.6237   6
   9  -5  -3 424.670 16.5176   7
  -9  -5   3 393.489 16.7653   4
  -9  -5   3 389.124 16.6957   6
  -9  -5   3 377.989 16.5307   7
   9  -5  -3 405.002 16.6030   4
   9  -5  -3 402.698 16.6113   6
   9   5  -3 369.936 16.8391   4
  -9   5   3 397.362 16.6046   4
   9   5  -3 385.930 16.6609   6
  -9   5   3 424.768 16.5075   7
   9   5  -3 382.777 16.5320   7
  -9   5   3 385.766 16.5592   6
  -9   5   3 400.257 16.7133   3
  -7  -5   3 44.6177 2.92332   5
  -7  -5   3 45.9979 2.57239   7
  -7  -5   3 47.9992 2.85418   4
  -7  -5   3 50.2353 2.61644   6
  -7  -5   3 49.7556 2.82077   6
   7  -5  -3 52.9792 2.48879   7
   7  -5  -3 49.8782 2.54341   4
  -7   5   3 51.6514 2.58569   4
  -7   5   3 56.6348 2.70264   3
  -7   5   3 56.1360 2.46463   6
   7   5  -3 46.6844 2.75481   4
  -7   5   3 57.1630 2.59342   7
   7   5  -3 48.5677 2.85040   6
   7   5  -3 44.7279 2.62162   7
  -5  -5   3 298.975 12.6719   7
  -5  -5   3 313.779 12.6989   6
   5  -5  -3 317.282 12.6363   7
  -5  -5   3 308.205 12.6756   6
   5  -5  -3 299.296 12.6226   4
   5  -5  -3 302.478 12.6443   6
  -5  -5   3 307.935 12.7347   4
  -5  -5   3 283.448 12.7406   5
   5  -5  -3 295.354 12.8032   3
   5  -5  -3 273.706 12.6121   6
  -5   5   3 311.383 12.6510   7
   5   5  -3 301.333 12.7585   4
   5   5  -3 297.503 12.7195   4
   5   5  -3 292.801 12.6495   7
   5   5  -3 300.135 12.7043   6
  -5   5   3 312.080 12.6790   4
  -5   5   3 302.044 12.6086   6
  -5   5   3 320.564 12.7093   3
  -3  -5   3 255.606 10.7610   4
   3  -5  -3 265.338 10.7165   7
  -3  -5   3 262.060 10.7407   6
   3  -5  -3 247.093 10.6713   6
  -3  -5   3 250.432 10.7765   5
  -3  -5   3 253.084 10.7314   6
   3  -5  -3 255.282 10.8274   3
  -3  -5   3 247.361 10.7447   7
   3   5  -3 252.767 10.7869   4
  -3   5   3 268.811 10.7435   3
   3   5  -3 256.350 10.7487   6
   3   5  -3 260.195 10.7866   4
  -3   5   3 263.779 10.6701   6
   3   5  -3 232.439 10.7017   7
  -3   5   3 259.156 10.7308   4
  -3   5   3 254.536 10.7178   7
   3   5  -3 253.758 10.7386   6
  -1  -5   3 153.115 6.93494   7
  -1  -5   3 162.551 6.91227   6
   1  -5  -3 165.916 6.85418   6
  -1  -5   3 166.166 6.84169   3
  -1  -5   3 162.754 6.89400   6
   1  -5  -3 162.301 6.98654   3
   1  -5  -3 163.336 6.88543   7
  -1  -5   3 162.625 6.96808   4
   1  -5  -3 156.859 6.83703   6
   1   5  -3 166.897 6.89613   6
  -1   5   3 155.159 6.89034   7
  -1   5   3 162.769 6.85996   6
   1   5  -3 164.389 6.96026   4
   1   5  -3 157.366 6.89743   7
  -1   5   3 161.396 6.90289   3
  -1   5   3 161.767 6.83450   6
   1   5  -3 157.563 6.90517   4
   1   5  -3 164.526 6.92558   6
  -1   5   3 155.297 6.90454   4
  -1   5   3 166.073 6.84905   4
  -1  -5  -3 1004.91 40.9313   3
   1  -5   3 940.242 40.8978   4
   1  -5   3 958.577 40.8080   3
   1  -5   3 965.302 40.8949   7
  -1  -5  -3 1071.54 40.8519   5
   1  -5   3 983.475 40.8624   6
  -1  -5  -3 969.869 40.8233   6
  -1  -5  -3 1046.75 40.8833   7
   1  -5   3 985.875 40.8788   6
  -1  -5  -3 998.160 40.8307   6
  -1   5  -3 974.616 40.9070   4
  -1   5  -3 1009.63 40.8756   7
  -1   5  -3 969.564 40.8824   4
   1   5   3 1016.04 40.8234   5
  -1   5  -3 992.238 40.8502   6
   1   5   3 962.626 40.8673   4
   1   5   3 985.410 40.8759   7
   1   5   3 972.494 40.8479   6
   3  -5   3 12.4711 1.21925   5
   3  -5   3 13.4477 1.58948   7
  -3  -5  -3 17.6116 1.74199   3
   3  -5   3 12.4800 1.50033   4
  -3  -5  -3 19.5250 1.41637   4
  -3  -5  -3 17.5775 1.24213   6
  -3  -5  -3 18.8198 1.46766   6
   3  -5   3 14.0945 1.45990   6
   3  -5   3 13.7899 1.44813   6
   3   5   3 16.0596 1.56302   5
   3   5   3 15.5285 1.38064   4
   3   5   3 15.9591 1.52719   7
  -3   5  -3 14.5945 1.07621   3
   3   5   3 15.5166 1.55696   6
  -3   5  -3 14.0428 1.52603   4
  -3   5  -3 12.9609 1.46888   7
  -3   5  -3 13.7896 1.99548   2
   5  -5   3 1.00205 0.97544   7
  -5  -5  -3 3.05960 1.39398   6
   5  -5   3 2.01392 0.93559   4
  -5  -5  -3 2.46014 0.71807   7
  -5  -5  -3 1.67011 0.98751   5
  -5  -5  -3 3.69547 0.92924   4
   5  -5   3 3.23802 0.76775   5
   5  -5   3 1.95631 0.89585   6
  -5  -5  -3 3.34828 0.72263   6
  -5   5  -3 2.92236 1.06144   2
   5   5   3 1.69935 1.06612   5
  -5   5  -3 2.13782 0.82293   7
   5   5   3 1.27237 0.85511   4
  -5   5  -3 3.71810 0.91764   4
  -5   5  -3 3.22548 0.70580   3
   5   5   3 1.26213 0.95867   7
   5   5   3 3.04618 0.98434   6
  -5   5  -3 3.14248 0.74152   6
  -7  -5  -3 311.028 13.3948   7
   7  -5   3 332.404 13.4851   7
  -7  -5  -3 320.188 13.4260   6
   7  -5   3 324.444 13.5266   6
  -7  -5  -3 335.732 13.5774   4
   7  -5   3 328.479 13.4865   5
  -7  -5  -3 305.106 13.5835   5
   7  -5   3 295.737 13.5325   4
   7   5   3 319.018 13.5945   5
  -7   5  -3 341.664 13.4244   3
   7   5   3 323.552 13.4892   7
  -7   5  -3 313.824 13.4438   6
  -7   5  -3 331.913 13.5241   4
   7   5   3 277.828 13.5075   4
   7   5   3 329.718 13.5368   6
  -9  -5  -3 317.624 13.5053   4
   9  -5   3 322.986 13.4274   5
  -9  -5  -3 313.281 13.3292   6
   9  -5   3 311.239 13.3162   7
   9  -5   3 314.969 13.4021   6
   9   5   3 328.614 13.3776   7
   9   5   3 328.522 13.4456   6
   9   5   3 298.802 13.5083   5
  -9   5  -3 311.978 13.2184   5
  -9   5  -3 322.696 13.4196   4
  -9   5  -3 305.701 13.3253   6
  -9   5  -3 301.531 13.3000   3
  11  -5   3 582.137 23.1260   7
 -11  -5  -3 537.618 23.1832   4
  11  -5   3 566.275 23.0597   5
  11  -5   3 562.342 23.0505   6
 -11   5  -3 535.070 23.3770   4
  11   5   3 521.218 23.4247   5
  11   5   3 577.911 23.0731   6
 -11   5  -3 527.425 22.8533   5
  11   5   3 585.768 22.9977   7
 -11   5  -3 521.173 23.0013   3
 -11   5  -3 519.682 22.9831   6
  13  -5   3 4.54597 1.85535   5
 -13  -5  -3 5.15308 2.13710   4
  13  -5   3 5.91056 1.56510   6
  13   5   3 7.40050 1.74200   7
 -13   5  -3 5.76713 1.54560   6
  13   5   3 8.30898 2.36462   5
 -13   5  -3 5.60975 1.79360   4
  13   5   3 7.49688 1.82858   6
 -13   5  -3 4.06350 1.41257   5
 -15  -5  -3 45.5255 4.57680   4
  15  -5   3 50.2417 4.10772   5
  15  -5   3 46.4160 3.70543   6
 -15   5  -3 50.6171 4.27553   4
  15   5   3 49.8329 4.86602   5
  15   5   3 51.9523 3.85747   7
  15   5   3 48.7375 4.12156   6
  17  -5   3 15.7990 2.67403   5
 -17  -5  -3 14.7889 3.09898   4
  17   5   3 14.4558 2.82574   7
 -17   5  -3 10.6913 2.81328   4
  17   5   3 9.15704 2.53248   6
  17   5   3 12.8102 3.19727   5
 -18  -6   3 145.292 10.0085   4
 -18   6   3 130.173 7.24441   4
 -16  -6   3 53.4893 4.77634   4
 -16   6   3 53.0774 3.99389   4
  16   6  -3 58.7652 5.74186   6
 -14  -6   3 109.726 6.04765   4
 -14  -6   3 104.727 5.99548   6
  14   6  -3 112.528 5.28671   7
 -14   6   3 116.417 5.57631   4
  14   6  -3 109.586 5.83751   6
  12  -6  -3 168.130 7.52693   6
  12  -6  -3 174.362 7.45140   4
 -12  -6   3 159.839 7.28401   7
 -12  -6   3 172.500 7.53555   6
 -12  -6   3 170.512 7.91216   4
  12  -6  -3 179.454 7.28858   7
 -12  -6   3 168.513 7.83385   6
  12   6  -3 169.204 7.72098   6
  12   6  -3 163.604 7.38441   7
 -12   6   3 161.524 7.36676   6
 -12   6   3 155.981 7.52203   4
 -10  -6   3 4.10538 1.11680   6
 -10  -6   3 4.66282 1.03689   7
  10  -6  -3 4.67308 1.07585   6
  10  -6  -3 5.07678 0.97588   7
 -10  -6   3 5.13788 1.58886   6
  10  -6  -3 4.95898 1.12530   4
 -10  -6   3 3.13671 1.60392   4
 -10   6   3 5.51555 0.96240   6
  10   6  -3 7.18459 1.30953   7
  10   6  -3 4.53933 1.49806   6
 -10   6   3 4.30289 0.95072   7
 -10   6   3 4.97822 1.17811   4
  -8  -6   3 359.169 14.8595   6
  -8  -6   3 317.466 14.7076   7
   8  -6  -3 372.588 14.6967   7
   8  -6  -3 362.980 14.7721   6
   8  -6  -3 341.754 14.7127   4
  -8  -6   3 345.563 14.7444   6
  -8  -6   3 348.949 14.8961   4
  -8   6   3 365.857 14.6987   7
   8   6  -3 342.263 14.7171   7
  -8   6   3 343.325 14.6832   6
  -8   6   3 341.253 14.8063   3
  -8   6   3 360.947 14.7622   4
   8   6  -3 354.694 14.8551   6
  -6  -6   3 310.493 12.7225   4
  -6  -6   3 276.635 12.6052   7
   6  -6  -3 295.012 12.5789   4
  -6  -6   3 275.568 12.7511   5
  -6  -6   3 305.617 12.6320   6
   6  -6  -3 258.099 12.5522   6
   6  -6  -3 311.259 12.5861   7
   6  -6  -3 298.257 12.7987   3
  -6  -6   3 308.732 12.6772   6
   6  -6  -3 304.518 12.6120   6
  -6   6   3 320.234 12.6543   4
   6   6  -3 299.667 12.6941   6
  -6   6   3 311.756 12.6070   7
  -6   6   3 315.496 12.6551   3
   6   6  -3 304.385 12.6246   7
   6   6  -3 292.050 12.7420   4
  -6   6   3 301.933 12.5489   6
   4  -6  -3 329.645 14.4618   6
  -4  -6   3 329.099 14.5808   5
   4  -6  -3 349.337 14.6437   3
  -4  -6   3 355.413 14.5726   4
  -4  -6   3 341.333 14.5181   6
  -4  -6   3 350.608 14.5356   6
  -4  -6   3 321.262 14.5314   7
   4  -6  -3 339.510 14.4874   6
   4  -6  -3 353.865 14.5015   7
  -4   6   3 363.415 14.5343   3
   4   6  -3 350.342 14.5920   4
  -4   6   3 356.669 14.5203   7
   4   6  -3 346.240 14.5604   6
  -4   6   3 356.269 14.4512   6
  -4   6   3 366.019 14.5432   4
   4   6  -3 337.139 14.6054   4
   4   6  -3 341.854 14.5160   7
  -2  -6   3 119.083 4.88077   3
  -2  -6   3 113.018 4.94893   6
  -2  -6   3 107.652 4.96366   5
   2  -6  -3 104.491 4.86913   7
   2  -6  -3 104.160 4.82260   6
   2  -6  -3 106.121 4.84637   6
   2  -6  -3 113.747 5.08969   3
  -2  -6   3 114.770 4.94287   6
   2   6  -3 113.369 4.95224   7
   2   6  -3 108.826 4.93849   4
  -2   6   3 103.849 4.92664   4
   2   6  -3 113.115 4.97677   6
  -2   6   3 105.084 4.92555   7
   2   6  -3 110.660 4.92135   6
  -2   6   3 112.169 4.88600   3
   2   6  -3 113.634 5.02155   4
  -2   6   3 110.180 4.82136   6
  -2   6   3 109.741 4.86675   6
   0  -6  -3 311.846 12.9976   5
   0  -6   3 283.441 13.0975   7
   0  -6  -3 311.186 13.0696   7
   0  -6  -3 328.809 13.1674   3
   0  -6   3 310.873 13.0639   6
   0  -6   3 320.663 13.0934   6
   0  -6   3 289.046 13.1066   4
   0  -6  -3 318.918 13.0337   6
   0  -6  -3 306.972 13.0195   6
   0  -6   3 324.250 13.0143   3
   0   6   3 311.617 13.0822   7
   0   6  -3 326.751 13.0900   7
   0   6   3 315.137 13.1112   3
   0   6  -3 318.543 13.1356   4
   0   6   3 305.693 13.0408   4
   0   6   3 303.438 13.0205   6
   0   6  -3 320.617 13.0903   6
   0   6   3 303.445 13.0393   6
   0   6  -3 302.847 13.0695   4
   0   6  -3 320.790 13.0509   6
   0   6   3 299.600 13.0747   4
   2  -6   3 650.476 27.4395   6
   2  -6   3 658.992 27.3897   3
   2  -6   3 651.272 27.4873   7
  -2  -6  -3 666.572 27.5174   3
   2  -6   3 658.596 27.4690   6
  -2  -6  -3 689.362 27.4112   6
  -2  -6  -3 644.888 27.3898   6
   2  -6   3 635.316 27.4858   4
  -2  -6  -3 734.225 27.4528   5
  -2  -6  -3 679.482 27.4524   7
  -2   6  -3 644.953 27.3646   3
   2   6   3 640.358 27.4595   4
   2   6   3 669.468 27.4035   5
  -2   6  -3 662.745 27.4444   7
   2   6   3 634.866 27.4529   7
   2   6   3 640.865 27.4302   6
  -2   6  -3 672.320 27.5095   4
  -2   6  -3 668.432 27.4137   6
   4  -6   3 482.510 19.7912   5
  -4  -6  -3 472.943 19.8668   7
   4  -6   3 477.371 19.9330   7
  -4  -6  -3 475.011 19.8265   6
   4  -6   3 476.619 19.8418   3
  -4  -6  -3 482.722 20.0063   3
  -4  -6  -3 498.568 19.8861   4
   4  -6   3 462.756 19.9540   4
   4  -6   3 478.689 19.9165   6
  -4  -6  -3 488.449 19.9775   6
  -4  -6  -3 479.175 19.9263   5
   4  -6   3 456.136 19.8812   6
  -4   6  -3 479.292 19.8743   7
  -4   6  -3 478.689 20.1139   2
   4   6   3 474.989 19.9110   6
  -4   6  -3 486.309 19.8540   6
   4   6   3 467.763 19.9464   4
  -4   6  -3 483.997 19.7809   3
   4   6   3 478.859 19.8931   5
   4   6   3 453.564 19.8952   7
  -4   6  -3 470.811 19.9273   4
  -6  -6  -3 286.129 12.2531   6
  -6  -6  -3 275.055 12.2507   7
  -6  -6  -3 307.455 12.3722   4
   6  -6   3 273.281 12.4059   4
  -6  -6  -3 267.305 12.4023   5
   6  -6   3 283.287 12.3508   6
  -6  -6  -3 311.389 12.3513   6
   6  -6   3 301.195 12.2289   5
   6  -6   3 285.825 12.3518   7
  -6   6  -3 291.869 12.2801   7
   6   6   3 297.296 12.3832   6
   6   6   3 291.388 12.7656   4
  -6   6  -3 290.281 12.1948   3
   6   6   3 293.937 12.3534   7
  -6   6  -3 298.885 12.3693   4
  -6   6  -3 295.172 12.2754   6
   6   6   3 288.311 12.3965   5
   8  -6   3 3.83370 1.32490   7
  -8  -6  -3 4.16627 1.43091   4
  -8  -6  -3 1.89760 1.32322   6
   8  -6   3 2.95027 1.32900   5
   8  -6   3 4.84230 1.32329   6
   8   6   3 4.05886 1.42370   7
  -8   6  -3 6.69380 1.06537   3
   8   6   3 5.34205 1.58087   5
   8   6   3 5.02815 1.52608   6
  -8   6  -3 3.94922 1.27266   4
  -8   6  -3 6.22241 1.18746   6
  10  -6   3 8.05388 1.41727   6
  10  -6   3 13.2222 1.79586   5
 -10  -6  -3 6.21077 1.82801   4
 -10   6  -3 11.0515 1.38741   6
  10   6   3 8.04700 1.78860   6
  10   6   3 10.7204 2.01758   5
 -10   6  -3 10.9106 1.40968   3
  10   6   3 9.73218 1.68852   7
  12  -6   3 45.5034 3.48724   6
 -12  -6  -3 40.8997 3.84912   4
  12  -6   3 47.2858 3.49360   5
 -12   6  -3 42.4573 2.97035   6
 -12   6  -3 48.5890 3.51674   4
  12   6   3 49.5359 3.44497   7
  12   6   3 42.0912 3.97372   5
  12   6   3 44.9715 3.83876   6
  14  -6   3 246.645 10.7903   5
  14  -6   3 241.275 10.8239   6
  14   6   3 214.910 11.8353   7
  14   6   3 239.209 11.2257   5
  14   6   3 260.444 11.0055   6
 -14   6  -3 245.177 10.9718   4
 -16  -6  -3 21.3485 3.17045   4
  16   6   3 36.1184 4.39966   6
 -16   6  -3 22.9952 2.87970   4
  16   6   3 32.3204 3.89121   7
  16   6   3 22.4015 3.38196   5
 -17  -7   3 4.32436 3.02896   4
 -17  -7   3 6.30059 2.97838   6
 -17   7   3 5.00427 2.18416   4
 -15  -7   3 51.2401 4.80593   6
 -15  -7   3 52.7179 4.66883   4
  15   7  -3 58.7668 4.63554   6
  15   7  -3 57.4438 3.67973   7
 -15   7   3 53.2469 3.93242   4
 -13  -7   3 374.696 16.6552   4
 -13  -7   3 385.608 16.6167   6
 -13   7   3 384.179 16.3682   4
  13   7  -3 400.068 16.5768   6
  13   7  -3 373.502 16.2080   7
 -11  -7   3 6.86967 1.86486   6
  11  -7  -3 5.41478 1.30423   4
  11  -7  -3 4.93037 1.16071   7
 -11  -7   3 6.48622 1.85789   4
  11  -7  -3 6.81283 1.44705   6
 -11  -7   3 4.56862 1.32731   6
 -11   7   3 3.79666 1.05722   6
  11   7  -3 8.09394 1.54859   7
  11   7  -3 6.02179 1.88775   6
 -11   7   3 6.01060 1.09360   7
   9  -7  -3 432.344 17.8030   7
  -9  -7   3 409.545 17.8644   6
   9  -7  -3 441.995 17.9073   6
   9  -7  -3 415.781 17.8254   4
  -9  -7   3 419.509 17.9889   6
  -9  -7   3 419.482 18.0360   4
   9   7  -3 424.243 17.8493   7
  -9   7   3 440.556 17.7957   7
  -9   7   3 410.077 17.7803   6
  -9   7   3 442.276 17.8866   4
   9   7  -3 421.848 17.9824   6
   9   7  -3 420.575 18.0245   4
   7  -7  -3 188.678 8.33680   7
  -7  -7   3 195.969 8.41605   6
  -7  -7   3 200.462 8.55450   4
   7  -7  -3 196.555 8.39390   6
   7  -7  -3 190.943 8.67597   3
  -7  -7   3 171.143 8.39406   7
  -7  -7   3 203.601 8.52617   6
   7  -7  -3 182.441 8.32446   4
  -7   7   3 198.134 8.36519   7
  -7   7   3 188.657 8.26471   6
   7   7  -3 201.258 8.57652   6
   7   7  -3 199.445 8.42586   7
  -7   7   3 198.277 8.41506   4
   7   7  -3 192.082 8.58036   4
   5  -7  -3 43.3346 3.10716   3
   5  -7  -3 45.6628 2.56647   6
  -5  -7   3 49.2256 2.84947   6
  -5  -7   3 52.1191 2.86594   4
  -5  -7   3 40.0747 2.97599   5
   5  -7  -3 41.4076 2.56698   7
  -5  -7   3 47.9117 2.66195   6
  -5  -7   3 45.9928 2.76602   7
  -5   7   3 46.1368 2.73842   7
   5   7  -3 48.4466 2.76190   7
  -5   7   3 43.3467 2.52557   3
  -5   7   3 45.0474 2.64821   4
  -5   7   3 46.3435 2.39867   6
   5   7  -3 47.7876 3.09764   4
   5   7  -3 47.8975 2.99073   6
  -3  -7   3 544.540 24.3000   5
  -3  -7   3 600.130 24.2953   6
  -3  -7   3 601.753 24.2742   3
   3  -7  -3 580.195 24.2692   7
  -3  -7   3 538.238 24.3031   7
   3  -7  -3 585.801 24.3931   3
   3  -7  -3 550.043 24.2228   6
  -3  -7   3 610.727 24.2974   6
   3  -7  -3 583.835 24.2595   6
  -3   7   3 575.236 24.2909   4
   3   7  -3 546.135 24.3399   4
  -3   7   3 596.541 24.2170   6
   3   7  -3 599.323 24.2900   7
  -3   7   3 584.864 24.2825   7
   3   7  -3 591.801 24.3503   4
   3   7  -3 616.851 24.3325   6
  -3   7   3 613.340 24.2986   3
   3   7  -3 579.382 24.2925   6
   1  -7  -3 547.912 22.3605   3
  -1  -7   3 532.827 22.2131   3
   1  -7  -3 568.714 22.2423   6
  -1  -7   3 556.382 22.2858   6
   1  -7  -3 539.582 22.2227   6
   1  -7  -3 492.545 22.3050   5
  -1  -7   3 538.582 22.2611   6
   1  -7  -3 536.179 22.2654   7
  -1  -7   3 497.368 22.2425   5
  -1  -7   3 464.717 22.2719   7
   1   7  -3 513.388 22.2924   4
  -1   7   3 537.089 22.2947   3
   1   7  -3 557.403 22.2595   6
  -1   7   3 547.862 22.2169   6
   1   7  -3 575.058 22.3132   6
   1   7  -3 521.784 22.3106   4
  -1   7   3 557.806 22.2483   6
   1   7  -3 525.124 22.2568   7
  -1   7   3 532.660 22.2879   4
  -1   7   3 534.836 22.2715   7
  -1   7   3 538.771 22.2366   4
   1  -7   3 46.0191 2.68867   6
   1  -7   3 37.2578 2.65701   7
   1  -7   3 40.4305 2.72315   4
  -1  -7  -3 44.6265 2.42664   6
   1  -7   3 41.4001 2.46112   3
  -1  -7  -3 42.4298 2.52011   7
   1  -7   3 43.7457 2.54719   6
  -1  -7  -3 51.1427 2.54476   5
  -1  -7  -3 44.7676 2.74733   3
  -1  -7  -3 47.3451 2.52174   6
   1   7   3 44.6209 2.45175   6
   1   7   3 44.5614 2.45332   4
  -1   7  -3 45.3427 2.63061   7
   1   7   3 46.2082 2.62924   6
   1   7   3 43.9618 2.78194   4
   1   7   3 47.8750 2.73796   7
  -1   7  -3 45.9696 2.72859   4
  -1   7  -3 42.0400 2.42289   4
  -1   7  -3 44.6053 2.48700   6
  -3  -7  -3 11.1627 1.85127   7
  -3  -7  -3 15.4705 1.58260   6
  -3  -7  -3 12.6343 1.86278   6
  -3  -7  -3 11.1537 1.49888   3
   3  -7   3 8.06092 1.42437   7
   3  -7   3 16.4073 1.93569   4
   3  -7   3 9.79040 1.27051   3
   3  -7   3 10.4682 1.27084   6
   3  -7   3 11.3184 1.45365   5
   3  -7   3 13.5479 1.31920   6
  -3   7  -3 12.0654 1.36882   3
  -3   7  -3 13.3133 1.29536   7
   3   7   3 13.6277 1.75519   4
  -3   7  -3 12.3214 1.36610   4
   3   7   3 13.2241 1.37625   6
   3   7   3 13.3807 1.51059   7
   3   7   3 12.2739 1.36471   5
  -3   7  -3 12.3451 1.13560   6
   5  -7   3 25.1937 2.24150   6
   5  -7   3 29.8599 1.96615   5
  -5  -7  -3 33.3812 2.59647   5
  -5  -7  -3 27.8997 2.33941   6
  -5  -7  -3 29.8845 2.36050   4
  -5  -7  -3 33.5359 2.84177   3
   5  -7   3 30.4159 2.38044   6
   5   7   3 25.0385 2.56351   7
  -5   7  -3 27.1288 2.86114   2
  -5   7  -3 32.3099 1.87336   3
   5   7   3 25.9599 2.54115   6
  -5   7  -3 31.2095 1.98655   6
  -5   7  -3 29.5711 2.37955   4
   5   7   3 28.5197 2.52041   5
  -5   7  -3 31.3174 2.25333   7
  -7  -7  -3 158.227 7.16043   4
   7  -7   3 158.106 7.11957   6
   7  -7   3 162.319 6.94206   5
  -7  -7  -3 148.037 7.38824   3
  -7  -7  -3 168.535 7.17662   6
  -7   7  -3 162.975 7.11655   4
   7   7   3 147.351 7.19170   5
   7   7   3 157.498 7.16626   7
   7   7   3 160.024 7.26365   6
  -7   7  -3 152.826 6.96788   7
  -7   7  -3 158.375 6.85175   3
  -7   7  -3 154.695 6.92612   6
   9  -7   3 1558.03 62.3335   6
   9  -7   3 1566.09 62.2480   5
  -9  -7  -3 1479.62 62.3278   4
  -9  -7  -3 1610.35 62.3311   6
  -9   7  -3 1443.88 62.2367   6
   9   7   3 1571.53 62.3312   6
  -9   7  -3 1441.72 62.1810   3
   9   7   3 1528.51 62.2678   7
   9   7   3 1498.62 62.3344   5
  -9   7  -3 1352.48 62.3113   4
  11  -7   3 118.296 5.75441   6
  11  -7   3 114.465 5.68209   5
 -11  -7  -3 106.398 5.98490   4
 -11  -7  -3 116.537 6.01331   6
 -11   7  -3 112.215 5.45923   6
  11   7   3 114.370 6.12944   5
 -11   7  -3 114.702 5.76915   4
  11   7   3 108.057 5.79852   7
  11   7   3 123.930 6.00487   6
  13  -7   3 30.5074 3.54458   6
  13  -7   3 26.4339 3.19489   5
 -13  -7  -3 27.6417 2.93090   4
  13   7   3 28.5984 3.44772   7
  13   7   3 33.8923 3.95368   6
  13   7   3 23.3579 3.00441   5
 -13   7  -3 25.9081 2.57574   4
 -15  -7  -3 2.31662 2.64364   4
  15   7   3 5.25864 2.40589   7
  15   7   3 2.28344 2.51112   6
 -15   7  -3 3.34660 2.24154   4
  15   7   3 5.44582 2.93643   5
 -16  -8   3 89.9728 6.23232   4
 -16  -8   3 90.0805 6.24942   6
 -16   8   3 95.7365 5.48478   4
 -14  -8   3 21.5769 2.84817   4
 -14  -8   3 29.2955 3.23619   6
 -14   8   3 28.4085 3.16700   4
  14   8  -3 23.5147 3.00258   6
 -12  -8   3 34.0319 3.85108   6
 -12  -8   3 40.3512 4.01634   4
  12   8  -3 43.6034 4.08034   6
  12   8  -3 43.3027 4.19034   4
 -12   8   3 37.3862 3.07922   4
  12   8  -3 40.0529 3.21864   7
 -12   8   3 37.5711 2.59737   7
  10  -8  -3 99.9370 4.82456   6
 -10  -8   3 89.6604 5.15208   4
 -10  -8   3 95.1735 5.16219   6
  10   8  -3 98.8541 5.38036   4
 -10   8   3 91.9138 4.66400   4
 -10   8   3 85.2658 4.46598   7
  10   8  -3 94.7553 5.24097   6
  10   8  -3 90.5502 4.79464   7
  -8  -8   3 325.255 14.8301   6
  -8  -8   3 364.707 15.1210   4
  -8  -8   3 351.519 14.9485   6
   8  -8  -3 376.262 14.9078   6
  -8   8   3 349.202 14.8020   7
  -8   8   3 349.807 14.8775   4
  -8   8   3 341.072 14.7461   6
   8   8  -3 353.775 14.8691   7
   8   8  -3 320.874 15.4377   4
   8   8  -3 368.521 15.0411   6
  -6  -8   3 530.985 22.5983   3
  -6  -8   3 516.397 22.5186   6
   6  -8  -3 550.369 22.5398   6
  -6  -8   3 549.269 22.5695   6
   6  -8  -3 519.915 22.7049   3
  -6  -8   3 542.074 22.6168   4
   6   8  -3 573.843 22.6388   6
   6   8  -3 556.862 22.6716   4
  -6   8   3 540.653 22.4368   6
   6   8  -3 503.542 22.5086   7
  -6   8   3 538.155 22.5102   7
  -6   8   3 541.090 22.5623   4
  -4  -8   3 1151.71 49.6173   6
   4  -8  -3 1195.63 49.7502   3
  -4  -8   3 1165.51 49.7634   5
   4  -8  -3 1218.25 49.6243   6
  -4  -8   3 1229.94 49.6397   6
  -4  -8   3 1208.63 49.6310   3
  -4   8   3 1195.96 49.5591   6
  -4   8   3 1202.23 49.6245   7
   4   8  -3 1239.13 49.6777   6
  -4   8   3 1165.31 49.6486   4
   4   8  -3 1217.18 49.6309   7
   4   8  -3 1201.06 49.6956   4
  -2  -8   3 7.85250 1.38474   5
  -2  -8   3 8.09337 1.45579   6
   2  -8  -3 6.96036 1.57434   3
  -2  -8   3 10.5406 1.38476   6
  -2  -8   3 6.51206 1.23262   3
   2  -8  -3 4.04644 1.03266   6
   2   8  -3 6.87207 1.46187   4
  -2   8   3 4.32624 1.68881   4
  -2   8   3 2.43711 1.25956   4
  -2   8   3 4.31965 1.36312   7
  -2   8   3 5.68931 1.30687   3
   2   8  -3 6.73795 1.21096   6
   2   8  -3 6.17775 1.33163   7
   2   8  -3 6.26103 1.35210   6
  -2   8   3 4.66375 1.01160   6
   0  -8   3 18.2543 2.19888   6
   0  -8   3 18.2626 1.94758   3
   0  -8   3 18.1830 2.10039   6
   0  -8   3 17.9672 2.10279   5
   0  -8  -3 22.2278 1.92427   5
   0  -8  -3 17.8721 1.81750   3
   0  -8  -3 22.4556 1.92550   6
   0   8  -3 24.1411 2.16488   7
   0   8  -3 17.2999 2.04071   6
   0   8  -3 21.1608 2.25780   4
   0   8   3 19.2402 1.91900   6
   0   8   3 16.9766 1.76382   4
   0   8   3 19.9572 2.26889   7
   0   8   3 19.9771 1.68816   6
  -2  -8  -3 263.916 11.8054   3
   2  -8   3 260.042 11.6817   6
  -2  -8  -3 263.898 11.8734   6
  -2  -8  -3 301.462 11.7102   5
   2  -8   3 277.102 11.7491   6
   2  -8   3 257.128 11.6240   3
   2   8   3 274.610 11.7362   6
   2   8   3 264.365 11.7405   7
  -2   8  -3 287.663 11.6497   6
   2   8   3 274.325 11.7912   4
  -2   8  -3 282.677 11.7105   7
  -2   8  -3 277.602 11.7947   4
   4  -8   3 578.330 23.9434   6
   4  -8   3 539.245 23.8424   3
   4  -8   3 576.719 23.7493   5
  -4  -8  -3 601.393 23.8668   6
  -4  -8  -3 592.766 23.9476   5
  -4  -8  -3 564.812 23.9947   3
  -4   8  -3 581.229 23.8801   7
  -4   8  -3 558.356 23.8237   6
  -4   8  -3 573.253 23.7821   3
  -4   8  -3 582.602 23.9745   4
   4   8   3 581.525 23.9599   6
   4   8   3 535.337 23.9161   7
   4   8   3 565.694 23.8645   5
  -6  -8  -3 92.5523 4.46667   4
   6  -8   3 87.7941 4.51356   6
  -6  -8  -3 90.3670 4.48487   6
   6  -8   3 88.0454 4.08930   5
  -6  -8  -3 82.8368 4.84292   3
  -6   8  -3 81.9539 4.79539   2
  -6   8  -3 81.3723 4.46726   4
   6   8   3 81.2199 4.57535   5
   6   8   3 92.8533 4.71717   6
  -6   8  -3 84.8323 4.18488   6
  -6   8  -3 81.1488 4.30066   7
  -6   8  -3 84.4143 4.03132   3
   6   8   3 90.0549 4.62530   7
  -8  -8  -3 106.696 6.00265   3
   8  -8   3 118.833 5.38294   5
   8  -8   3 117.490 5.73523   6
  -8  -8  -3 118.273 5.68944   6
  -8  -8  -3 114.423 5.64537   4
  -8   8  -3 109.808 5.31519   7
   8   8   3 106.753 6.25502   7
  -8   8  -3 106.654 5.27428   6
  -8   8  -3 109.019 5.14685   3
   8   8   3 119.899 5.87573   5
  -8   8  -3 106.526 5.52913   4
   8   8   3 119.759 5.86203   6
  10  -8   3 70.1858 3.95710   5
  10  -8   3 73.3908 4.29201   6
 -10  -8  -3 60.7181 4.33481   4
 -10  -8  -3 57.5066 4.43325   6
 -10   8  -3 66.0711 4.00123   4
  10   8   3 63.0939 4.65160   6
  10   8   3 57.9328 4.46949   5
  10   8   3 63.0237 4.21019   7
  12  -8   3 20.5908 2.45567   6
 -12  -8  -3 18.1768 2.66729   6
 -12  -8  -3 15.5592 2.47808   4
  12   8   3 19.6127 2.68921   6
 -12   8  -3 14.9378 2.25296   4
  12   8   3 16.3215 2.84576   5
  12   8   3 13.9133 2.43678   7
 -14  -8  -3 211.436 10.1747   6
 -14  -8  -3 189.535 9.76901   4
  14   8   3 193.992 9.97870   5
  14   8   3 222.223 9.61440   7
 -14   8  -3 197.832 9.59353   4
 -15  -9   3 160.932 8.46001   4
 -15  -9   3 151.657 8.29531   6
 -15   9   3 159.044 7.70251   4
 -13  -9   3 142.657 7.64398   4
 -13  -9   3 149.133 7.78097   6
  13   9  -3 150.330 7.74945   4
  13   9  -3 145.440 8.69205   6
  13   9  -3 147.246 7.16646   7
 -13   9   3 145.359 7.03840   4
 -11  -9   3 244.717 11.2677   6
 -11  -9   3 256.420 11.3421   4
 -11   9   3 250.949 11.0101   4
  11   9  -3 231.622 10.9638   7
  11   9  -3 265.772 11.3892   6
  11   9  -3 267.890 11.4619   4
 -11   9   3 236.760 11.3286   7
  -9  -9   3 33.8031 3.41211   6
  -9  -9   3 32.7546 3.40114   4
  -9   9   3 30.9568 2.76165   4
   9   9  -3 29.4235 3.75605   4
   9   9  -3 34.1315 3.71728   6
  -9   9   3 30.8412 2.60318   7
   9   9  -3 35.1070 3.07011   7
  -7  -9   3 -0.1378 1.54549   6
   7  -9  -3 1.08526 1.28755   6
  -7  -9   3 2.24649 1.74875   3
  -7  -9   3 1.17546 1.65688   4
   7  -9  -3 2.55683 1.95866   3
   7   9  -3 1.19445 1.73086   7
  -7   9   3 2.28350 1.33398   7
   7   9  -3 0.98247 1.96120   4
   7   9  -3 1.64394 1.80080   6
  -7   9   3 1.17404 1.15959   6
  -5  -9   3 14.6030 1.77778   3
   5  -9  -3 9.70254 1.98257   3
  -5  -9   3 15.0642 1.76084   6
   5  -9  -3 9.25033 1.36763   6
  -5   9   3 14.5656 1.70153   7
   5   9  -3 12.7748 1.76528   7
   5   9  -3 11.8880 2.62113   4
  -5   9   3 14.4371 1.43028   6
  -5   9   3 9.73548 1.57269   4
   5   9  -3 11.2508 1.81355   6
  -3  -9   3 669.084 27.0434   6
  -3  -9   3 651.402 26.9787   3
   3  -9  -3 663.828 27.0079   6
   3  -9  -3 632.449 27.1402   3
  -3   9   3 635.047 27.0121   7
  -3   9   3 625.906 27.0362   4
   3   9  -3 662.358 27.0755   6
   3   9  -3 634.000 27.0189   6
  -3   9   3 656.172 26.9311   6
   3   9  -3 677.903 27.1275   4
   3   9  -3 606.653 26.9974   7
  -1  -9   3 47.5610 3.12013   3
   1  -9  -3 46.8513 3.55270   3
  -1  -9   3 41.4808 3.21663   5
   1  -9  -3 57.0171 3.00018   5
  -1  -9   3 56.0768 3.36221   6
   1  -9  -3 56.3988 3.13645   6
   1   9  -3 50.6016 3.30255   7
  -1   9   3 47.9511 3.36685   7
  -1   9   3 56.4023 3.20853   6
  -1   9   3 51.2432 3.45082   4
   1   9  -3 53.7782 3.16328   6
   1   9  -3 54.4068 3.45091   6
   1   9  -3 55.1723 3.50266   4
  -1   9   3 58.1547 3.27206   6
   1  -9   3 112.329 5.76130   5
   1  -9   3 118.153 5.76773   3
  -1  -9  -3 127.219 5.80028   5
  -1  -9  -3 131.656 5.77075   6
  -1  -9  -3 129.177 6.07103   3
   1  -9   3 127.951 5.89954   6
  -1   9  -3 131.799 5.80802   6
   1   9   3 129.451 5.96786   6
   1   9   3 124.248 5.94840   7
  -1   9  -3 120.112 5.86979   7
   1   9   3 120.568 6.07093   4
  -1   9  -3 124.723 5.96231   4
   3  -9   3 16.4770 1.78544   3
  -3  -9  -3 20.3706 2.16406   3
   3  -9   3 15.9552 1.68149   5
   3  -9   3 18.7016 1.92640   5
  -3  -9  -3 19.0879 2.35435   6
   3  -9   3 20.8984 2.00992   6
  -3  -9  -3 18.7338 1.85225   5
  -3   9  -3 15.1244 1.69888   7
   3   9   3 16.7692 2.33750   7
  -3   9  -3 18.3489 2.10628   6
   3   9   3 16.6649 1.80180   6
   3   9   3 18.0354 2.14986   4
  -3   9  -3 14.5743 2.25263   4
   5  -9   3 2.88730 1.13928   5
   5  -9   3 1.16020 1.48137   3
  -5  -9  -3 2.41045 1.31770   6
   5  -9   3 1.31387 1.47370   6
   5   9   3 0.14519 1.98208   4
   5   9   3 2.85857 1.83240   7
  -5   9  -3 4.14318 1.31284   6
  -5   9  -3 1.43710 1.90519   7
  -5   9  -3 1.57054 1.53642   4
   5   9   3 2.84768 1.83019   6
  -5   9  -3 0.99917 1.80325   2
  -5   9  -3 3.58312 1.11449   3
   7  -9   3 156.316 6.39889   5
  -7  -9  -3 143.148 6.69942   6
  -7  -9  -3 132.149 7.02208   3
   7  -9   3 147.526 6.83348   6
  -7   9  -3 136.203 6.41543   6
  -7   9  -3 136.545 6.49838   7
   7   9   3 139.144 6.88807   7
  -7   9  -3 139.033 6.30248   3
  -7   9  -3 136.384 7.02646   2
   7   9   3 141.897 7.35982   6
  -7   9  -3 142.348 6.70294   4
   7   9   3 137.352 6.97505   5
  -9  -9  -3 383.681 16.0922   4
  -9  -9  -3 387.217 16.1194   6
   9  -9   3 399.905 16.1953   6
  -9  -9  -3 355.591 16.3351   3
   9   9   3 376.237 16.0925   7
   9   9   3 396.581 16.2334   6
  -9   9  -3 367.244 16.0462   4
   9   9   3 353.594 16.1211   5
  -9   9  -3 342.891 15.8469   7
 -11  -9  -3 82.1332 5.27578   6
  11  -9   3 91.3753 5.69632   6
 -11  -9  -3 81.1845 5.15009   4
 -11  -9  -3 65.9044 5.70302   3
  11   9   3 73.5581 5.54311   5
 -11   9  -3 80.0826 4.82217   4
  11   9   3 91.7198 5.67205   6
  11   9   3 82.1235 5.16157   7
 -13  -9  -3 -2.3926 2.52740   4
  13   9   3 1.71826 2.61104   7
 -13   9  -3 2.33113 2.16982   4
  13   9   3 -1.8332 2.87487   5
  13   9   3 3.77751 2.76299   6
 -12 -10   3 15.9296 2.68734   4
 -12 -10   3 16.1221 2.94574   6
 -12  10   3 18.9815 1.85920   7
  12  10  -3 16.5597 3.06473   4
 -12  10   3 20.4681 2.25805   4
  12  10  -3 15.6974 2.38440   7
  12  10  -3 17.3330 2.88986   6
 -10 -10   3 30.1582 4.13006   3
 -10 -10   3 30.9994 3.85000   6
 -10 -10   3 34.5136 3.83564   4
  10  10  -3 25.9169 2.55718   7
  10  10  -3 36.7403 4.30575   4
 -10  10   3 30.8398 2.85461   7
 -10  10   3 33.7126 3.11387   4
  -8 -10   3 304.637 13.6878   3
  -8 -10   3 313.120 13.6899   4
  -8 -10   3 315.272 13.6549   6
   8  10  -3 335.756 13.7968   6
   8  10  -3 319.787 13.5661   7
   8  10  -3 316.651 13.7919   4
  -8  10   3 294.375 13.4173   7
  -8  10   3 301.721 13.5004   4
   6 -10  -3 240.143 12.3466   3
  -6 -10   3 263.074 11.7065   3
  -6 -10   3 274.668 11.7374   6
   6  10  -3 286.703 11.8585   6
   6  10  -3 275.922 11.9187   4
  -6  10   3 268.419 11.6191   7
   6  10  -3 273.912 11.7143   7
  -6  10   3 252.876 11.6502   4
  -4 -10   3 267.505 11.6223   3
  -4 -10   3 270.806 11.7357   6
   4 -10  -3 264.630 11.8681   3
   4  10  -3 277.051 11.7892   6
  -4  10   3 276.645 11.6979   7
  -4  10   3 261.201 11.6798   4
   4  10  -3 254.752 11.6378   7
   4  10  -3 268.869 11.8433   4
   2 -10  -3 12.8227 1.62403   6
  -2 -10   3 9.24273 1.87825   6
   2 -10  -3 13.2999 2.15576   3
  -2 -10   3 9.40071 1.70479   3
   2  10  -3 9.56206 1.93667   4
  -2  10   3 10.5604 1.82263   4
   2  10  -3 9.46439 1.75731   6
  -2  10   3 12.6146 1.52736   6
   2  10  -3 12.4788 1.76522   6
   2  10  -3 9.00595 1.80070   7
  -2  10   3 11.0857 1.91981   7
   0 -10  -3 26.3521 3.12953   3
   0 -10   3 21.9678 2.19883   5
   0 -10   3 29.3332 2.97261   6
   0 -10  -3 30.9553 2.64431   6
   0 -10   3 22.4827 2.71593   3
   0 -10  -3 30.1152 2.68898   5
   0  10  -3 29.0215 2.85753   7
   0  10   3 27.8675 3.11761   7
   0  10   3 32.6580 2.92270   6
   0  10   3 25.6111 3.12400   4
   0  10   3 25.5556 2.54319   6
   0  10  -3 28.7318 2.73363   6
   0  10  -3 32.2039 3.20500   4
   2 -10   3 429.457 17.4260   6
  -2 -10  -3 418.610 17.3005   6
  -2 -10  -3 366.924 17.7839   3
   2 -10   3 402.861 17.2657   5
   2 -10   3 392.761 17.3014   3
  -2 -10  -3 404.569 17.3517   5
  -2  10  -3 399.790 17.3436   7
  -2  10  -3 410.588 17.3015   6
   2  10   3 423.694 17.4449   7
  -2  10  -3 417.403 17.4653   4
   2  10   3 412.163 17.5305   4
   2  10   3 425.099 17.4484   6
  -4 -10  -3 99.2163 4.92812   6
   4 -10   3 88.8862 4.96057   3
   4 -10   3 108.123 5.19136   6
  -4 -10  -3 86.9414 5.25373   3
   4 -10   3 100.517 4.56608   5
  -4  10  -3 90.6301 4.91997   7
   4  10   3 96.2779 5.61620   4
  -4  10  -3 97.1846 4.76579   6
   4  10   3 98.0888 5.26922   6
   4  10   3 93.7752 5.23684   7
  -4  10  -3 88.6222 5.05065   4
   6 -10   3 209.806 9.34308   6
   6 -10   3 208.864 8.99409   5
  -6 -10  -3 193.541 9.39905   3
  -6  10  -3 191.804 9.65293   2
   6  10   3 208.936 9.35233   7
  -6  10  -3 189.208 9.03055   7
  -6  10  -3 194.869 9.23195   4
   6  10   3 218.413 9.48285   6
   6  10   3 216.424 9.60112   4
  -8 -10  -3 7.47387 2.15338   6
  -8 -10  -3 1.50796 2.55594   3
   8 -10   3 6.57972 2.19134   6
  -8 -10  -3 2.96801 2.02133   4
  -8  10  -3 2.59347 1.81699   4
   8  10   3 4.07104 2.38966   7
  -8  10  -3 4.73686 1.63266   7
   8  10   3 9.24589 2.43148   6
 -10 -10  -3 5.13940 2.76685   3
 -10 -10  -3 3.35280 2.21095   4
  10  10   3 7.68803 2.58659   7
 -10  10  -3 3.79225 1.93602   4
  10  10   3 2.85141 2.66195   6
 -12 -10  -3 21.1941 3.55163   3
 -12 -10  -3 23.0461 2.94752   4
  12  10   3 22.6451 3.25522   6
  12  10   3 17.8044 3.26282   5
 -12  10  -3 24.1447 2.71647   4
  12  10   3 22.2768 3.08404   7
 -11 -11   3 82.6488 5.68570   4
 -11 -11   3 83.2826 5.88777   6
 -11 -11   3 85.7667 5.93456   3
  11  11  -3 80.3381 5.21378   7
  11  11  -3 96.7788 6.03968   6
  11  11  -3 85.0597 6.10558   4
 -11  11   3 83.4092 4.88730   4
 -11  11   3 77.5495 4.59106   7
  -9 -11   3 93.7953 5.77091   3
  -9 -11   3 89.9964 5.70301   6
  -9  11   3 94.3804 4.97828   7
   9  11  -3 99.7143 6.04117   6
  -9  11   3 89.3972 5.07475   4
   9  11  -3 86.0700 5.29110   7
   9  11  -3 97.6201 6.15794   4
  -7 -11   3 8.47527 2.41562   6
  -7 -11   3 8.52073 2.20524   3
   7 -11  -3 11.1988 2.55165   3
   7  11  -3 7.05070 2.13492   7
   7  11  -3 11.8364 2.41865   6
  -7  11   3 6.61412 1.86939   4
  -7  11   3 6.97718 1.86228   7
   7  11  -3 6.71492 2.50297   4
  -5 -11   3 36.5826 3.44724   3
   5 -11  -3 34.6296 4.20713   3
  -5 -11   3 44.0343 3.78811   6
   5  11  -3 41.5036 3.92794   6
   5  11  -3 35.7644 3.66476   7
  -5  11   3 36.3844 3.39718   7
   5  11  -3 39.0633 4.23458   4
  -5  11   3 38.3768 3.42231   4
   3 -11  -3 90.0040 5.45078   3
  -3 -11   3 104.457 5.20463   6
  -3 -11   3 89.3372 4.94810   3
  -3  11   3 92.2834 5.15335   7
   3  11  -3 87.2860 6.09566   6
   3  11  -3 95.6238 5.49681   4
   3  11  -3 86.5557 5.01846   7
  -3  11   3 83.8605 5.06706   4
  -1 -11   3 247.968 10.3637   6
   1 -11  -3 246.799 10.6912   6
   1 -11  -3 221.044 10.4596   3
  -1 -11   3 220.300 10.1489   3
  -1  11   3 230.120 10.3597   4
   1  11  -3 210.893 10.2215   7
  -1  11   3 227.228 10.3364   7
   1  11  -3 234.097 10.4599   4
   1 -11   3 29.8089 3.30334   3
  -1 -11  -3 31.6130 3.61599   3
  -1 -11  -3 46.0581 3.22544   6
   1 -11   3 39.1532 3.50577   6
   1  11   3 40.8786 3.63195   7
  -1  11  -3 35.1689 3.53312   4
   1  11   3 32.2397 3.70489   6
   1  11   3 36.6546 3.85206   4
  -1  11  -3 34.7813 3.38383   7
   3 -11   3 43.4837 2.86353   5
  -3 -11  -3 43.7925 3.45363   6
  -3 -11  -3 40.0585 3.92474   3
   3 -11   3 36.2869 3.55689   3
   3 -11   3 41.2151 3.75580   6
   3  11   3 45.7374 3.92891   6
  -3  11  -3 38.7155 3.35156   7
  -3  11  -3 37.4320 3.63785   4
   3  11   3 36.3115 3.74201   7
   3  11   3 41.3617 4.35860   4
   5 -11   3 8.63206 2.01147   3
   5 -11   3 7.62061 2.24503   6
  -5 -11  -3 7.09671 2.44764   3
   5  11   3 5.66326 2.56590   4
  -5  11  -3 5.96928 2.01504   4
   5  11   3 7.98215 2.40867   6
  -5  11  -3 5.59477 2.44456   2
  -5  11  -3 7.19219 1.81158   7
   5  11   3 7.57939 2.39440   7
  -7 -11  -3 292.720 13.2848   3
   7  11   3 302.642 13.1842   7
   7  11   3 301.639 13.2699   6
  -7  11  -3 293.951 13.4495   2
  -7  11  -3 289.764 12.8790   7
  -7  11  -3 295.925 13.0724   4
  -9 -11  -3 153.216 8.40756   3
  -9  11  -3 153.285 7.61395   7
  -9  11  -3 160.671 7.95399   4
   9  11   3 178.084 8.55951   4
   9  11   3 183.891 8.59830   6
   9  11   3 156.840 8.17285   7
  -8 -12   3 39.0819 4.20873   3
  -8 -12   3 46.2475 4.74628   6
  -8  12   3 31.5841 3.49358   7
   8  12  -3 45.5866 4.93739   6
   8  12  -3 48.4904 4.89407   4
  -8  12   3 37.1738 3.76160   4
   8  12  -3 38.8524 4.11082   7
  -6 -12   3 115.552 6.23589   3
   6 -12  -3 107.343 6.75130   3
  -6 -12   3 133.664 6.59270   6
  -6  12   3 110.686 6.20868   4
  -6  12   3 111.940 6.16379   7
   6  12  -3 128.068 6.77552   4
   6  12  -3 128.392 6.80529   6
   6  12  -3 114.887 6.28563   7
  -4 -12   3 13.9428 2.37294   3
  -4 -12   3 19.6856 2.35317   6
   4 -12  -3 19.8545 2.94762   3
   4  12  -3 16.0930 2.68218   4
   4  12  -3 16.5995 2.43528   7
  -4  12   3 17.1810 2.35907   7
  -4  12   3 15.8717 2.29105   4
   4  12  -3 17.1938 2.42804   6
  -2 -12   3 0.46953 2.05299   3
  -2 -12   3 1.05357 2.20558   6
   2 -12  -3 0.75368 2.35183   3
  -2  12   3 -0.7815 2.08845   4
   2  12  -3 1.58385 2.03303   7
  -2  12   3 3.50807 2.16485   7
   2  12  -3 0.24383 2.27644   4
   0 -12  -3 205.028 9.71462   3
   0 -12   3 206.285 9.40138   3
   0 -12   3 215.894 9.55926   6
   0  12  -3 208.957 9.43439   7
   0  12   3 199.965 9.67459   4
   0  12   3 197.590 9.56833   7
   0  12  -3 204.608 9.65352   4
  -2 -12  -3 83.0936 5.37436   3
   2 -12   3 103.759 5.50795   6
   2 -12   3 82.5003 5.14664   3
   2  12   3 86.5929 5.33738   7
   2  12   3 97.0930 5.59646   6
  -2  12  -3 84.7759 5.27173   4
   2  12   3 88.1924 5.71202   4
  -2  12  -3 85.8139 5.06919   7
   4 -12   3 76.6044 4.85248   3
  -4 -12  -3 77.3283 5.20826   3
  -4  12  -3 69.7879 4.87031   4
   4  12   3 79.5046 5.29120   7
  -4  12  -3 77.3103 4.77693   7
   4  12   3 78.8058 5.55784   4
   4  12   3 82.5881 5.34822   6
  -4  12  -3 71.4922 6.10336   2
  -6 -12  -3 104.623 6.39447   3
   6  12   3 127.868 6.59356   6
  -6  12  -3 101.436 6.06899   4
   6  12   3 115.325 6.33170   7
  -6  12  -3 107.874 5.83067   7
   6  12   3 119.858 6.75111   4
  -6  12  -3 104.618 6.90293   2
  -8 -12  -3 2.79576 2.66331   3
   8  12   3 0.96534 2.72796   6
  -8  12  -3 1.64723 2.24035   4
   8  12   3 5.06395 2.82781   7
  -8  12  -3 6.61889 1.98860   7
   8  12   3 2.20511 3.22970   4
   5 -13  -3 37.1912 5.04313   3
  -5 -13   3 41.6770 4.08915   3
  -5  13   3 30.1769 4.03962   4
   5  13  -3 32.1731 3.17641   7
   5  13  -3 35.5851 4.89126   4
  -5  13   3 31.8579 3.00419   7
   5  13  -3 33.3633 3.19399   6
  -3 -13   3 74.9490 4.97755   3
   3 -13  -3 83.2123 5.65870   3
  -3  13   3 76.8295 5.27471   4
  -3  13   3 78.5051 5.20694   7
   3  13  -3 83.5487 5.81253   4
   3  13  -3 73.4361 5.18827   7
   1 -13  -3 182.943 9.12192   3
  -1 -13   3 185.403 8.72885   3
   1  13  -3 178.135 8.77061   7
  -1  13   3 190.864 9.00470   7
  -1  13   3 179.914 9.04692   4
   1  13  -3 186.437 9.07815   4
   1 -13   3 88.8988 5.41079   3
  -1 -13  -3 81.5316 5.68874   3
  -1  13  -3 84.1675 5.37704   7
  -1  13  -3 87.1108 5.62793   4
   1  13   3 88.5207 5.57741   7
   1  13   3 86.6752 5.82807   4
  -3 -13  -3 42.5637 4.39728   3
  -3  13  -3 36.6638 4.09561   7
   3  13   3 37.9820 3.39745   6
   3  13   3 42.1056 4.66294   7
  -3  13  -3 40.6983 5.92316   2
  -3  13  -3 35.8080 4.24820   4
   3  13   3 41.2180 4.99647   4
 -20   0   4 21.6323 3.71602   4
 -18   0   4 57.3481 5.13242   4
  18   0  -4 47.6731 4.05375   5
  16   0  -4 70.7503 3.92317   6
 -16   0   4 82.4969 5.04724   4
  16   0  -4 70.0512 4.20011   5
  14   0  -4 907.547 37.1957   6
 -14   0   4 868.963 37.3311   6
  14   0  -4 901.084 37.2320   5
 -14   0   4 870.712 37.4094   4
  14   0  -4 935.480 37.3220   4
  12   0  -4 227.687 9.33865   4
 -12   0   4 207.005 9.46478   6
 -12   0   4 218.795 9.52149   5
 -12   0   4 217.473 9.61050   4
  12   0  -4 222.208 9.35987   6
  12   0  -4 224.172 9.43524   5
  10   0  -4 630.048 26.5605   6
  10   0  -4 684.504 26.6102   5
  10   0  -4 680.825 26.5750   4
 -10   0   4 634.558 26.6418   5
 -10   0   4 600.461 26.6091   6
 -10   0   4 616.303 26.6785   4
  -8   0   4 30.7606 1.70708   6
   8   0  -4 30.7639 1.56422   4
   8   0  -4 31.5792 1.76947   5
  -8   0   4 30.2620 1.73699   5
  -8   0   4 27.4033 1.79538   4
   8   0  -4 29.3494 2.08615   2
  -6   0   4 775.196 31.6286   6
  -6   0   4 706.127 31.8247   5
   6   0  -4 816.863 31.7963   2
  -4   0   4 3253.70 136.581   1
   2   0  -4 1640.26 69.2779   1
  -2   0   4 1680.70 69.2105   1
   0   0  -4 147.795 6.17237   2
   0   0   4 145.356 5.93968   4
   0   0  -4 136.269 5.98370   5
   0   0  -4 137.483 5.93798   6
   0   0   4 152.989 6.17330   2
   0   0   4 146.832 5.94226   6
   0   0  -4 140.334 5.95968   3
   0   0   4 140.502 5.98560   5
   0   0   4 142.411 5.95495   3
   4   0   4 3815.15 159.332   1
  -4   0  -4 3658.56 159.653   1
  -6   0  -4 1065.70 43.3163   4
   6   0   4 1120.51 43.2853   4
   6   0   4 1054.87 43.3614   5
  -6   0  -4 1045.97 43.2930   5
  -6   0  -4 1037.99 43.2640   6
   6   0   4 1025.64 43.2473   6
   6   0   4 982.033 43.4872   2
  -8   0  -4 411.499 17.6251   5
  -8   0  -4 415.827 17.6057   6
   8   0   4 432.452 17.5997   4
   8   0   4 426.805 17.7276   5
   8   0   4 420.843 17.5674   6
   8   0   4 408.177 17.8186   2
  -8   0  -4 430.937 17.6964   4
 -10   0  -4 970.879 40.5689   6
  10   0   4 976.927 40.5211   6
  10   0   4 974.381 40.7743   2
 -10   0  -4 1022.75 40.6771   4
 -10   0  -4 948.844 40.5801   5
  10   0   4 976.531 40.6777   5
 -12   0  -4 442.497 19.3608   6
  12   0   4 445.150 19.5645   2
 -12   0  -4 501.251 19.6056   4
  12   0   4 466.122 19.3046   6
  12   0   4 441.954 19.4971   5
  14   0   4 41.7400 4.71440   5
 -14   0  -4 55.4751 4.55489   4
  14   0   4 51.8154 2.97784   7
  14   0   4 54.6132 3.33452   6
  16   0   4 97.2543 4.88566   7
  16   0   4 95.6259 5.17331   6
  16   0   4 91.7826 5.99434   5
 -16   0  -4 114.373 6.66199   4
 -18   0  -4 13.6179 3.54496   4
  18   0   4 10.7034 2.97492   5
  18   0   4 12.1423 2.20058   6
 -19  -1   4 728.844 31.1545   4
 -19   1   4 729.797 31.0876   4
 -17  -1   4 333.704 14.2510   4
  17  -1  -4 306.268 13.7000   5
 -17   1   4 328.322 14.1591   4
  17   1  -4 299.990 13.7364   5
  15  -1  -4 158.345 6.91821   6
 -15  -1   4 158.456 7.20546   6
 -15  -1   4 157.675 7.54122   4
  15  -1  -4 160.282 7.00748   5
  15   1  -4 153.416 6.94975   6
 -15   1   4 130.926 7.80681   4
  15   1  -4 157.298 7.13109   5
  13  -1  -4 127.525 5.63905   6
 -13  -1   4 125.960 6.10753   4
  13  -1  -4 124.328 5.59091   4
 -13  -1   4 127.134 5.90882   6
  13  -1  -4 139.952 5.75334   5
 -13   1   4 121.357 5.97855   4
 -13   1   4 114.102 5.79769   6
  13   1  -4 130.633 5.85041   5
  13   1  -4 123.534 5.62848   4
 -13   1   4 130.056 5.87401   5
  13   1  -4 124.504 5.64923   6
 -11  -1   4 446.305 19.2345   5
 -11  -1   4 441.187 19.2923   4
 -11  -1   4 440.795 19.1841   6
  11  -1  -4 462.059 19.1034   4
  11  -1  -4 471.855 19.1295   5
  11  -1  -4 468.629 19.1137   6
  11   1  -4 467.047 19.1225   6
  11   1  -4 470.677 19.1867   5
 -11   1   4 442.623 19.1753   6
 -11   1   4 465.622 19.1945   5
 -11   1   4 436.071 19.2182   4
  11   1  -4 492.568 19.1348   4
  -9  -1   4 1751.64 72.0353   5
   9  -1  -4 1839.11 71.9563   5
  -9  -1   4 1704.71 71.9941   6
  -9  -1   4 1658.38 72.0571   4
   9  -1  -4 1732.96 71.9507   6
  -9   1   4 1679.31 71.9779   6
   9   1  -4 1858.60 72.0088   5
   9   1  -4 1751.68 71.9582   6
  -9   1   4 1790.48 71.9900   5
  -9   1   4 1693.92 72.0143   4
  -7  -1   4 1801.78 76.0221   4
  -7  -1   4 1933.39 76.0159   5
  -7   1   4 1810.29 75.9581   6
  -7   1   4 1831.63 75.9727   5
  -5  -1   4 1555.79 62.2670   5
  -5   1   4 1485.54 62.3053   3
   5   1  -4 1491.82 62.4586   2
  -3  -1   4 280.524 12.4271   6
   3  -1  -4 307.136 12.5890   2
  -3  -1   4 291.521 12.4513   4
   3  -1  -4 308.473 12.5139   3
  -3  -1   4 289.367 12.4294   6
  -3   1   4 296.542 12.3973   6
  -3   1   4 326.535 12.5867   2
   3   1  -4 312.501 12.6898   2
  -3   1   4 301.120 12.4140   7
   3   1  -4 296.018 12.4258   4
   3   1  -4 285.070 12.4242   4
  -3   1   4 312.957 12.5058   3
   1  -1  -4 302.874 12.6011   2
   1  -1  -4 311.104 12.4423   3
  -1  -1   4 292.093 12.3904   4
  -1  -1   4 298.071 12.4059   7
   1  -1  -4 291.347 12.3966   5
  -1  -1   4 287.190 12.3936   4
  -1  -1   4 284.533 12.3862   6
  -1  -1   4 310.029 12.3828   3
  -1  -1   4 295.123 12.3845   6
   1   1  -4 295.164 12.3857   4
   1   1  -4 284.931 12.3830   4
  -1   1   4 311.497 12.4299   3
  -1   1   4 292.848 12.3946   5
  -1   1   4 291.045 12.4028   7
   1   1  -4 339.241 12.6557   2
   1   1  -4 292.840 12.3831   6
  -1   1   4 318.882 12.6007   2
   1  -1   4 960.599 35.9091   2
   1  -1   4 883.222 35.7180   6
   1  -1   4 804.645 35.7168   4
   1  -1   4 840.466 35.7344   5
  -1  -1  -4 848.925 35.7377   5
  -1  -1  -4 906.431 35.7495   3
  -1   1  -4 928.331 35.9074   2
  -1   1  -4 809.475 35.7170   4
  -1   1  -4 853.459 35.7361   5
   1   1   4 830.226 35.9476   2
   1   1   4 869.461 35.7599   5
   3  -1   4 3525.18 140.659   1
  -3  -1  -4 2982.21 141.719   1
  -3  -1  -4 3089.44 139.638   1
  -3   1  -4 3555.97 140.970   1
   5  -1   4 157.136 6.74133   6
  -5  -1  -4 156.724 6.73399   6
   5  -1   4 165.582 6.74041   4
   5  -1   4 153.939 6.85235   5
  -5  -1  -4 156.255 6.79295   4
  -5  -1  -4 160.771 6.80925   5
   5  -1   4 168.172 6.93807   2
   5   1   4 155.668 6.71510   6
   5   1   4 166.421 6.75337   4
  -5   1  -4 157.952 6.73867   5
   5   1   4 151.887 6.86759   5
  -5   1  -4 154.588 6.78287   4
  -5   1  -4 156.058 6.74812   6
  -7  -1  -4 1299.63 52.8464   6
   7  -1   4 1344.84 52.8488   6
  -7  -1  -4 1265.26 52.9068   4
   7  -1   4 1300.63 52.9446   5
  -7  -1  -4 1278.41 52.9049   5
   7  -1   4 1148.43 53.0513   2
   7  -1   4 1344.16 52.8594   4
  -7   1  -4 1248.15 52.8404   5
  -7   1  -4 1317.33 52.9063   4
   7   1   4 1271.57 52.8247   6
   7   1   4 1249.95 52.9386   5
   7   1   4 1290.96 52.8659   4
   9  -1   4 97.3443 4.30807   4
  -9  -1  -4 93.6208 4.58863   4
  -9  -1  -4 89.8652 4.37821   6
  -9  -1  -4 88.9073 4.49339   5
   9  -1   4 96.8405 4.36538   6
   9  -1   4 95.4122 4.65582   5
   9   1   4 90.8468 4.65436   5
   9   1   4 95.2197 4.32355   4
   9   1   4 95.1736 4.32382   6
   9   1   4 98.3621 4.23139   7
  -9   1  -4 90.2844 4.33662   5
  -9   1  -4 96.5782 4.56965   4
  -9   1  -4 92.1822 4.36889   6
 -11  -1  -4 139.024 6.36909   4
  11  -1   4 126.434 5.93218   6
  11  -1   4 129.131 6.29520   5
 -11  -1  -4 130.200 6.00959   6
 -11   1  -4 119.561 5.96764   6
 -11   1  -4 130.309 6.19966   5
  11   1   4 132.435 6.57792   2
  11   1   4 129.879 5.78421   7
  11   1   4 130.337 6.31245   5
 -11   1  -4 140.320 6.32550   4
  11   1   4 133.456 5.91033   6
  13  -1   4 367.151 15.2534   6
  13  -1   4 349.533 15.4573   5
  13  -1   4 353.617 15.0420   7
 -13   1  -4 387.050 16.0399   4
  13   1   4 372.623 15.1150   7
  13   1   4 369.368 15.2486   6
 -13   1  -4 336.202 15.3175   6
  13   1   4 335.423 15.6579   2
  13   1   4 359.401 15.5395   5
  15  -1   4 882.418 38.3401   5
  15  -1   4 842.934 38.2733   6
 -15  -1  -4 1023.04 38.5942   4
  15  -1   4 880.077 37.9542   7
 -15   1  -4 1037.09 38.5361   4
  15   1   4 888.603 38.1262   6
  15   1   4 883.169 38.3723   5
  15   1   4 892.172 37.9982   7
  17  -1   4 193.244 8.95435   7
 -17  -1  -4 224.285 10.4407   4
  17  -1   4 187.446 9.22821   6
  17  -1   4 192.763 9.88214   5
 -17   1  -4 241.939 10.4677   4
  17   1   4 190.488 9.98367   5
  17   1   4 203.968 9.09194   7
  18  -2  -4 2.18955 2.64793   5
 -18  -2   4 8.44054 2.85039   4
 -18   2   4 5.87678 2.58355   4
  16  -2  -4 79.2861 4.36162   5
 -16  -2   4 92.1019 5.45447   4
  16   2  -4 80.4746 4.39822   6
  16   2  -4 81.2683 4.76588   5
 -16   2   4 85.3164 5.07541   4
  14  -2  -4 539.502 23.8944   4
 -14  -2   4 599.285 24.3187   4
  14  -2  -4 600.805 23.9369   6
  14  -2  -4 597.052 23.9098   5
 -14  -2   4 592.095 24.0687   6
  14   2  -4 560.944 23.9299   6
  14   2  -4 574.712 24.0393   5
 -14   2   4 562.520 24.0062   5
 -14   2   4 576.906 24.1018   4
 -14   2   4 529.527 23.9906   6
  12  -2  -4 836.194 32.6903   5
  12  -2  -4 817.102 32.7238   6
  12  -2  -4 760.397 32.7014   4
 -12  -2   4 733.299 32.9304   6
 -12  -2   4 787.266 32.9598   4
 -12   2   4 802.167 32.7667   5
 -12   2   4 749.381 32.7510   6
  12   2  -4 801.878 32.7388   4
 -12   2   4 776.828 32.8233   4
  12   2  -4 799.912 32.9194   6
  12   2  -4 813.820 32.8001   5
 -10  -2   4 352.100 14.8584   4
  10  -2  -4 348.157 14.6246   6
 -10  -2   4 341.215 14.6823   6
  10  -2  -4 374.025 14.6062   5
 -10  -2   4 343.495 14.7730   5
  10  -2  -4 341.081 14.6248   4
  10   2  -4 337.649 14.6479   6
 -10   2   4 371.579 14.6736   5
  10   2  -4 349.247 14.6566   4
  10   2  -4 365.475 14.7349   5
 -10   2   4 338.792 14.6574   6
 -10   2   4 336.909 14.6950   4
  -8  -2   4 208.760 9.01119   6
  -8  -2   4 206.210 9.09935   5
   8  -2  -4 224.149 9.02910   5
   8  -2  -4 214.943 8.98868   4
  -8  -2   4 212.678 8.86768   7
  -8  -2   4 208.212 9.14302   4
  -8   2   4 213.368 9.13280   3
  -8   2   4 224.090 8.97673   5
  -8   2   4 216.168 8.99442   6
   8   2  -4 216.813 9.00920   4
  -8   2   4 205.843 9.00010   4
   8   2  -4 209.440 8.99842   6
  -6  -2   4 713.199 29.3031   7
  -6  -2   4 716.999 29.4495   4
   6  -2  -4 684.761 29.3396   6
  -6  -2   4 736.389 29.4352   5
  -6  -2   4 698.730 29.3698   6
   6  -2  -4 701.300 29.3230   4
  -6   2   4 653.776 29.3829   4
   6   2  -4 747.003 29.3043   7
  -6   2   4 730.620 29.3234   5
   6   2  -4 704.440 29.3662   6
  -6   2   4 721.099 29.4657   3
   6   2  -4 676.484 29.3818   4
  -6   2   4 693.086 29.3415   6
  -6   2   4 774.167 29.2971   7
  -4  -2   4 309.712 13.6027   4
   4  -2  -4 323.798 13.5044   6
   4  -2  -4 340.701 13.5019   7
  -4  -2   4 322.598 13.5420   6
  -4  -2   4 309.817 13.5138   7
  -4  -2   4 313.850 13.5435   6
   4  -2  -4 317.331 13.6292   3
   4   2  -4 309.326 13.5598   4
  -4   2   4 343.147 13.6463   2
  -4   2   4 330.560 13.5032   7
   4   2  -4 337.177 13.5516   4
  -4   2   4 320.418 13.4995   6
  -4   2   4 331.113 13.5079   4
  -4   2   4 342.652 13.6187   3
   4   2  -4 345.435 13.5201   7
   2  -2  -4 2667.22 114.191   1
  -2  -2   4 2827.88 117.371   1
  -2   2   4 2709.20 114.032   1
   0  -2   4 1385.88 53.6595   2
   0  -2   4 1240.84 53.4176   6
   0   2  -4 1247.72 53.4352   7
   0   2  -4 1314.56 53.6413   2
  -2  -2  -4 1166.22 47.8484   3
   2  -2   4 1263.35 47.9831   2
  -2  -2  -4 1115.51 47.7867   7
  -2  -2  -4 1141.88 47.8277   5
  -2  -2  -4 1266.50 47.7875   4
  -2  -2  -4 1111.16 47.7642   6
   2  -2   4 1119.12 47.8096   7
  -2   2  -4 1164.06 47.7945   6
   2   2   4 1152.23 47.8002   4
   2   2   4 1092.60 47.7982   7
  -2   2  -4 1241.10 47.9766   2
  -2   2  -4 1082.27 47.8144   4
   4  -2   4 183.929 7.36811   2
  -4  -2  -4 171.421 7.13254   6
   4  -2   4 168.396 7.17467   6
   4  -2   4 159.712 7.16280   4
  -4  -2  -4 162.136 7.23122   5
  -4  -2  -4 176.281 7.20465   4
   4  -2   4 170.353 7.18223   5
   4  -2   4 182.290 7.15603   7
   4   2   4 163.427 7.17183   4
  -4   2  -4 171.495 7.17059   6
  -4   2  -4 177.006 7.15479   5
   4   2   4 155.851 7.12332   6
  -4   2  -4 161.952 7.19090   4
   4   2   4 154.751 7.25146   5
   4   2   4 162.317 7.15129   7
  -4   2  -4 188.044 7.34540   2
  -6  -2  -4 1628.73 68.7733   4
   6  -2   4 1738.22 68.7294   6
  -6  -2  -4 1613.79 68.7780   5
   6  -2   4 1777.28 68.8221   2
   6  -2   4 1794.71 68.6850   7
  -6  -2  -4 1613.81 68.6988   6
   6  -2   4 1655.88 68.7839   5
   6  -2   4 1673.52 68.7316   4
   6   2   4 1560.05 68.6873   6
  -6   2  -4 1611.19 68.7502   4
  -6   2  -4 1867.19 68.8506   2
   6   2   4 1604.90 68.6859   7
  -6   2  -4 1673.80 68.7027   5
   6   2   4 1534.19 68.7255   4
  -6   2  -4 1717.34 68.7336   6
   6   2   4 1599.25 68.7969   5
   8  -2   4 951.425 37.6974   4
  -8  -2  -4 878.941 37.7531   5
  -8  -2  -4 906.488 37.7840   4
   8  -2   4 971.227 37.6096   7
   8  -2   4 904.144 37.7736   5
  -8  -2  -4 888.107 37.6624   6
   8  -2   4 950.408 37.6869   6
   8   2   4 891.243 37.6481   6
  -8   2  -4 955.110 37.7602   4
  -8   2  -4 910.286 37.6874   6
   8   2   4 854.959 37.6789   4
   8   2   4 901.786 37.6250   7
   8   2   4 910.756 37.7971   5
  -8   2  -4 863.866 37.6368   5
 -10  -2  -4 675.390 28.7536   6
  10  -2   4 728.155 28.6430   7
  10  -2   4 700.800 28.8828   5
 -10  -2  -4 673.424 28.9144   4
  10  -2   4 701.799 28.7496   6
 -10   2  -4 664.006 28.7566   6
  10   2   4 689.397 28.7215   6
 -10   2  -4 660.282 28.7006   5
  10   2   4 682.736 28.9077   5
  10   2   4 710.381 28.6797   7
 -10   2  -4 713.577 28.8686   4
 -12  -2  -4 167.183 8.02477   4
  12  -2   4 162.177 7.29278   7
  12  -2   4 167.831 7.54706   6
  12  -2   4 169.893 7.84193   5
 -12  -2  -4 165.916 7.60882   6
  12   2   4 171.998 7.40209   7
 -12   2  -4 180.946 7.88506   4
  12   2   4 170.180 7.93640   5
 -12   2  -4 158.254 7.55713   6
  12   2   4 173.255 7.52488   6
  14  -2   4 14.5251 1.86542   6
  14  -2   4 13.5754 2.26072   5
 -14  -2  -4 14.3927 2.56273   4
  14   2   4 12.0193 1.60382   7
  14   2   4 12.7482 1.76377   6
  14   2   4 10.2241 2.37442   5
 -14   2  -4 17.0264 2.47627   4
 -16  -2  -4 94.4309 6.25545   4
  16  -2   4 84.2831 5.69218   5
  16  -2   4 90.9864 5.03590   6
  16   2   4 93.7247 4.94882   7
 -16   2  -4 99.0009 6.34278   4
  16   2   4 93.3208 6.05547   5
  16   2   4 91.2713 5.15337   6
  18  -2   4 167.677 9.12690   5
 -18  -2  -4 187.834 9.70238   4
  18   2   4 175.125 9.47691   5
  18   2   4 171.114 8.64727   6
 -18   2  -4 196.310 9.64448   4
 -19  -3   4 334.792 15.0113   4
 -19   3   4 318.411 14.7460   4
 -17  -3   4 102.754 6.16016   4
 -17   3   4 89.4125 5.54433   4
 -15  -3   4 205.463 9.29261   4
  15  -3  -4 195.605 8.58913   6
  15  -3  -4 203.700 8.54736   5
  15   3  -4 196.367 8.68707   6
 -15   3   4 189.556 8.87217   4
 -15   3   4 181.885 8.58743   5
  15   3  -4 196.023 8.88812   5
 -13  -3   4 9.42416 1.52052   6
 -13  -3   4 9.39287 1.92001   4
  13  -3  -4 10.5239 1.20858   6
  13  -3  -4 11.6615 1.25189   4
  13  -3  -4 14.0805 1.26386   5
 -13   3   4 9.84425 1.37073   6
  13   3  -4 12.8576 1.72547   5
 -13   3   4 13.8869 1.42700   5
  13   3  -4 8.46105 1.24934   6
 -13   3   4 10.9518 1.53105   4
 -11  -3   4 618.144 25.5871   6
  11  -3  -4 619.590 25.4952   6
 -11  -3   4 620.932 25.7324   4
  11  -3  -4 599.961 25.4894   4
  11  -3  -4 643.987 25.4160   5
  11   3  -4 610.463 25.3463   7
 -11   3   4 598.451 25.5024   6
  11   3  -4 617.617 25.5356   6
  11   3  -4 625.421 25.5937   5
 -11   3   4 608.665 25.4734   5
  11   3  -4 590.830 25.5248   4
 -11   3   4 607.408 25.5463   4
  -9  -3   4 149.310 7.04966   5
   9  -3  -4 173.895 6.72610   7
  -9  -3   4 164.743 6.92001   6
  -9  -3   4 160.372 7.11627   4
   9  -3  -4 159.888 6.85897   4
  -9   3   4 154.241 7.02902   3
   9   3  -4 151.953 6.90774   4
  -9   3   4 166.898 6.91190   4
  -9   3   4 157.179 6.86026   6
   9   3  -4 161.894 6.76798   7
   9   3  -4 161.364 6.94630   6
  -7  -3   4 1838.04 74.3676   4
  -7  -3   4 1847.95 74.2118   7
  -7  -3   4 1813.48 74.2745   6
   7   3  -4 1831.61 74.2787   6
  -7   3   4 1882.25 74.3789   3
   7   3  -4 1713.68 74.2421   7
   7   3  -4 1689.24 74.2981   4
   5  -3  -4 165.951 7.30282   3
  -5  -3   4 169.947 7.25485   5
   5  -3  -4 165.377 7.07899   4
   5  -3  -4 173.942 7.13438   6
  -5  -3   4 167.342 7.16833   6
  -5  -3   4 167.750 7.18796   6
  -5  -3   4 168.431 7.22940   4
  -5  -3   4 166.066 7.13695   7
   5  -3  -4 184.115 7.10901   7
   5   3  -4 156.920 7.17514   4
  -5   3   4 168.586 7.10887   6
  -5   3   4 185.356 7.12690   7
   5   3  -4 163.305 7.19264   7
   5   3  -4 162.366 7.18211   6
  -5   3   4 185.769 7.27020   3
   5   3  -4 164.299 7.21303   4
  -3  -3   4 2.55104 0.50062   6
  -3  -3   4 1.89860 0.50124   6
   3  -3  -4 2.27646 0.43220   7
  -3  -3   4 2.40585 0.54007   4
  -3  -3   4 2.64438 0.64681   7
   3  -3  -4 2.53020 0.66978   3
   3  -3  -4 2.10483 0.38506   6
  -3   3   4 2.98491 0.47630   4
   3   3  -4 3.27782 0.54312   7
  -3   3   4 2.65922 0.53147   3
   3   3  -4 1.37969 0.45735   6
   3   3  -4 1.73666 0.58312   4
   3   3  -4 1.93284 0.50654   4
   3   3  -4 1.34218 0.50101   6
  -3   3   4 2.17147 0.37325   6
   1  -3  -4 9.50621 0.67603   6
   1  -3  -4 7.00883 0.98158   3
  -1  -3   4 10.4779 0.94646   4
   1  -3  -4 8.62659 0.70141   6
  -1  -3   4 10.7941 0.87043   6
  -1  -3   4 8.24142 0.98249   7
  -1  -3   4 9.07283 0.85851   6
   1  -3  -4 8.09322 0.75088   7
   1   3  -4 7.68939 0.82010   6
   1   3  -4 9.21902 0.91593   6
  -1   3   4 9.53735 0.71237   6
   1   3  -4 7.61362 0.91180   4
  -1   3   4 8.44117 0.79064   3
   1   3  -4 8.51608 0.89134   7
  -1   3   4 8.21919 0.73315   5
  -1   3   4 9.56457 0.87253   7
  -1   3   4 8.13735 0.67861   6
  -1  -3  -4 1120.05 46.8349   3
   1  -3   4 1132.50 46.7825   6
   1  -3   4 1143.58 46.7928   6
  -1  -3  -4 1144.31 46.7954   5
  -1  -3  -4 1117.89 46.7772   7
  -1  -3  -4 1111.05 46.7339   6
   1  -3   4 1103.33 46.8102   4
   1  -3   4 1147.48 46.8133   7
   1   3   4 1096.62 46.7970   7
   1   3   4 1178.58 46.7979   5
  -1   3  -4 1042.32 46.8195   6
  -1   3  -4 1164.14 46.7966   7
  -1   3  -4 1145.76 46.8102   4
  -1   3  -4 1270.76 47.0391   2
   1   3   4 1140.53 46.7707   4
   1   3   4 1096.57 46.7512   6
   3  -3   4 222.882 9.75296   4
  -3  -3  -4 233.609 9.77176   5
  -3  -3  -4 233.538 9.66482   6
  -3  -3  -4 254.535 9.72101   4
   3  -3   4 232.700 9.69468   5
  -3  -3  -4 235.603 9.69093   7
   3  -3   4 231.110 9.72601   6
   3  -3   4 237.835 9.73934   7
   3   3   4 223.842 9.72616   7
  -3   3  -4 233.088 9.61330   3
   3   3   4 219.215 9.76716   5
   3   3   4 227.910 9.69767   6
   3   3   4 225.783 9.73148   4
  -3   3  -4 225.288 9.73719   4
  -3   3  -4 237.411 9.70823   6
  -5  -3  -4 342.861 15.1318   5
   5  -3   4 371.009 15.2275   2
  -5  -3  -4 355.428 15.0308   6
   5  -3   4 356.461 15.0719   5
   5  -3   4 336.555 15.0921   4
  -5  -3  -4 378.279 15.1157   4
   5  -3   4 368.646 15.0629   7
   5  -3   4 376.081 15.0937   6
   5   3   4 345.247 15.0642   7
   5   3   4 353.913 15.0489   6
   5   3   4 329.880 15.0789   4
  -5   3  -4 365.009 15.1029   4
  -5   3  -4 376.224 15.0803   6
  -5   3  -4 402.830 15.2523   2
   5   3   4 339.135 15.1443   5
  -5   3  -4 378.564 15.0399   5
  -7  -3  -4 79.6188 3.89556   4
  -7  -3  -4 78.6794 3.88999   5
   7  -3   4 81.0051 3.92662   5
   7  -3   4 78.3443 3.66335   7
   7  -3   4 83.0771 3.75693   6
   7  -3   4 75.0436 3.70833   4
  -7  -3  -4 82.8906 3.68993   6
   7   3   4 83.5708 3.74105   6
  -7   3  -4 81.0840 3.71943   6
   7   3   4 78.4202 4.01612   5
  -7   3  -4 77.6610 3.60589   5
  -7   3  -4 81.8683 3.82657   4
   7   3   4 79.1893 3.71795   7
   7   3   4 75.9326 3.69963   4
  -9  -3  -4 0.22970 1.30629   4
   9  -3   4 1.89089 1.40320   5
   9  -3   4 0.98943 0.98070   6
   9  -3   4 2.60016 0.88565   7
   9  -3   4 1.52386 1.03520   4
  -9  -3  -4 2.59938 0.96504   6
  -9   3  -4 3.68421 1.18090   4
   9   3   4 3.37101 1.05692   6
   9   3   4 3.27558 1.01908   7
  -9   3  -4 1.96208 0.81976   5
   9   3   4 1.40110 1.38270   5
  -9   3  -4 1.85279 0.96376   6
  11  -3   4 101.621 4.82906   5
 -11  -3  -4 86.0006 4.39688   6
  11  -3   4 85.7932 4.40989   6
 -11  -3  -4 82.8609 4.81826   4
  11  -3   4 91.5394 4.18652   7
 -11   3  -4 96.6549 4.67614   4
  11   3   4 93.7864 4.44767   6
 -11   3  -4 85.9599 4.34922   6
  11   3   4 85.6888 4.93205   5
 -11   3  -4 78.8947 4.19118   5
  11   3   4 91.3821 4.36401   7
  13  -3   4 593.838 25.6039   6
 -13  -3  -4 582.454 25.8838   4
  13  -3   4 596.162 25.7450   5
  13   3   4 609.189 25.8533   5
  13   3   4 617.308 25.6145   6
 -13   3  -4 650.053 25.8206   4
  13   3   4 629.279 25.5468   7
  15  -3   4 327.442 14.7960   6
 -15  -3  -4 346.918 15.3491   4
 -15   3  -4 365.518 15.2651   4
  15   3   4 335.656 15.2257   5
  15   3   4 347.576 14.7293   7
  15   3   4 340.568 14.8550   6
  17  -3   4 265.507 12.8414   5
 -17  -3  -4 291.600 13.2671   4
  17  -3   4 272.262 12.5127   6
  17   3   4 276.863 13.1319   5
  17   3   4 288.252 12.4405   7
  17   3   4 271.549 12.5612   6
 -17   3  -4 313.812 13.2714   4
 -18  -4   4 49.4330 4.98542   4
 -18   4   4 42.2896 4.31262   4
 -16  -4   4 12.6085 2.57350   4
 -16   4   4 9.26870 2.00734   4
  16   4  -4 12.0600 2.05643   6
  14  -4  -4 682.569 27.3138   6
 -14  -4   4 647.805 27.6237   4
  14  -4  -4 649.482 27.2725   4
 -14  -4   4 707.141 27.4482   6
 -14   4   4 620.447 27.1730   5
  14   4  -4 662.536 27.3705   6
 -14   4   4 616.363 27.3028   6
  14   4  -4 649.466 27.0888   7
 -12  -4   4 514.824 20.8498   6
  12  -4  -4 496.602 20.7771   6
  12  -4  -4 536.036 20.5930   7
 -12  -4   4 491.119 21.0519   4
  12  -4  -4 499.096 20.7638   4
 -12   4   4 475.876 20.7663   6
  12   4  -4 480.173 20.6129   7
 -12   4   4 484.143 20.8232   4
  12   4  -4 494.475 20.8435   6
 -10  -4   4 598.232 24.0251   6
 -10  -4   4 580.128 24.1861   4
  10  -4  -4 587.342 23.9866   6
 -10  -4   4 578.736 23.8800   7
  10  -4  -4 613.538 23.8570   7
  10  -4  -4 594.566 23.9754   4
  10   4  -4 540.025 24.0310   4
  10   4  -4 564.490 23.8726   7
 -10   4   4 570.760 23.9965   4
 -10   4   4 540.187 23.9530   6
 -10   4   4 579.865 23.8397   7
  10   4  -4 571.031 24.0234   6
   8  -4  -4 7.37525 0.71024   7
  -8  -4   4 6.20806 1.14939   4
  -8  -4   4 4.66952 1.07152   6
  -8  -4   4 6.45843 1.17400   5
  -8  -4   4 5.05789 1.02420   6
  -8  -4   4 6.91743 0.82295   7
   8  -4  -4 6.37721 0.80424   4
  -8   4   4 7.44530 0.79045   7
   8   4  -4 7.74771 0.88487   7
  -8   4   4 5.63154 0.72090   6
  -8   4   4 7.61347 1.02618   3
  -8   4   4 6.26639 0.85466   4
   8   4  -4 7.03292 0.96380   4
  -6  -4   4 122.076 5.79955   5
   6  -4  -4 129.705 5.58292   4
  -6  -4   4 130.421 5.78790   4
   6  -4  -4 130.137 5.87082   3
  -6  -4   4 128.876 5.72175   6
  -6  -4   4 137.903 5.68542   6
   6  -4  -4 135.992 5.58581   7
  -6  -4   4 121.945 5.63767   7
   6   4  -4 128.639 5.63223   7
   6   4  -4 126.259 5.73714   4
  -6   4   4 138.629 5.65132   4
  -6   4   4 135.210 5.76646   3
   6   4  -4 129.553 5.72611   6
  -6   4   4 129.920 5.58611   6
  -6   4   4 142.126 5.63261   7
  -4  -4   4 116.909 4.89274   6
  -4  -4   4 111.904 4.87644   6
   4  -4  -4 116.056 4.81586   7
  -4  -4   4 107.330 4.95266   5
   4  -4  -4 108.373 4.79615   6
   4  -4  -4 110.315 5.02393   3
  -4  -4   4 110.043 4.91504   4
   4  -4  -4 108.023 4.80739   6
  -4   4   4 113.441 4.77705   6
   4   4  -4 113.394 4.86270   7
   4   4  -4 110.312 4.92211   4
  -4   4   4 116.246 4.84189   4
  -4   4   4 115.315 4.85666   7
  -4   4   4 117.972 4.90734   3
   4   4  -4 108.640 4.89352   6
  -2  -4   4 3363.36 143.147   1
   2  -4  -4 3365.22 141.794   1
   2   4  -4 3354.42 143.384   1
  -2   4   4 3247.23 141.139   1
   0  -4   4 727.875 29.8935   7
   0  -4   4 710.219 29.7739   3
   0  -4  -4 727.769 29.8550   7
   0  -4  -4 723.676 29.8040   6
   0  -4   4 719.733 29.8652   6
   0  -4   4 721.081 29.8521   6
   0  -4  -4 735.417 29.8336   5
   0  -4   4 748.158 29.9042   4
   0   4   4 707.706 29.8663   7
   0   4   4 721.469 29.8190   6
   0   4   4 744.306 29.9069   3
   0   4  -4 748.344 29.8992   4
   0   4  -4 749.515 29.8525   6
   0   4  -4 702.878 29.8707   4
   0   4   4 713.542 29.8127   5
   0   4  -4 736.429 29.8630   7
   0   4   4 692.526 29.8106   6
   0   4   4 669.796 29.9094   4
   2  -4   4 297.360 12.4585   7
  -2  -4  -4 293.353 12.4249   5
  -2  -4  -4 293.651 12.3873   7
   2  -4   4 294.582 12.3841   5
  -2  -4  -4 322.386 12.3811   6
  -2  -4  -4 302.500 12.4972   3
  -2  -4  -4 299.482 12.3753   4
  -2  -4  -4 294.829 12.3460   6
   2  -4   4 266.155 12.4766   6
   2  -4   4 290.810 12.3102   3
   2  -4   4 289.659 12.4222   6
   2  -4   4 285.097 12.4544   4
  -2   4  -4 308.417 12.4237   7
  -2   4  -4 319.013 12.7131   2
   2   4   4 315.102 12.4326   5
   2   4   4 293.016 12.4128   4
  -2   4  -4 298.743 12.3932   6
  -2   4  -4 289.603 12.4387   4
   2   4   4 291.102 12.3894   6
   2   4   4 285.767 12.4235   7
  -2   4  -4 302.516 12.2919   3
  -4  -4  -4 6.58849 0.86728   4
   4  -4   4 5.11416 0.92584   7
  -4  -4  -4 6.29176 0.95698   5
   4  -4   4 6.30515 0.79610   5
  -4  -4  -4 8.45106 0.97439   6
  -4  -4  -4 6.74417 0.73096   7
   4  -4   4 5.10525 0.85892   4
   4  -4   4 7.03350 0.91218   6
  -4   4  -4 6.80579 0.78888   6
   4   4   4 7.10207 0.90661   6
   4   4   4 6.05922 0.90881   7
   4   4   4 7.20142 0.87678   4
  -4   4  -4 7.75999 0.89777   4
  -4   4  -4 6.98748 1.15772   2
  -4   4  -4 7.11089 0.84693   3
   4   4   4 5.11195 0.98110   5
  -4   4  -4 6.08158 0.83949   7
  -6  -4  -4 1409.36 56.2676   4
  -6  -4  -4 1326.42 56.1845   6
   6  -4   4 1418.81 56.2313   7
   6  -4   4 1369.42 56.2491   6
  -6  -4  -4 1339.72 56.2927   5
  -6  -4  -4 1314.32 56.1759   7
   6  -4   4 1332.20 56.2810   4
   6  -4   4 1343.51 56.2191   5
  -6   4  -4 1398.61 56.2610   4
  -6   4  -4 1358.39 56.2280   6
   6   4   4 1337.80 56.2920   5
  -6   4  -4 1515.13 56.3494   2
   6   4   4 1316.88 56.2266   7
  -6   4  -4 1387.45 56.1724   5
   6   4   4 1373.30 56.2215   6
  -6   4  -4 1389.19 56.1618   3
   6   4   4 1217.86 56.2466   4
   8  -4   4 552.558 24.7059   4
  -8  -4  -4 620.393 24.7737   4
  -8  -4  -4 577.288 24.6261   6
  -8  -4  -4 562.412 24.7688   5
   8  -4   4 616.325 24.7631   5
   8  -4   4 592.043 24.6279   7
   8  -4   4 611.290 24.6951   6
   8   4   4 607.634 24.8010   5
   8   4   4 511.702 24.6626   4
   8   4   4 593.872 24.6571   7
  -8   4  -4 601.039 24.6178   3
   8   4   4 621.329 24.6798   6
  -8   4  -4 592.114 24.5884   5
  -8   4  -4 599.061 24.6744   6
  -8   4  -4 623.877 24.7274   4
 -10  -4  -4 749.360 31.9657   4
  10  -4   4 746.821 31.7443   7
  10  -4   4 797.779 31.8606   6
 -10  -4  -4 757.560 31.8316   6
  10  -4   4 784.855 31.9322   5
 -10   4  -4 743.213 31.8301   6
 -10   4  -4 712.672 31.7227   5
  10   4   4 796.448 31.8402   6
 -10   4  -4 723.791 31.7865   3
 -10   4  -4 822.486 31.9312   4
  10   4   4 775.045 31.9952   5
  10   4   4 771.613 31.8009   7
  12  -4   4 18.5296 2.20712   5
  12  -4   4 19.0884 1.95555   6
 -12   4  -4 20.6484 2.15630   4
  12   4   4 19.6593 2.42078   5
  12   4   4 16.6267 1.85140   7
  12   4   4 17.2420 1.82087   6
 -12   4  -4 22.2553 1.99905   6
 -14  -4  -4 4.52993 2.36867   4
  14  -4   4 3.30711 2.00199   5
  14  -4   4 2.34900 1.72866   6
  14   4   4 4.22663 2.39597   5
  14   4   4 3.43581 1.74245   7
  14   4   4 5.12719 1.75913   6
 -14   4  -4 1.31033 2.00523   4
  16  -4   4 23.0726 2.89208   5
 -16  -4  -4 35.9379 4.63683   4
  16  -4   4 30.7076 3.38737   6
 -16   4  -4 29.6109 3.19776   4
  16   4   4 26.6196 3.38348   5
  16   4   4 24.6404 2.63799   6
 -17  -5   4 195.568 9.64808   4
 -17   5   4 196.088 9.18809   4
 -15  -5   4 1.07841 2.23615   4
  15   5  -4 0.64973 1.24456   7
 -15   5   4 3.23638 1.62296   4
  15   5  -4 1.72600 1.88931   6
  13  -5  -4 1.12715 1.13120   6
 -13  -5   4 3.60850 1.31078   6
  13  -5  -4 2.07443 0.84874   7
  13  -5  -4 0.59570 1.08644   4
 -13  -5   4 -1.2347 1.84096   4
 -13   5   4 1.16259 1.30763   4
 -13   5   4 1.68496 0.98980   6
  13   5  -4 4.25844 1.21040   7
  13   5  -4 0.36523 1.48827   6
 -11  -5   4 76.9016 4.27592   6
  11  -5  -4 82.1093 3.61246   7
  11  -5  -4 81.7263 3.92372   6
  11  -5  -4 82.2182 3.79911   4
 -11  -5   4 78.1358 4.36677   4
 -11  -5   4 76.3190 3.66718   7
 -11  -5   4 81.0892 3.93511   6
 -11   5   4 76.5827 3.55708   7
 -11   5   4 76.2384 3.82199   6
  11   5  -4 76.9269 4.11287   6
  11   5  -4 76.2062 3.78056   7
 -11   5   4 79.4788 3.90774   4
  -9  -5   4 785.248 32.8638   4
   9  -5  -4 777.057 32.7070   6
   9  -5  -4 816.841 32.6724   4
  -9  -5   4 772.063 32.6519   7
  -9  -5   4 808.987 32.7978   6
  -9  -5   4 822.195 32.7396   6
   9  -5  -4 837.956 32.6266   7
  -9   5   4 747.092 32.6624   6
   9   5  -4 756.425 32.6315   7
   9   5  -4 701.590 32.7712   4
  -9   5   4 849.991 33.0198   3
  -9   5   4 803.637 32.6225   7
   9   5  -4 801.961 32.7624   6
  -9   5   4 765.156 32.7033   4
  -7  -5   4 689.560 27.6855   6
  -7  -5   4 611.051 27.7300   5
  -7  -5   4 646.922 27.6035   7
   7  -5  -4 665.100 27.5680   4
   7  -5  -4 709.193 27.5808   7
  -7  -5   4 680.934 27.7384   4
  -7  -5   4 682.564 27.6420   6
  -7   5   4 657.202 27.6218   4
  -7   5   4 687.178 27.5876   7
   7   5  -4 664.606 27.6766   4
  -7   5   4 677.976 27.7146   3
  -7   5   4 630.452 27.5725   6
   7   5  -4 634.650 27.7281   4
   7   5  -4 683.944 27.6746   6
   7   5  -4 670.961 27.5910   7
  -5  -5   4 201.476 8.59315   6
   5  -5  -4 204.460 8.78853   3
  -5  -5   4 193.653 8.69074   5
  -5  -5   4 205.358 8.66751   4
  -5  -5   4 201.923 8.62378   6
   5  -5  -4 192.136 8.52321   6
   5  -5  -4 207.168 8.53599   7
  -5  -5   4 199.255 8.60790   7
  -5   5   4 208.109 8.57839   4
  -5   5   4 211.467 8.57643   7
   5   5  -4 196.559 8.57306   7
  -5   5   4 209.505 8.62717   3
  -5   5   4 200.819 8.50045   6
   5   5  -4 196.696 8.67423   4
   5   5  -4 204.505 8.67737   4
   5   5  -4 202.641 8.64344   6
   3  -5  -4 73.8440 3.47938   3
  -3  -5   4 68.3911 3.28861   6
   3  -5  -4 71.7075 3.20267   7
   3  -5  -4 68.9701 3.14557   6
  -3  -5   4 72.6013 3.31922   4
  -3  -5   4 62.9639 3.90082   6
  -3  -5   4 66.4825 3.35522   5
  -3   5   4 70.0234 3.25105   4
   3   5  -4 68.8867 3.31396   6
   3   5  -4 68.6775 3.26965   6
  -3   5   4 68.5958 3.13167   6
   3   5  -4 71.4804 3.27228   7
   3   5  -4 70.4318 3.38481   4
  -3   5   4 67.9288 3.26933   7
   3   5  -4 73.5231 3.32370   4
  -3   5   4 76.3816 3.25118   3
  -1  -5   4 2.61715 0.74852   6
   1  -5  -4 1.21285 0.57183   6
  -1  -5   4 0.79010 0.81753   7
   1  -5  -4 0.84994 0.87393   3
  -1  -5   4 1.75727 0.83275   4
   1  -5  -4 1.10792 0.62759   7
  -1  -5   4 1.34211 0.59771   3
  -1  -5   4 1.02582 0.72179   6
   1  -5  -4 -0.0384 0.58107   5
   1   5  -4 2.26957 0.63836   4
   1   5  -4 1.09249 0.78543   4
  -1   5   4 1.85253 0.59593   6
   1   5  -4 1.39076 0.60063   6
  -1   5   4 0.64126 0.50020   4
   1   5  -4 2.31262 0.78871   6
  -1   5   4 0.88948 0.78458   7
  -1   5   4 0.86076 0.76338   4
  -1   5   4 1.60737 0.53573   5
  -1   5   4 2.23352 0.66388   3
   1   5  -4 1.41782 0.76055   7
  -1   5   4 1.45130 0.60870   6
   1  -5   4 1258.99 52.3282   7
  -1  -5  -4 1239.94 52.2309   6
  -1  -5  -4 1261.02 52.2842   7
  -1  -5  -4 1285.04 52.3645   3
  -1  -5  -4 1296.45 52.2699   5
   1  -5   4 1262.67 52.3016   6
   1  -5   4 1253.05 52.2839   6
  -1  -5  -4 1279.92 52.2418   6
   1  -5   4 1238.97 52.2027   3
   1  -5   4 1267.04 52.3343   4
  -1   5  -4 1227.24 52.3000   4
  -1   5  -4 1284.26 52.2723   6
  -1   5  -4 1313.34 52.3459   4
  -1   5  -4 1269.34 52.2882   7
   1   5   4 1242.19 52.2596   6
   1   5   4 1235.22 52.2814   4
   1   5   4 1321.09 52.2531   5
   1   5   4 1269.44 52.3015   7
  -3  -5  -4 885.458 36.4488   3
   3  -5   4 885.032 36.3657   6
  -3  -5  -4 888.636 36.3320   4
  -3  -5  -4 839.116 36.2896   6
   3  -5   4 870.513 36.4029   7
  -3  -5  -4 947.079 36.3347   6
   3  -5   4 860.306 36.3080   5
   3  -5   4 851.508 36.4089   4
   3  -5   4 845.495 36.3695   6
  -3  -5  -4 862.978 36.3366   7
  -3  -5  -4 860.944 36.3726   5
  -3   5  -4 855.677 36.3953   4
  -3   5  -4 887.450 36.2470   3
   3   5   4 887.913 36.3753   7
   3   5   4 877.375 36.3538   6
  -3   5  -4 935.507 36.6277   2
   3   5   4 848.859 36.3797   4
   3   5   4 890.559 36.3642   5
  -3   5  -4 894.524 36.3441   6
  -3   5  -4 900.045 36.3594   7
  -5  -5  -4 1038.58 43.1052   7
  -5  -5  -4 1013.45 43.1848   5
  -5  -5  -4 1157.90 43.1462   6
   5  -5   4 1027.68 43.0817   5
   5  -5   4 1034.26 43.1585   6
  -5  -5  -4 1063.27 43.1449   4
  -5  -5  -4 1059.68 43.0914   6
   5  -5   4 1057.06 43.1667   7
   5  -5   4 983.088 43.1900   4
   5   5   4 997.446 43.1398   7
   5   5   4 1000.08 43.1982   4
  -5   5  -4 1040.58 43.1703   4
   5   5   4 1051.69 43.1415   6
  -5   5  -4 1081.26 43.3181   2
  -5   5  -4 1068.75 43.0466   3
  -5   5  -4 1002.28 43.1115   7
   5   5   4 1062.63 43.1893   5
  -5   5  -4 1033.49 43.1228   6
   7  -5   4 265.249 12.3492   4
  -7  -5  -4 277.541 12.1860   7
  -7  -5  -4 291.508 12.2082   6
   7  -5   4 298.593 12.3028   5
   7  -5   4 300.364 12.2925   7
   7  -5   4 299.184 12.3379   6
  -7  -5  -4 270.551 12.3815   5
  -7  -5  -4 304.191 12.3677   4
  -7   5  -4 299.549 12.1832   3
   7   5   4 297.730 12.3110   7
  -7   5  -4 298.546 12.3240   4
  -7   5  -4 286.337 12.2429   6
   7   5   4 299.692 12.4315   5
   7   5   4 306.684 12.3386   6
   7   5   4 247.452 12.2939   4
   9  -5   4 146.989 6.82125   6
  -9  -5  -4 153.877 6.94589   4
   9  -5   4 144.481 6.71463   7
   9  -5   4 151.627 6.94615   5
  -9   5  -4 148.139 6.58371   5
  -9   5  -4 139.530 6.67029   6
   9   5   4 154.616 6.81898   7
   9   5   4 165.329 6.91487   6
   9   5   4 147.301 7.06272   5
  -9   5  -4 146.011 6.63062   3
  -9   5  -4 161.064 6.86221   4
  11  -5   4 6.70206 1.53671   6
 -11  -5  -4 4.89565 1.86769   4
  11  -5   4 9.64346 1.93045   5
 -11   5  -4 7.80082 1.14536   5
  11   5   4 7.28292 2.16866   5
  11   5   4 9.35570 1.76513   6
 -11   5  -4 8.89746 1.36792   6
 -11   5  -4 9.05833 1.49084   3
  13  -5   4 86.4394 4.77880   6
 -13  -5  -4 83.3775 5.27504   4
  13  -5   4 87.9116 5.09417   5
  13   5   4 91.4246 4.95109   6
 -13   5  -4 79.2760 4.91654   6
  13   5   4 98.0561 4.87185   7
 -13   5  -4 89.3309 5.05356   4
  13   5   4 87.2533 5.59973   5
  15  -5   4 244.352 11.2077   5
  15  -5   4 242.853 11.0099   6
 -15  -5  -4 224.876 11.4018   4
  15   5   4 252.399 11.1128   6
 -15   5  -4 259.128 11.3474   4
  15   5   4 248.593 10.9541   7
  15   5   4 253.117 11.6286   5
  17  -5   4 58.0364 5.01371   5
 -17  -5  -4 54.7452 5.49230   4
  17   5   4 67.0896 4.76647   7
  17   5   4 64.3075 5.84917   5
  17   5   4 58.1407 4.99851   6
 -17   5  -4 54.5642 5.44676   4
 -18  -6   4 21.0704 3.48080   4
 -18  -6   4 17.1285 2.98882   6
 -18   6   4 14.2235 2.53705   4
 -16  -6   4 126.836 6.83063   4
 -16  -6   4 125.497 6.80655   6
 -16   6   4 114.872 6.18226   4
 -14  -6   4 139.350 7.20134   4
 -14  -6   4 141.620 7.17652   6
 -14   6   4 141.931 6.72149   4
  14   6  -4 146.490 6.47420   7
  14   6  -4 144.974 6.97568   6
 -12  -6   4 190.164 8.63993   4
  12  -6  -4 199.810 8.14495   4
  12  -6  -4 195.024 8.01891   7
 -12  -6   4 178.060 8.56592   6
  12  -6  -4 186.629 8.24117   6
 -12  -6   4 188.152 8.28085   6
 -12  -6   4 184.724 8.05773   7
 -12   6   4 184.583 8.26138   4
 -12   6   4 180.255 8.11174   6
  12   6  -4 186.175 8.48810   6
  12   6  -4 177.947 8.10214   7
  10  -6  -4 297.045 12.2364   4
 -10  -6   4 277.143 12.2233   7
  10  -6  -4 299.509 12.1799   7
 -10  -6   4 287.385 12.4797   6
 -10  -6   4 290.543 12.5476   4
 -10  -6   4 295.863 12.3318   6
  10  -6  -4 289.100 12.3037   6
  10   6  -4 286.700 12.4090   6
 -10   6   4 293.256 12.1675   7
  10   6  -4 273.961 12.2209   7
 -10   6   4 285.807 12.2274   6
 -10   6   4 295.246 12.3010   4
  -8  -6   4 0.58214 1.31835   6
  -8  -6   4 1.21852 1.26779   4
   8  -6  -4 1.21788 0.94483   6
  -8  -6   4 2.51588 0.99047   7
  -8  -6   4 0.37435 0.90282   6
   8  -6  -4 -0.1237 0.82814   4
   8  -6  -4 1.10981 0.80638   7
   8   6  -4 1.63303 1.41803   4
   8   6  -4 0.60418 1.21690   6
  -8   6   4 -0.1357 0.91894   7
   8   6  -4 2.63459 1.09204   7
  -8   6   4 0.49110 0.93805   4
  -8   6   4 1.26745 0.69712   6
  -6  -6   4 4.58040 1.05462   7
  -6  -6   4 5.04542 1.31682   5
  -6  -6   4 5.14748 1.16809   4
  -6  -6   4 5.69237 0.99729   6
   6  -6  -4 4.22310 0.85178   7
   6  -6  -4 5.04331 0.88066   6
   6  -6  -4 3.58034 1.33887   3
  -6  -6   4 7.18101 1.20602   6
   6  -6  -4 3.11329 0.77825   6
  -6   6   4 5.83657 0.75156   6
   6   6  -4 3.51310 1.28837   4
  -6   6   4 6.58343 0.96460   3
  -6   6   4 6.49941 0.99554   4
   6   6  -4 5.09917 1.19895   6
   6   6  -4 6.85561 1.10651   7
  -6   6   4 5.27331 1.03845   7
   6   6  -4 4.97031 1.09194   4
  -4  -6   4 252.755 11.1616   7
   4  -6  -4 263.253 11.2953   3
   4  -6  -4 270.414 11.1065   7
  -4  -6   4 272.819 11.1662   6
  -4  -6   4 254.398 11.2132   5
  -4  -6   4 267.384 11.1923   4
   4  -6  -4 252.695 11.0645   6
  -4  -6   4 268.741 11.1469   6
  -4   6   4 268.330 11.0464   6
   4   6  -4 263.324 11.1305   7
   4   6  -4 255.035 11.1467   6
  -4   6   4 270.938 11.1485   3
  -4   6   4 261.731 11.1171   7
  -4   6   4 270.684 11.1289   4
   4   6  -4 266.761 11.1769   6
   4   6  -4 256.638 11.2060   4
   4   6  -4 262.076 11.2258   4
   2  -6  -4 468.509 19.3590   6
  -2  -6   4 443.407 19.4272   5
  -2  -6   4 434.750 19.4389   7
  -2  -6   4 477.051 19.4233   6
  -2  -6   4 462.085 19.4079   6
   2  -6  -4 462.039 19.3965   7
   2  -6  -4 494.136 19.3737   6
  -2  -6   4 466.977 19.3549   3
   2  -6  -4 476.676 19.5380   3
   2   6  -4 437.743 19.3984   7
   2   6  -4 489.535 19.4451   6
  -2   6   4 479.150 19.4362   3
  -2   6   4 474.005 19.3717   4
   2   6  -4 452.674 19.4566   4
   2   6  -4 479.074 19.4158   6
  -2   6   4 466.911 19.3650   6
  -2   6   4 461.566 19.4024   4
  -2   6   4 467.946 19.3465   6
   2   6  -4 453.823 19.4554   4
  -2   6   4 466.348 19.4152   7
   0  -6   4 311.420 13.2391   6
   0  -6  -4 315.373 13.1854   6
   0  -6  -4 306.280 13.1656   6
   0  -6   4 321.638 13.2723   6
   0  -6  -4 317.108 13.1767   5
   0  -6   4 305.120 13.2986   7
   0  -6  -4 324.539 13.3620   3
   0  -6   4 316.581 13.1509   3
   0  -6   4 307.566 13.3100   4
   0  -6  -4 317.203 13.2376   7
   0   6   4 316.531 13.2652   7
   0   6   4 299.044 13.2425   4
   0   6   4 318.344 13.2942   3
   0   6   4 317.310 13.2121   4
   0   6  -4 324.958 13.3221   4
   0   6   4 309.954 13.1835   6
   0   6  -4 322.178 13.2216   6
   0   6  -4 296.831 13.2393   4
   0   6   4 311.920 13.2024   6
   0   6  -4 330.840 13.2635   7
   0   6   4 328.213 13.1492   5
  -2  -6  -4 271.645 11.5418   6
  -2  -6  -4 290.564 11.6279   5
  -2  -6  -4 273.849 11.6043   7
   2  -6   4 272.978 11.6567   6
   2  -6   4 254.354 11.6708   7
   2  -6   4 267.432 11.6979   4
   2  -6   4 268.026 11.5250   3
  -2  -6  -4 286.027 11.7432   3
  -2  -6  -4 288.134 11.5762   6
   2  -6   4 266.581 11.6191   6
   2   6   4 268.627 11.6631   7
  -2   6  -4 279.419 11.5846   6
   2   6   4 266.912 11.6208   6
   2   6   4 287.032 11.5995   5
   2   6   4 264.775 11.6203   4
  -2   6  -4 289.227 11.6374   7
  -2   6  -4 281.332 11.6980   4
  -4  -6  -4 1.77080 1.07939   5
   4  -6   4 -0.1496 1.00330   6
  -4  -6  -4 1.02717 0.81261   7
   4  -6   4 1.41537 1.08467   4
   4  -6   4 0.43511 1.14136   7
  -4  -6  -4 0.82129 1.19002   3
  -4  -6  -4 2.09526 0.97471   4
   4  -6   4 1.21737 0.92079   6
  -4  -6  -4 1.56698 1.00002   6
   4  -6   4 0.79324 0.82252   5
  -4   6  -4 4.11104 1.33234   2
   4   6   4 0.73650 1.12546   7
  -4   6  -4 0.42084 0.75380   6
   4   6   4 0.81859 1.03942   6
  -4   6  -4 0.14101 0.93060   7
  -4   6  -4 0.90534 1.03277   4
   4   6   4 1.68290 0.93401   4
  -4   6  -4 2.46368 0.65128   3
   4   6   4 1.23739 1.10728   5
  -6  -6  -4 245.961 11.5710   5
  -6  -6  -4 266.137 11.5485   7
  -6  -6  -4 260.662 11.3994   6
  -6  -6  -4 298.393 11.5335   6
   6  -6   4 267.801 11.5357   6
  -6  -6  -4 281.837 11.5272   4
   6  -6   4 271.196 11.4151   5
  -6  -6  -4 272.347 11.7247   3
   6  -6   4 251.185 11.5163   7
  -6   6  -4 259.362 11.4426   7
  -6   6  -4 269.489 11.5309   4
   6   6   4 277.111 11.5473   6
  -6   6  -4 298.061 11.7849   2
   6   6   4 262.101 11.5248   7
  -6   6  -4 268.193 11.4413   6
  -6   6  -4 275.652 11.3315   3
   6   6   4 257.679 11.5746   5
   8  -6   4 111.692 5.30878   5
  -8  -6  -4 111.320 5.38952   4
   8  -6   4 112.557 5.36704   6
   8   6   4 106.711 5.56807   5
   8   6   4 111.873 5.37178   7
   8   6   4 116.222 5.42754   6
  -8   6  -4 107.244 5.12814   6
  -8   6  -4 111.928 5.02535   3
  -8   6  -4 109.506 5.27852   4
 -10  -6  -4 122.287 6.02469   4
  10  -6   4 124.927 5.87530   6
  10  -6   4 121.287 5.95413   5
 -10   6  -4 108.446 5.55451   3
 -10   6  -4 118.995 5.88075   4
 -10   6  -4 112.922 5.56987   6
  10   6   4 129.263 6.05062   6
  10   6   4 132.032 5.92647   7
 -12  -6  -4 34.9529 3.71389   4
  12  -6   4 33.7650 3.35333   6
  12  -6   4 34.5586 3.55131   5
  12   6   4 38.3720 3.61705   6
  12   6   4 34.1778 4.10281   5
 -12   6  -4 37.5187 3.39608   4
  12   6   4 34.5884 3.26735   7
  14  -6   4 6.03020 2.16509   5
 -14  -6  -4 4.00431 2.35411   4
  14  -6   4 5.85823 1.84139   6
  14   6   4 9.88718 2.83346   5
  14   6   4 9.71415 2.29570   6
  14   6   4 7.66926 2.21734   7
 -14   6  -4 6.24573 2.21234   4
 -16  -6  -4 2.27932 2.72487   4
  16   6   4 1.16022 2.51949   6
 -16   6  -4 3.47432 2.54649   4
  16   6   4 5.00215 2.45679   7
  16   6   4 8.77370 3.17718   5
 -17  -7   4 104.371 6.69023   6
 -17  -7   4 98.7943 6.61153   4
 -17   7   4 107.088 5.81676   4
 -15  -7   4 3.32884 2.57144   6
 -15  -7   4 4.15208 2.50176   4
  15   7  -4 2.71889 3.31187   6
  15   7  -4 1.62206 1.64861   7
 -15   7   4 2.81662 1.82212   4
 -13  -7   4 0.19123 2.09370   4
 -13  -7   4 2.58090 2.03329   6
 -13   7   4 0.63183 1.48870   4
  13   7  -4 5.31113 1.57763   7
  13   7  -4 2.45139 2.14941   6
 -11  -7   4 52.7152 3.80406   6
 -11  -7   4 50.0151 3.78459   4
 -11  -7   4 50.1168 3.15089   6
  11  -7  -4 50.5389 2.83719   7
  11  -7  -4 54.4026 3.18508   6
  11  -7  -4 52.8016 2.98209   4
  11   7  -4 52.5787 3.76478   6
 -11   7   4 49.9195 2.85949   6
 -11   7   4 49.9636 2.79189   7
  11   7  -4 46.1648 3.12867   7
  11   7  -4 51.6960 4.03407   4
 -11   7   4 52.2173 3.13699   4
  -9  -7   4 318.475 14.4886   7
  -9  -7   4 331.333 14.2300   6
  -9  -7   4 338.719 14.4134   4
   9  -7  -4 351.844 14.2516   6
   9  -7  -4 330.358 14.1346   4
   9  -7  -4 332.527 14.1318   7
  -9  -7   4 340.777 14.3752   6
   9   7  -4 336.875 14.3560   6
   9   7  -4 348.856 14.4217   4
   9   7  -4 318.837 14.1787   7
  -9   7   4 324.058 14.1133   6
  -9   7   4 343.814 14.2288   4
  -9   7   4 349.123 14.1573   7
   7  -7  -4 396.972 17.5370   3
  -7  -7   4 402.886 17.3159   6
   7  -7  -4 426.734 17.3208   6
   7  -7  -4 412.616 17.2708   7
  -7  -7   4 419.972 17.3889   6
  -7  -7   4 372.723 17.3228   7
  -7   7   4 414.892 17.2364   6
   7   7  -4 421.501 17.4180   6
  -7   7   4 429.656 17.2986   7
   7   7  -4 423.460 17.4559   4
   7   7  -4 410.810 17.3035   7
  -7   7   4 418.687 17.3395   4
   5  -7  -4 121.686 5.48513   7
  -5  -7   4 105.347 5.70217   5
   5  -7  -4 121.333 5.87570   3
  -5  -7   4 122.332 5.56946   6
  -5  -7   4 126.588 5.66808   6
   5  -7  -4 125.113 5.50252   6
  -5  -7   4 111.952 5.62151   7
  -5  -7   4 128.427 5.69563   4
  -5   7   4 125.940 5.53880   3
  -5   7   4 129.011 5.56119   4
   5   7  -4 129.522 5.80867   4
   5   7  -4 123.938 5.61113   7
  -5   7   4 126.612 5.40930   6
  -5   7   4 128.268 5.58800   7
   5   7  -4 121.593 5.71851   6
  -3  -7   4 6.50568 1.12791   6
  -3  -7   4 8.14848 1.19992   6
  -3  -7   4 6.21619 1.30091   7
  -3  -7   4 9.87275 1.16441   3
   3  -7  -4 7.45276 1.06169   6
   3  -7  -4 9.60485 1.10666   7
   3  -7  -4 10.6495 1.47277   3
  -3  -7   4 6.98508 1.30776   5
   3  -7  -4 11.2851 1.16583   6
  -3   7   4 8.81135 1.30135   7
   3   7  -4 8.68506 1.25086   6
  -3   7   4 9.83777 1.20193   4
   3   7  -4 6.77201 1.13571   4
   3   7  -4 5.96097 1.30697   4
   3   7  -4 7.35660 1.24603   7
   3   7  -4 8.49184 1.11375   6
  -3   7   4 7.88345 0.90507   6
  -3   7   4 12.2528 1.46513   3
  -1  -7   4 8.10295 1.38998   7
   1  -7  -4 12.4562 1.48434   3
  -1  -7   4 10.8702 1.27113   6
  -1  -7   4 14.6272 1.33381   6
   1  -7  -4 9.24611 1.10633   6
  -1  -7   4 12.6161 1.47726   3
   1  -7  -4 9.87976 1.15092   7
   1  -7  -4 10.4589 1.04372   6
  -1  -7   4 9.23818 1.33148   5
   1   7  -4 9.87010 1.16125   4
  -1   7   4 10.5061 1.38308   7
  -1   7   4 13.2944 1.34557   4
   1   7  -4 10.3619 1.27923   7
  -1   7   4 10.6035 1.04480   6
  -1   7   4 12.4630 1.15363   6
   1   7  -4 11.9936 1.32052   6
  -1   7   4 11.1623 1.35875   4
  -1   7   4 12.5502 1.56464   3
   1   7  -4 10.1619 1.35975   4
   1   7  -4 12.9016 1.17397   6
   1  -7   4 134.291 6.01201   6
   1  -7   4 122.334 6.11512   7
  -1  -7  -4 142.455 5.96532   6
   1  -7   4 141.668 5.90888   3
   1  -7   4 137.241 6.06848   6
  -1  -7  -4 131.309 5.98838   7
   1  -7   4 118.403 6.09511   4
  -1  -7  -4 138.448 6.18417   3
  -1  -7  -4 145.213 5.98866   5
  -1  -7  -4 126.640 5.89719   6
  -1   7  -4 141.902 5.97351   6
   1   7   4 134.114 5.90726   5
   1   7   4 136.984 5.98155   4
   1   7   4 133.331 6.09214   7
  -1   7  -4 141.587 6.14699   4
   1   7   4 131.669 6.10114   4
  -1   7  -4 132.125 5.98178   4
   1   7   4 135.401 6.02435   6
  -1   7  -4 140.863 6.05256   7
   3  -7   4 362.138 15.3729   6
  -3  -7  -4 373.842 15.4663   3
  -3  -7  -4 381.925 15.2934   6
  -3  -7  -4 382.949 15.3663   5
   3  -7   4 356.336 15.2579   3
  -3  -7  -4 355.479 15.3788   6
   3  -7   4 361.671 15.2435   5
   3  -7   4 340.943 15.3234   6
  -3   7  -4 360.936 15.1977   3
  -3   7  -4 363.280 15.3306   7
   3   7   4 381.599 15.3263   5
   3   7   4 364.871 15.3788   7
  -3   7  -4 361.509 15.4090   4
   3   7   4 360.135 15.3627   6
  -3   7  -4 373.811 15.2894   6
   3   7   4 354.907 15.3822   4
  -3   7  -4 354.774 15.7097   2
  -5  -7  -4 42.8380 2.71178   4
   5  -7   4 41.7150 2.42629   5
  -5  -7  -4 38.8925 2.87295   5
  -5  -7  -4 48.2066 2.80004   6
   5  -7   4 40.7219 2.72315   6
  -5  -7  -4 39.5801 3.18092   3
   5  -7   4 38.2970 2.81866   6
   5   7   4 39.8237 2.93593   7
  -5   7  -4 41.8659 3.27584   2
  -5   7  -4 41.7956 2.64030   7
  -5   7  -4 43.1891 2.79552   4
  -5   7  -4 42.4713 2.22121   3
  -5   7  -4 40.0488 2.40552   6
   5   7   4 40.9375 2.86689   5
   5   7   4 42.9173 2.95033   6
  -7  -7  -4 209.573 9.15931   4
  -7  -7  -4 209.672 9.45219   3
   7  -7   4 203.490 9.19690   6
   7  -7   4 208.039 9.01422   5
  -7  -7  -4 223.459 9.18835   6
  -7   7  -4 215.968 9.40262   2
   7   7   4 209.832 9.20408   7
  -7   7  -4 211.600 8.88597   3
   7   7   4 215.064 9.28565   6
   7   7   4 205.145 9.26181   5
  -7   7  -4 190.813 8.98241   6
  -7   7  -4 208.762 9.15446   4
  -7   7  -4 193.633 9.01319   7
   9  -7   4 124.540 6.00961   5
  -9  -7  -4 133.384 6.12332   6
  -9  -7  -4 128.637 6.05149   4
   9  -7   4 127.679 6.05786   6
   9   7   4 125.551 5.99796   7
   9   7   4 129.090 6.10725   6
  -9   7  -4 117.060 5.56723   3
  -9   7  -4 113.392 5.67475   6
  -9   7  -4 118.660 5.89605   4
   9   7   4 106.504 7.74912   5
  11  -7   4 11.8196 2.03204   5
 -11  -7  -4 11.2354 2.18445   4
 -11  -7  -4 8.57801 2.00938   6
  11  -7   4 15.0106 2.12761   6
 -11   7  -4 11.8070 1.76253   6
 -11   7  -4 11.0520 1.89075   4
  11   7   4 11.0699 2.42578   5
  11   7   4 11.2102 2.12036   7
  11   7   4 13.5306 2.54066   6
  13  -7   4 212.972 9.70174   6
 -13  -7  -4 192.966 9.87904   4
  13  -7   4 210.655 9.64944   5
  13   7   4 228.127 9.89420   6
  13   7   4 223.012 9.65835   7
  13   7   4 206.886 10.0705   5
 -13   7  -4 200.407 9.71637   4
 -15  -7  -4 282.953 14.0658   4
  15   7   4 311.698 14.2279   5
  15   7   4 340.946 13.8748   7
 -15   7  -4 301.963 13.9680   4
  15   7   4 324.234 14.0503   6
 -16  -8   4 8.69507 3.03351   4
 -16  -8   4 14.7348 3.03889   6
 -16   8   4 10.9502 2.26445   4
  16   8  -4 17.8709 3.05016   4
 -14  -8   4 41.1769 4.54649   6
 -14  -8   4 41.6870 4.37017   4
  14   8  -4 40.0759 3.39747   7
 -14   8   4 44.8522 3.55412   4
  14   8  -4 48.6687 4.61588   6
  14   8  -4 45.6526 4.48214   4
 -12  -8   4 10.8992 2.15555   6
 -12  -8   4 12.6020 2.37071   4
  12   8  -4 14.5772 2.45561   6
 -12   8   4 14.6657 1.78041   4
  12   8  -4 11.2974 2.50365   4
  12   8  -4 15.8551 1.91442   7
 -12   8   4 16.5449 1.48295   7
 -10  -8   4 218.619 10.0084   6
 -10  -8   4 233.096 10.3229   4
 -10  -8   4 229.082 10.2608   6
 -10   8   4 234.563 9.89625   7
  10   8  -4 218.706 9.96704   7
 -10   8   4 219.868 10.3606   4
  10   8  -4 241.581 10.3563   4
  10   8  -4 241.714 10.3461   6
  -8  -8   4 13.9154 1.79895   6
   8  -8  -4 16.9815 1.70265   6
  -8  -8   4 15.8839 1.92038   4
  -8  -8   4 18.2652 2.14129   6
  -8   8   4 14.0125 1.67027   6
  -8   8   4 14.7908 1.56855   4
   8   8  -4 16.1230 1.72763   7
   8   8  -4 15.1281 2.18800   4
  -8   8   4 16.2237 1.61283   7
   8   8  -4 16.6687 2.09083   6
   6  -8  -4 10.1188 1.92860   3
   6  -8  -4 8.42568 1.24473   6
  -6  -8   4 10.0669 1.60425   4
  -6  -8   4 10.5892 1.71741   6
  -6  -8   4 8.80170 1.32410   6
   6   8  -4 11.0628 1.81984   4
  -6   8   4 11.5410 1.51130   7
  -6   8   4 10.7108 1.14178   6
   6   8  -4 10.3004 1.67675   6
  -6   8   4 10.4551 1.43792   4
   6   8  -4 11.9312 1.57803   7
  -4  -8   4 59.4215 3.32435   6
   4  -8  -4 64.0835 3.71843   3
  -4  -8   4 68.8658 3.32728   3
  -4  -8   4 59.1313 3.45205   6
   4  -8  -4 52.3314 3.11178   6
  -4   8   4 57.9521 2.95081   6
   4   8  -4 60.3262 3.31815   7
  -4   8   4 60.8500 3.31722   7
  -4   8   4 53.7445 3.29256   4
   4   8  -4 53.9160 3.50646   6
   4   8  -4 56.6317 3.56177   4
   4   8  -4 52.2244 3.25312   6
  -2  -8   4 419.639 17.4064   6
  -2  -8   4 382.224 17.3903   5
   2  -8  -4 418.926 17.3315   6
  -2  -8   4 393.729 17.3701   6
  -2  -8   4 424.812 17.3118   3
   2  -8  -4 423.773 17.5460   3
  -2   8   4 410.322 17.3301   4
  -2   8   4 421.637 17.3042   6
   2   8  -4 399.493 17.3740   7
   2   8  -4 430.818 17.4532   6
   2   8  -4 410.872 17.3760   6
  -2   8   4 411.712 17.3922   7
  -2   8   4 403.532 17.3954   4
   2   8  -4 432.468 17.4889   4
   0  -8   4 4.95650 1.13224   3
   0  -8  -4 9.52660 1.25861   6
   0  -8   4 3.95982 1.28814   5
   0  -8  -4 7.57205 1.17973   5
   0  -8   4 10.3452 1.53470   6
   0  -8   4 7.56811 1.26430   6
   0  -8  -4 4.80579 1.53209   3
   0   8   4 7.42323 1.19992   6
   0   8   4 5.33182 1.47323   4
   0   8  -4 5.79728 1.30633   7
   0   8   4 6.38238 1.22161   6
   0   8   4 8.04647 1.50554   7
   0   8  -4 8.41216 1.45832   4
   0   8  -4 5.82972 1.13580   6
   2  -8   4 11.9235 1.47038   6
   2  -8   4 9.67770 1.29435   3
  -2  -8  -4 10.3298 1.17320   6
   2  -8   4 9.58427 1.55267   6
  -2  -8  -4 11.7030 1.42292   5
  -2  -8  -4 10.2972 1.69604   3
   2   8   4 10.3970 1.59040   7
  -2   8  -4 8.10490 1.47814   4
  -2   8  -4 7.54859 1.10308   6
   2   8   4 9.72012 1.37802   5
  -2   8  -4 10.7152 1.36731   7
   2   8   4 9.91267 1.45302   6
   2   8   4 10.0378 1.66496   4
   4  -8   4 48.8114 3.06245   3
   4  -8   4 54.0259 2.91863   5
   4  -8   4 54.3482 3.34865   6
  -4  -8  -4 60.3362 3.21855   6
  -4  -8  -4 54.2664 3.35787   5
   4  -8   4 52.8456 3.41362   6
  -4   8  -4 51.1699 3.95671   2
   4   8   4 50.6435 3.28926   5
   4   8   4 56.6785 3.51064   6
  -4   8  -4 53.4868 2.77939   3
  -4   8  -4 55.3675 2.93561   6
  -4   8  -4 54.4009 3.29907   4
  -4   8  -4 52.2556 3.16032   7
   4   8   4 51.5165 3.42663   7
  -6  -8  -4 10.3584 1.46435   6
   6  -8   4 6.08809 1.63578   6
  -6  -8  -4 15.3008 2.20788   3
   6  -8   4 10.3867 1.36171   5
  -6  -8  -4 9.49888 1.58845   4
   6   8   4 9.73122 1.83160   5
   6   8   4 9.78630 1.86994   7
  -6   8  -4 11.0125 1.46076   7
  -6   8  -4 6.58858 1.12609   6
  -6   8  -4 13.2979 1.96715   2
  -6   8  -4 12.6244 1.57157   3
  -6   8  -4 8.36989 1.86444   4
   6   8   4 9.67258 1.92774   6
  -8  -8  -4 331.332 13.5178   6
   8  -8   4 322.120 13.5877   6
  -8  -8  -4 326.295 13.5177   4
  -8  -8  -4 307.691 13.7662   3
   8  -8   4 330.631 13.3897   5
   8   8   4 324.816 13.5432   7
  -8   8  -4 282.019 13.5985   7
   8   8   4 276.409 14.5393   5
  -8   8  -4 308.978 13.4804   4
  -8   8  -4 281.459 13.3021   6
  -8   8  -4 308.416 13.1982   3
   8   8   4 346.318 13.7011   6
  10  -8   4 4.74672 1.94254   5
 -10  -8  -4 3.89560 2.00476   4
 -10  -8  -4 2.59100 2.42850   3
  10  -8   4 5.98529 1.87568   6
 -10  -8  -4 5.66215 2.15519   6
  10   8   4 5.75906 2.37693   5
  10   8   4 5.37063 2.10773   7
  10   8   4 2.67674 2.29372   6
 -10   8  -4 5.76172 1.73076   4
  12  -8   4 2.18898 2.00806   6
  12  -8   4 1.09977 2.44983   5
 -12  -8  -4 0.52124 2.24360   4
 -12  -8  -4 4.96530 2.36372   6
 -12   8  -4 2.55638 1.97244   4
  12   8   4 3.45801 2.31130   7
  12   8   4 2.07127 2.04882   6
  12   8   4 3.30765 2.64449   5
 -14  -8  -4 47.3338 4.82474   4
  14   8   4 54.0298 4.74792   7
  14   8   4 59.9861 5.35749   5
  14   8   4 55.1282 5.00050   6
 -14   8  -4 47.5368 4.59610   4
 -15  -9   4 72.4159 5.90313   6
 -15  -9   4 71.0888 6.24001   4
 -15   9   4 64.5021 4.54996   4
  15   9  -4 74.9332 5.79107   4
 -13  -9   4 -0.6995 2.36230   6
 -13  -9   4 1.42942 2.44144   4
  13   9  -4 -0.0507 1.90864   7
 -13   9   4 1.18673 1.69204   4
  13   9  -4 5.15014 2.71212   4
  13   9  -4 2.03083 2.65177   6
 -11  -9   4 74.8607 4.97562   4
 -11  -9   4 71.8186 4.97088   6
  11   9  -4 84.6612 5.16929   4
 -11   9   4 77.9594 4.30515   4
  11   9  -4 82.9156 5.20289   6
 -11   9   4 75.0746 3.97534   7
  11   9  -4 76.8813 4.49896   7
  -9  -9   4 4.91891 1.84008   6
  -9  -9   4 0.27278 1.81700   4
   9   9  -4 1.50198 2.00987   6
  -9   9   4 0.87171 1.58895   4
   9   9  -4 1.79731 2.15970   4
  -9   9   4 1.83666 1.34712   7
   9   9  -4 3.25580 1.83382   7
   7  -9  -4 2.27602 1.93950   3
  -7  -9   4 2.48904 1.67636   6
  -7  -9   4 0.48165 1.76798   3
  -7  -9   4 2.17977 1.68038   4
   7  -9  -4 1.91350 1.41779   6
   7   9  -4 2.43624 1.96322   4
   7   9  -4 3.20707 1.78260   6
  -7   9   4 0.01804 1.52733   4
  -7   9   4 0.50351 1.30802   7
   7   9  -4 0.25575 1.59928   7
  -7   9   4 1.21654 1.09621   6
  -5  -9   4 18.3299 2.46233   3
   5  -9  -4 18.9059 1.69511   6
   5  -9  -4 14.8601 2.16349   3
  -5  -9   4 17.3620 1.88618   6
  -5  -9   4 19.1439 2.06061   6
  -5   9   4 15.1159 1.83052   6
  -5   9   4 16.0207 1.70151   4
   5   9  -4 20.0641 2.03347   6
  -5   9   4 18.1103 1.82923   7
   5   9  -4 18.7890 1.87366   7
   5   9  -4 15.6726 2.73515   4
   3  -9  -4 12.2116 2.03943   3
   3  -9  -4 14.6890 1.54167   6
  -3  -9   4 11.0959 1.49768   3
  -3  -9   4 9.24967 1.60938   6
  -3  -9   4 8.08929 1.53374   6
   3   9  -4 7.71391 1.44832   6
   3   9  -4 11.5416 1.73216   6
  -3   9   4 12.7822 1.44033   6
   3   9  -4 8.97921 1.78228   4
  -3   9   4 5.62733 1.53217   4
  -3   9   4 6.58579 1.65420   7
   3   9  -4 10.1547 1.63270   7
  -1  -9   4 27.1074 2.78480   5
   1  -9  -4 31.4958 2.43515   6
  -1  -9   4 32.7830 2.45886   3
   1  -9  -4 25.6853 2.31627   5
  -1  -9   4 31.7057 3.31230   6
  -1  -9   4 30.1481 2.82050   6
   1  -9  -4 33.3756 3.11128   3
  -1   9   4 29.3289 2.89863   4
   1   9  -4 32.3286 2.63039   6
  -1   9   4 29.9413 2.88614   7
   1   9  -4 31.7320 2.98436   4
  -1   9   4 29.3617 2.40010   6
  -1   9   4 32.1852 2.66486   6
   1   9  -4 30.6166 2.74015   7
   1  -9   4 0.53465 1.30629   3
  -1  -9  -4 5.17050 1.40392   5
  -1  -9  -4 1.87205 1.67318   3
   1  -9   4 1.07751 1.39571   5
   1  -9   4 3.11500 1.42287   6
  -1  -9  -4 3.46497 1.16868   6
  -1   9  -4 2.81271 1.49344   4
   1   9   4 2.17880 1.67328   4
  -1   9  -4 4.98058 1.25036   6
   1   9   4 2.00904 1.32747   6
   1   9   4 0.54984 1.66039   7
  -1   9  -4 3.14807 1.40714   7
   3  -9   4 25.6311 2.57799   3
  -3  -9  -4 25.7959 3.03098   3
  -3  -9  -4 27.5525 2.79801   5
  -3  -9  -4 30.3551 2.57701   6
   3  -9   4 26.5522 2.23973   5
   3  -9   4 29.0831 2.88632   6
   3   9   4 24.0189 3.45235   7
  -3   9  -4 21.0190 2.42056   4
  -3   9  -4 27.7671 2.30429   6
   3   9   4 29.1447 3.25953   4
   3   9   4 28.2791 2.91095   6
  -5  -9  -4 28.5198 2.77822   6
  -5  -9  -4 28.2136 3.27555   3
   5  -9   4 26.7270 2.27309   5
   5  -9   4 21.2115 2.09253   6
   5   9   4 27.9410 3.17198   7
  -5   9  -4 23.1015 2.22785   6
   5   9   4 27.9787 2.95510   5
  -5   9  -4 23.6268 2.55879   7
  -5   9  -4 27.8386 2.83045   4
  -5   9  -4 23.0288 2.06254   3
  -5   9  -4 25.1721 3.60465   2
   7  -9   4 93.8365 5.02345   6
  -7  -9  -4 92.1258 4.87736   6
   7  -9   4 94.7158 4.53010   5
  -7  -9  -4 91.1391 5.34803   3
   7   9   4 92.1520 5.27260   6
  -7   9  -4 92.6637 5.32726   2
  -7   9  -4 81.2720 4.54250   6
   7   9   4 84.9861 5.09449   7
  -7   9  -4 86.8082 4.83128   4
  -7   9  -4 86.8153 4.61047   7
  -9  -9  -4 5.93043 2.57655   3
  -9  -9  -4 6.60780 2.00046   4
   9  -9   4 5.10964 2.03189   6
  -9  -9  -4 5.51852 2.07832   6
   9  -9   4 8.22784 1.97575   5
   9   9   4 5.94812 2.43029   5
   9   9   4 7.46905 2.42858   6
   9   9   4 5.61236 2.28449   7
  -9   9  -4 7.86160 1.87341   4
 -11  -9  -4 1.45650 2.35742   6
 -11  -9  -4 2.44040 2.79854   3
 -11  -9  -4 1.74993 2.26860   4
  11  -9   4 1.50858 2.05092   6
  11   9   4 -0.1728 2.54171   6
  11   9   4 -0.3320 2.38994   7
 -11   9  -4 3.39137 1.98404   4
  11   9   4 3.53503 2.69383   5
 -13  -9  -4 10.2355 3.24086   3
 -13  -9  -4 6.52629 2.69853   4
  13   9   4 3.74658 3.03707   5
  13   9   4 12.5673 3.21343   6
 -13   9  -4 6.22624 2.40995   4
  13   9   4 13.7880 2.83618   7
 -12 -10   4 -0.9240 2.36079   6
 -12 -10   4 0.57900 2.39925   4
  12  10  -4 0.66558 2.05928   7
  12  10  -4 0.94925 2.72874   4
 -12  10   4 -0.1729 1.44089   7
 -12  10   4 -0.0905 1.74895   4
  12  10  -4 2.95344 2.68230   6
 -10 -10   4 6.37474 2.41122   3
 -10 -10   4 7.01989 2.23627   4
 -10 -10   4 5.28968 2.36780   6
 -10  10   4 5.66925 1.72066   4
  10  10  -4 9.94411 2.55297   6
  10  10  -4 6.58313 2.00741   7
 -10  10   4 7.78487 1.61977   7
  10  10  -4 7.86337 2.60509   4
  -8 -10   4 3.46579 2.07107   4
  -8 -10   4 2.23606 2.07955   3
  -8 -10   4 5.28603 3.07941   6
   8 -10  -4 2.39952 2.33222   3
   8  10  -4 6.13221 2.20635   6
  -8  10   4 2.12874 1.58364   4
  -8  10   4 0.38371 1.55013   7
   8  10  -4 3.36304 2.31748   4
   8  10  -4 3.42176 1.85407   7
  -6 -10   4 44.8097 3.65998   6
  -6 -10   4 39.7107 3.29650   3
   6 -10  -4 35.3731 4.02183   3
   6  10  -4 38.6519 3.74730   6
   6  10  -4 33.0555 3.18651   7
  -6  10   4 30.3320 3.02939   4
   6  10  -4 41.7393 3.85376   4
  -6  10   4 35.5176 4.02497   7
  -4 -10   4 6.51748 1.68408   6
   4 -10  -4 6.63264 1.66943   6
  -4 -10   4 5.50150 1.64082   3
   4 -10  -4 5.15553 2.35277   3
  -4  10   4 4.49770 1.71335   7
   4  10  -4 5.64116 1.74426   7
   4  10  -4 6.16224 1.97773   4
  -4  10   4 3.46852 1.61192   4
   4  10  -4 4.12916 1.68788   6
  -2 -10   4 303.444 12.8077   3
   2 -10  -4 308.722 12.8305   6
  -2 -10   4 307.758 12.9570   6
   2  10  -4 303.586 12.9201   7
  -2  10   4 298.833 12.9413   7
  -2  10   4 273.914 12.9094   4
  -2  10   4 296.022 12.8480   6
   2  10  -4 301.113 12.9698   6
   2  10  -4 293.941 13.0290   4
   0 -10  -4 56.2490 4.72894   3
   0 -10  -4 69.0838 3.69174   5
   0 -10  -4 58.7426 4.11553   6
   0 -10   4 70.2254 4.06046   6
   0 -10   4 62.7268 3.74709   3
   0  10  -4 67.3281 4.13546   4
   0  10   4 64.4795 4.22199   4
   0  10   4 65.3980 3.98906   6
   0  10  -4 67.3345 3.94606   7
   0  10   4 62.2240 4.19412   7
  -2 -10  -4 11.2677 2.17434   3
   2 -10   4 7.13118 1.65438   3
  -2 -10  -4 8.26690 1.67673   6
   2 -10   4 8.27376 1.72529   5
   2 -10   4 7.32880 1.74983   6
  -2  10  -4 8.49550 1.65256   7
  -2  10  -4 7.08294 1.78139   4
  -2  10  -4 6.62501 1.68507   6
   2  10   4 7.08971 1.99585   7
   2  10   4 6.45180 2.06839   4
   2  10   4 4.19914 1.65656   6
  -4 -10  -4 4.19610 1.39412   6
   4 -10   4 6.68549 1.40832   5
   4 -10   4 5.44595 1.62294   6
  -4 -10  -4 7.57306 2.04784   3
   4 -10   4 6.19710 1.71153   3
   4  10   4 4.64066 1.87826   6
  -4  10  -4 6.45592 1.63336   7
   4  10   4 6.64752 2.12263   7
   4  10   4 8.96353 2.27812   4
  -4  10  -4 6.56601 1.80640   4
  -4  10  -4 4.01926 2.18882   2
   6 -10   4 32.2260 2.61586   5
   6 -10   4 28.5045 3.48534   6
  -6 -10  -4 28.6650 3.15349   6
  -6 -10  -4 29.5595 3.80969   3
  -6  10  -4 30.1194 2.93748   7
  -6  10  -4 25.5555 3.24850   4
  -6  10  -4 27.2546 4.04930   2
   6  10   4 30.6729 3.69337   7
   6  10   4 36.4371 4.25060   4
   6  10   4 36.3948 3.92594   6
  -8 -10  -4 1.43849 2.60022   3
   8 -10   4 1.65915 2.08734   6
  -8 -10  -4 -1.3399 1.96358   4
  -8 -10  -4 -0.6574 2.28978   6
   8  10   4 0.16864 2.40910   6
  -8  10  -4 1.82582 1.58585   7
   8  10   4 1.79380 2.43370   7
   8  10   4 1.01336 2.32159   5
  -8  10  -4 0.13839 1.80034   4
 -10 -10  -4 100.651 5.97380   4
 -10 -10  -4 97.5113 6.60624   3
  10  10   4 114.123 6.48052   6
  10  10   4 118.292 6.20252   7
  10  10   4 97.6040 6.34908   5
 -10  10  -4 103.535 5.77407   4
 -12 -10  -4 -5.4544 3.43049   3
 -12 -10  -4 1.02606 2.42110   4
  12  10   4 0.39046 2.79703   7
 -12  10  -4 0.68563 2.28384   4
  12  10   4 1.44175 3.00981   5
  12  10   4 1.87103 2.96547   6
 -11 -11   4 154.842 8.11854   3
 -11 -11   4 148.723 7.99558   4
 -11 -11   4 155.099 8.17506   6
  11  11  -4 151.752 7.49469   7
  11  11  -4 159.334 8.16741   6
  11  11  -4 155.874 8.31169   4
 -11  11   4 154.599 7.13935   7
 -11  11   4 147.451 7.36798   4
  -9 -11   4 1.92878 2.35865   6
  -9 -11   4 1.68630 2.27664   4
  -9 -11   4 0.80723 2.54935   3
   9  11  -4 1.17697 2.05941   7
  -9  11   4 0.96234 1.75204   4
  -9  11   4 1.88805 1.67079   7
   9  11  -4 1.82537 2.61023   4
   9  11  -4 4.47717 2.57503   6
  -7 -11   4 18.8162 2.30447   3
   7 -11  -4 17.5987 2.85523   3
  -7 -11   4 18.2100 2.52770   6
   7  11  -4 17.8194 2.34662   7
   7  11  -4 19.1925 2.72332   4
   7  11  -4 18.1381 2.53724   6
  -7  11   4 16.1099 2.09267   7
  -7  11   4 16.4125 2.12528   4
  -5 -11   4 3.84800 1.91487   6
   5 -11  -4 6.36232 2.45133   3
  -5 -11   4 3.77061 2.25766   3
   5  11  -4 0.66425 2.18247   4
  -5  11   4 1.79228 1.74765   4
   5  11  -4 0.68771 1.92038   7
   5  11  -4 0.79484 2.33319   6
  -5  11   4 4.53447 1.85661   7
  -3 -11   4 14.0198 1.99161   3
  -3 -11   4 8.58274 1.94106   6
   3 -11  -4 8.98777 2.35267   3
  -3  11   4 11.8224 2.10368   7
   3  11  -4 8.97447 2.25756   4
  -3  11   4 9.50716 2.02145   4
   3  11  -4 14.9363 2.47193   6
   3  11  -4 10.3680 2.03218   7
  -1 -11   4 16.8530 2.03831   6
   1 -11  -4 24.3620 2.73304   3
  -1 -11   4 18.9595 2.08621   3
   1  11  -4 22.6259 2.23051   7
  -1  11   4 15.8118 2.30119   7
   1  11  -4 15.9493 2.30866   4
  -1  11   4 13.2441 2.21727   4
  -1 -11  -4 16.3804 2.50919   3
   1 -11   4 16.4820 2.16998   6
   1 -11   4 18.8605 2.10127   3
   1  11   4 15.8398 2.38947   4
  -1  11  -4 20.5557 2.14090   7
   1  11   4 17.6960 2.43742   7
  -1  11  -4 19.8359 2.33165   4
   1  11   4 18.2557 2.21821   6
   3 -11   4 96.9648 5.52287   6
   3 -11   4 107.642 4.97599   5
   3 -11   4 99.4041 5.33014   3
  -3 -11  -4 101.785 5.73190   3
  -3  11  -4 85.3068 6.91364   2
   3  11   4 100.135 5.99640   4
   3  11   4 98.4321 5.66345   6
  -3  11  -4 103.220 5.31936   7
   3  11   4 102.583 5.68991   7
  -3  11  -4 102.561 5.51804   4
   5 -11   4 7.15152 1.67044   5
  -5 -11  -4 5.66845 2.41885   3
   5 -11   4 5.43769 2.29218   6
   5  11   4 7.66743 2.34304   6
   5  11   4 8.05103 2.68309   4
  -5  11  -4 4.58791 1.78750   7
   5  11   4 7.98334 2.44412   7
  -5  11  -4 4.74746 2.52595   2
  -5  11  -4 5.61439 1.95004   4
  -7 -11  -4 5.18625 2.61127   3
   7 -11   4 -0.9330 2.21320   6
   7  11   4 0.24430 2.30511   6
   7  11   4 4.14288 2.57924   7
  -7  11  -4 2.90661 2.40143   2
  -7  11  -4 2.82477 1.76455   7
   7  11   4 3.51442 2.81971   4
  -7  11  -4 0.54662 1.97252   4
  -9 -11  -4 0.13366 2.83633   3
  -9  11  -4 1.17786 1.80124   7
   9  11   4 4.64317 3.12597   4
  -9  11  -4 0.58094 2.10218   4
   9  11   4 7.67626 2.85862   6
   9  11   4 5.09198 2.81546   7
   8 -12  -4 29.7272 3.33377   3
  -8 -12   4 27.4300 2.89888   3
  -8 -12   4 29.6404 3.06070   6
   8  12  -4 26.1256 3.11233   6
   8  12  -4 26.5822 2.81367   7
  -8  12   4 25.3635 3.41601   4
  -8  12   4 27.6711 2.55758   7
   8  12  -4 24.8241 3.22285   4
   6 -12  -4 11.3437 2.84871   3
  -6 -12   4 17.4379 2.35660   3
  -6 -12   4 13.8386 2.50423   6
  -6  12   4 14.0950 2.22577   7
   6  12  -4 14.3714 2.55763   6
   6  12  -4 12.5840 2.39832   7
  -6  12   4 13.1622 2.23026   4
   6  12  -4 12.3397 2.68358   4
  -4 -12   4 2.08922 2.29510   6
  -4 -12   4 0.99028 2.03050   3
   4 -12  -4 1.84916 2.59572   3
   4  12  -4 -3.1944 2.32262   4
  -4  12   4 2.14972 2.06740   7
   4  12  -4 -1.3730 2.08301   6
  -4  12   4 2.48192 1.98901   4
   4  12  -4 1.83970 2.08644   7
   2 -12  -4 6.28453 2.63572   3
  -2 -12   4 3.75754 2.07703   6
  -2 -12   4 3.82628 1.97248   3
   2  12  -4 5.27648 2.08709   7
  -2  12   4 4.01106 2.19812   4
   2  12  -4 4.69852 2.34586   4
  -2  12   4 5.07805 2.24076   7
   0 -12   4 2.89575 1.94768   3
   0 -12   4 5.73902 2.43969   6
   0 -12  -4 3.71662 2.35719   3
   0  12   4 0.51401 2.28327   7
   0  12  -4 1.85038 1.98258   7
   0  12   4 1.07454 2.22509   4
   0  12  -4 1.75128 2.09924   4
   2 -12   4 0.42499 2.08466   6
  -2 -12  -4 -1.6697 2.28324   3
   2 -12   4 1.13001 1.62711   5
   2 -12   4 -0.9732 1.96566   3
  -2  12  -4 0.64558 2.07202   4
  -2  12  -4 1.62168 1.91587   7
   2  12   4 3.79400 2.42009   7
   2  12   4 -4.1494 2.34919   4
   2  12   4 1.80092 2.11230   6
  -4 -12  -4 1.21853 2.44840   3
   4 -12   4 2.91539 3.32942   6
  -4  12  -4 1.58929 2.07528   4
  -4  12  -4 -2.2354 2.70851   2
   4  12   4 1.28636 2.24023   6
   4  12   4 0.80044 2.69311   4
  -4  12  -4 -0.1063 1.87559   7
   4  12   4 0.75915 2.43994   7
  -6 -12  -4 2.53677 2.54063   3
  -6  12  -4 -0.4251 2.66447   2
  -6  12  -4 -0.5770 1.85148   7
   6  12   4 2.26164 2.47694   6
  -6  12  -4 -0.1366 2.05852   4
   6  12   4 3.14230 2.70874   7
   6  12   4 2.88122 2.97247   4
   5  13  -4 2.14574 2.94098   6
  -5  13   4 0.90396 2.21538   7
  -5  13   4 2.81841 2.22850   4
   5  13  -4 -0.2041 2.84843   4
   5  13  -4 0.77686 2.43366   7
   3 -13  -4 119.731 6.81900   3
  -3 -13   4 117.843 6.09964   3
   3  13  -4 112.830 6.76144   4
  -3  13   4 105.599 6.30290   4
   3  13  -4 109.844 6.28163   7
  -3  13   4 112.544 6.35377   7
  -1 -13   4 78.8794 6.29176   3
   1 -13  -4 65.5297 5.22597   3
  -1  13   4 57.5444 5.05885   4
   1  13  -4 65.8512 5.14852   4
  -1  13   4 63.4639 4.98864   7
   1  13  -4 54.1166 4.63366   7
  -1 -13  -4 1.14588 2.74162   3
  -1  13  -4 -0.4812 2.32354   4
   1  13   4 -0.0868 2.64796   7
  -1  13  -4 -0.5793 2.13260   7
   1  13   4 -0.5494 2.50915   4
  -3 -13  -4 23.0837 3.16260   3
  -3  13  -4 21.6673 3.57006   2
  -3  13  -4 21.8652 2.85068   4
   3  13   4 25.9377 3.14871   6
   3  13   4 18.7796 3.12373   7
  -3  13  -4 23.4549 2.59569   7
   3  13   4 19.4744 3.24962   4
 -20   0   5 4.42295 3.24525   4
 -18   0   5 2.68707 2.66566   4
 -16   0   5 -0.8383 2.12366   4
  14   0  -5 0.18378 0.94452   6
 -14   0   5 0.63083 1.59550   4
 -14   0   5 0.51973 1.39216   6
  14   0  -5 -1.6290 0.89194   4
  12   0  -5 0.30424 0.75188   6
  12   0  -5 -0.4707 0.73531   4
 -12   0   5 2.02608 1.12496   5
 -12   0   5 -0.5383 1.20986   4
 -12   0   5 0.64483 0.95453   6
 -10   0   5 0.75715 0.88199   5
 -10   0   5 0.62940 0.84338   6
 -10   0   5 1.12854 0.95564   4
  10   0  -5 0.81126 0.60387   4
  10   0  -5 0.26089 0.58552   6
  -8   0   5 0.78773 0.67304   5
  -8   0   5 0.87899 0.70790   4
  -8   0   5 0.27031 0.59154   6
   6   0  -5 0.33954 0.33176   4
  -6   0   5 0.19132 0.48177   4
  -6   0   5 0.21339 0.43863   6
  -6   0   5 -0.0335 0.54251   5
   6   0  -5 0.82815 0.84151   2
   4   0  -5 0.87837 0.69946   2
  -4   0   5 -0.1502 0.28244   4
  -4   0   5 0.57110 0.27222   6
   4   0  -5 1.04907 0.26211   6
  -4   0   5 0.33573 0.48174   3
  -4   0   5 1.04279 0.65079   2
   2   0  -5 0.55873 0.37394   3
  -2   0   5 0.64172 0.34354   3
  -2   0   5 1.16579 0.58688   2
   2   0  -5 -0.0754 0.58510   2
   0   0   5 0.85834 0.26219   6
   0   0   5 0.31407 0.24368   4
   0   0  -5 1.10824 0.63156   2
   0   0  -5 0.69671 0.33764   5
   0   0   5 1.05269 0.34921   5
   0   0   5 0.95439 0.26902   3
   0   0  -5 0.39550 0.23078   6
   0   0  -5 0.29449 0.29110   3
   2   0   5 0.04177 0.64903   2
  -2   0  -5 0.15289 0.38699   4
   2   0   5 0.65169 0.37051   4
   2   0   5 1.43307 0.49150   5
  -4   0  -5 0.29679 0.57464   4
  -4   0  -5 0.42136 0.54623   5
  -4   0  -5 0.68564 0.50761   6
   4   0   5 0.21622 0.48324   4
   4   0   5 -0.1971 0.72212   5
   4   0   5 0.33154 0.49898   6
   4   0   5 0.11944 0.80239   2
   6   0   5 0.63612 0.62339   4
   6   0   5 -0.2632 1.03358   5
  -6   0  -5 2.95554 0.76393   5
  -6   0  -5 0.54906 0.81273   4
   6   0   5 0.21989 0.61474   6
  -6   0  -5 0.60311 0.73716   6
   6   0   5 -1.1340 1.01387   2
   8   0   5 0.19335 0.78838   4
   8   0   5 -0.3421 0.85003   6
   8   0   5 -0.0984 1.23058   2
  -8   0  -5 0.03927 0.81577   6
  -8   0  -5 -0.6675 1.07781   4
   8   0   5 -0.3726 1.23624   5
  -8   0  -5 0.39564 0.85529   5
  10   0   5 0.48065 1.40807   2
  10   0   5 1.35466 1.00190   6
 -10   0  -5 -0.7595 1.37534   4
  10   0   5 0.24625 1.50582   5
 -10   0  -5 0.32218 1.93336   5
 -10   0  -5 0.45917 1.02903   6
  12   0   5 -0.9218 1.24548   6
 -12   0  -5 -0.4890 1.77566   4
 -12   0  -5 0.82789 1.43233   6
  12   0   5 0.24145 1.59868   2
  12   0   5 -0.4661 1.76466   5
  14   0   5 -0.3077 1.19719   7
  14   0   5 0.78209 2.11979   5
 -14   0  -5 0.29663 2.39203   4
  14   0   5 0.51757 1.47799   6
 -16   0  -5 -0.2071 2.88925   4
  16   0   5 1.79098 1.45379   7
  16   0   5 -2.4189 2.45973   5
  16   0   5 -0.9879 1.74101   6
  18   0   5 -1.9840 2.19570   6
  18   0   5 -1.0523 2.92381   5
 -18   0  -5 -2.2839 3.45014   4
 -19  -1   5 39.6346 5.30019   4
 -19   1   5 37.4095 5.14173   4
 -17  -1   5 19.3905 2.86266   4
 -17   1   5 19.7297 2.68418   4
 -15  -1   5 36.6822 3.09457   6
  15  -1  -5 40.0045 2.54013   6
 -15  -1   5 42.6385 3.55651   4
  15  -1  -5 33.7369 2.30955   4
 -15   1   5 32.5050 2.93219   6
 -13  -1   5 63.5206 3.40900   6
  13  -1  -5 63.5550 3.04032   6
 -13  -1   5 58.8178 3.68512   4
  13  -1  -5 58.8130 2.97507   4
 -13   1   5 58.1491 3.53363   4
  13   1  -5 61.3423 3.00913   4
  13   1  -5 59.4856 3.83320   2
 -13   1   5 59.7334 3.36950   5
 -13   1   5 55.6152 3.31132   6
  13   1  -5 59.3251 3.07986   6
  11  -1  -5 10.7964 1.25587   6
  11  -1  -5 9.47777 1.21084   4
 -11  -1   5 10.1346 1.41731   4
 -11  -1   5 8.99270 1.27715   5
 -11  -1   5 9.08621 1.18794   6
  11   1  -5 9.41029 1.54518   2
 -11   1   5 9.88358 1.10367   6
  11   1  -5 10.2875 0.94969   6
  11   1  -5 9.22457 1.24487   4
 -11   1   5 10.3513 1.20940   5
 -11   1   5 10.5383 1.24521   4
   9  -1  -5 73.6525 3.31672   4
  -9  -1   5 74.3207 3.59350   4
  -9  -1   5 70.0373 3.55184   5
  -9  -1   5 70.0402 3.45904   6
  -9   1   5 71.1760 3.42463   6
   9   1  -5 77.1017 3.95289   2
  -9   1   5 73.1048 3.48786   4
   9   1  -5 78.6579 3.37453   6
   9   1  -5 80.3291 3.35188   4
  -9   1   5 75.3840 3.44711   5
  -7  -1   5 360.438 14.1709   5
   7  -1  -5 342.924 14.0413   4
   7  -1  -5 343.541 14.0533   6
  -7  -1   5 338.607 14.1645   4
  -7  -1   5 328.194 14.0945   6
   7   1  -5 344.136 14.3942   2
  -7   1   5 338.872 14.0860   6
   7   1  -5 318.702 14.1628   4
  -7   1   5 334.669 14.0952   4
  -5  -1   5 114.950 4.97706   4
   5  -1  -5 113.736 4.86239   6
  -5  -1   5 110.749 4.91119   6
   5  -1  -5 112.385 5.13366   2
  -5  -1   5 119.463 5.01157   5
   5   1  -5 117.698 4.90668   4
  -5   1   5 119.903 4.92988   5
   5   1  -5 112.349 5.30717   2
  -5   1   5 116.152 4.89348   6
   5   1  -5 121.768 4.89757   4
  -5   1   5 113.783 5.04341   3
  -5   1   5 115.299 4.88004   4
  -5   1   5 124.091 5.12411   2
   3  -1  -5 78.4137 3.53913   2
  -3  -1   5 74.0490 3.23655   7
  -3  -1   5 68.1709 3.22019   6
  -3  -1   5 77.6217 3.25130   4
  -3  -1   5 76.8542 3.24865   4
  -3  -1   5 74.6098 3.23356   6
   3   1  -5 73.1367 3.22481   6
  -3   1   5 81.0127 3.34423   3
   3   1  -5 73.9163 3.21033   4
   3   1  -5 76.5317 3.20099   4
  -3   1   5 76.3403 3.22464   7
  -3   1   5 83.2243 3.51735   2
  -1  -1   5 436.372 18.1646   6
  -1  -1   5 426.581 18.1666   6
  -1  -1   5 440.817 18.1607   3
  -1  -1   5 418.277 18.1685   4
   1  -1  -5 443.526 18.2263   3
   1  -1  -5 431.899 18.1893   5
   1  -1  -5 447.337 18.4300   2
  -1  -1   5 425.834 18.1663   4
   1   1  -5 431.307 18.1551   4
  -1   1   5 459.966 18.2153   3
   1   1  -5 472.736 18.4697   2
   1   1  -5 431.750 18.1602   6
  -1   1   5 473.607 18.4331   2
  -1   1   5 429.489 18.1856   5
   1   1  -5 438.791 18.1568   4
  -1   1   5 436.607 18.1929   7
  -1  -1  -5 43.9242 1.97503   3
   1  -1   5 41.5373 1.96928   5
  -1  -1  -5 46.1885 1.85508   4
   1  -1   5 40.5369 1.97235   6
   1  -1   5 47.1354 2.32381   2
  -1  -1  -5 41.5648 1.86873   6
  -1  -1  -5 44.1371 1.96257   5
   1  -1   5 41.6718 1.91282   4
  -1   1  -5 44.2330 2.37238   2
   1   1   5 41.2321 1.99651   5
   1   1   5 39.5411 1.91443   6
  -1   1  -5 42.3339 1.92649   4
   1   1   5 42.1472 1.88831   4
   1   1   5 41.9981 2.34071   2
  -1   1  -5 42.3195 1.95033   5
  -1   1  -5 40.7501 1.89929   6
  -3  -1  -5 79.6702 3.39375   6
   3  -1   5 75.4486 3.40668   4
   3  -1   5 75.1503 3.46191   5
  -3  -1  -5 82.6857 3.45588   4
  -3  -1  -5 81.3469 3.48099   5
   3  -1   5 79.0592 3.42916   6
   3  -1   5 81.5198 3.74524   2
   3   1   5 75.5125 3.87936   2
  -3   1  -5 73.7614 3.44861   4
   3   1   5 78.4351 3.58634   5
  -3   1  -5 79.9499 3.43799   5
   3   1   5 78.6799 3.38196   6
  -3   1  -5 77.1896 3.92924   2
  -3   1  -5 80.0046 3.42200   6
   3   1   5 73.6740 3.48400   4
  -5  -1  -5 118.783 5.39692   4
  -5  -1  -5 121.438 5.32809   6
  -5  -1  -5 126.111 5.40760   5
   5  -1   5 122.874 5.34656   6
   5  -1   5 118.573 5.47201   5
   5  -1   5 127.155 5.33805   4
   5  -1   5 126.614 5.64681   2
  -5   1  -5 119.972 5.40074   4
   5   1   5 123.825 5.31612   6
  -5   1  -5 133.851 5.70075   2
   5   1   5 119.160 5.52112   5
  -5   1  -5 127.794 5.35283   5
   5   1   5 125.344 5.34267   4
  -5   1  -5 120.761 5.34498   6
   5   1   5 121.681 5.84642   2
   7  -1   5 10.1745 1.05999   6
   7  -1   5 10.5940 1.39528   5
  -7  -1  -5 10.8364 1.13057   5
   7  -1   5 13.2575 1.21533   4
  -7  -1  -5 9.26414 1.01078   6
   7  -1   5 11.3075 1.90810   2
  -7  -1  -5 9.26619 1.18435   4
  -7   1  -5 12.9307 1.30330   5
   7   1   5 9.23470 1.37036   5
   7   1   5 10.0747 1.23566   4
   7   1   5 10.7415 1.31365   6
   7   1   5 8.58152 1.56334   2
  -7   1  -5 12.8040 1.37397   6
  -7   1  -5 9.96034 1.15062   4
   9  -1   5 15.9344 1.78000   5
  -9  -1  -5 17.5130 2.21174   4
   9  -1   5 17.1173 2.23945   2
   9  -1   5 16.1748 1.56158   4
  -9  -1  -5 16.7523 1.92660   5
  -9  -1  -5 14.5256 1.77438   6
   9  -1   5 16.3203 1.77605   6
  -9   1  -5 17.5436 1.79323   6
  -9   1  -5 15.2712 1.66489   5
   9   1   5 18.7169 1.57946   7
   9   1   5 16.9920 1.66208   6
   9   1   5 16.3887 1.59692   4
  -9   1  -5 16.4977 2.23248   4
   9   1   5 16.4435 1.80339   5
   9   1   5 12.9246 1.87922   2
  11  -1   5 1.50091 1.21383   6
 -11  -1  -5 0.21633 1.65917   4
 -11  -1  -5 -0.0991 1.15508   6
  11  -1   5 0.11323 1.67508   5
  11   1   5 0.43603 0.98190   6
  11   1   5 3.08582 1.01738   7
 -11   1  -5 3.81395 1.29180   6
  11   1   5 0.75267 1.69270   2
  11   1   5 1.18316 1.64694   5
 -11   1  -5 -0.5807 1.56000   4
  13  -1   5 -0.2771 1.88234   5
  13  -1   5 -0.5910 1.33988   6
 -13  -1  -5 2.12269 2.13100   4
  13   1   5 0.56904 1.81993   2
  13   1   5 0.42887 1.34864   6
  13   1   5 0.38983 2.79591   5
 -13   1  -5 -1.6174 2.03624   4
  13   1   5 0.29031 1.18798   7
  15  -1   5 9.16959 1.83570   6
  15  -1   5 9.04477 2.43952   5
 -15  -1  -5 9.81062 2.82178   4
  15   1   5 4.10220 2.45316   5
 -15   1  -5 6.62280 2.67617   4
  15   1   5 8.62581 1.54446   7
  15   1   5 7.57365 1.58624   6
 -17  -1  -5 8.21618 3.37533   4
  17  -1   5 8.94398 2.14945   6
  17  -1   5 12.1380 2.82293   5
  17  -1   5 10.9591 1.70648   7
 -17   1  -5 12.5747 3.36942   4
  17   1   5 9.26950 3.00664   5
  17   1   5 9.64700 1.86296   7
  17   1   5 10.4417 2.00840   6
 -18  -2   5 20.8477 3.17709   4
 -18   2   5 19.8578 2.85250   4
 -16  -2   5 15.7640 2.57223   4
 -16   2   5 11.2620 2.13144   4
  16   2  -5 11.3293 1.57295   6
  16   2  -5 7.75006 2.39725   2
  14  -2  -5 123.763 5.34535   6
 -14  -2   5 122.535 6.11924   4
  14  -2  -5 115.267 5.31393   4
 -14  -2   5 120.066 5.68030   6
 -14   2   5 121.756 5.62639   5
 -14   2   5 121.863 5.72091   4
  14   2  -5 109.809 5.57739   6
 -14   2   5 106.575 5.52453   6
  12  -2  -5 197.108 8.49226   4
 -12  -2   5 209.531 8.69464   6
 -12  -2   5 197.433 8.90536   4
  12  -2  -5 205.616 8.51086   6
 -12   2   5 198.186 8.68944   4
  12   2  -5 196.179 8.54950   6
 -12   2   5 193.560 8.61454   5
  12   2  -5 199.074 8.52322   4
 -12   2   5 192.547 8.58567   6
 -10  -2   5 229.900 9.99396   5
 -10  -2   5 237.151 9.90641   6
 -10  -2   5 230.257 10.0802   4
  10  -2  -5 231.648 9.80732   4
 -10   2   5 236.907 9.85590   5
  10   2  -5 246.909 9.86115   4
  10   2  -5 233.239 9.85858   6
 -10   2   5 215.443 10.0223   3
 -10   2   5 232.786 9.90044   4
 -10   2   5 233.770 9.85850   6
  -8  -2   5 26.2191 1.63661   6
   8  -2  -5 28.6677 1.46952   4
  -8  -2   5 24.0313 1.92687   4
   8  -2  -5 27.5521 1.49167   6
  -8  -2   5 25.4006 1.88486   5
   8   2  -5 27.3192 1.67032   6
  -8   2   5 28.0411 1.61042   4
  -8   2   5 30.1243 1.59601   6
   8   2  -5 26.9258 1.56602   4
  -8   2   5 29.4040 1.58223   5
  -6  -2   5 819.142 34.4452   6
  -6  -2   5 822.628 34.5126   4
  -6  -2   5 845.398 34.3858   7
   6  -2  -5 819.164 34.4035   6
  -6  -2   5 878.559 34.5246   5
  -6   2   5 838.250 34.5519   3
   6   2  -5 876.748 34.3863   7
  -6   2   5 861.501 34.4000   5
  -6   2   5 813.672 34.4105   4
  -6   2   5 801.294 34.4071   6
   6   2  -5 802.362 34.4515   4
   4  -2  -5 66.2130 2.67336   7
   4  -2  -5 62.6337 2.92405   3
  -4  -2   5 59.3724 2.73901   7
  -4  -2   5 61.8237 2.80209   4
  -4  -2   5 55.9018 2.74838   6
  -4  -2   5 60.1283 2.74886   6
   4  -2  -5 63.5842 2.65639   6
   4   2  -5 59.1555 3.24836   2
   4   2  -5 59.8173 2.74295   4
  -4   2   5 65.3078 2.71180   7
   4   2  -5 64.7860 2.72997   7
  -4   2   5 60.9082 2.65019   6
  -4   2   5 65.9885 2.86713   3
  -4   2   5 67.0696 2.98482   2
   4   2  -5 60.3649 2.76112   4
   2  -2  -5 9.71529 0.95784   3
  -2  -2   5 7.60117 0.65293   7
  -2  -2   5 8.43668 0.83050   4
  -2  -2   5 6.90467 0.71923   6
  -2  -2   5 7.16317 0.73247   6
  -2  -2   5 7.22784 0.72443   4
   2  -2  -5 8.16419 0.61460   7
   2   2  -5 6.52039 0.76472   7
   2   2  -5 7.53167 0.68936   4
   2   2  -5 7.37742 0.78900   4
  -2   2   5 7.78939 0.76017   3
  -2   2   5 7.39055 1.19567   2
   2   2  -5 6.61890 1.02698   2
  -2   2   5 8.79714 0.60433   5
  -2   2   5 8.47663 0.74776   7
   2   2  -5 7.77278 0.71342   6
   0  -2   5 237.606 9.70730   6
   0  -2   5 231.281 9.71877   4
   0  -2  -5 237.450 9.75941   3
   0  -2   5 229.977 9.69611   6
   0  -2  -5 239.676 9.70544   5
   0   2   5 225.436 9.71713   7
   0   2  -5 239.473 9.71215   4
   0   2  -5 215.973 9.73184   6
   0   2   5 220.442 9.64963   6
   0   2  -5 260.792 10.0568   2
   0   2   5 228.217 9.73243   5
   0   2   5 230.065 9.64868   4
   0   2  -5 233.074 9.69836   4
  -2  -2  -5 465.153 19.0138   3
  -2  -2  -5 502.579 18.9301   4
  -2  -2  -5 453.983 18.9094   6
   2  -2   5 454.830 18.9586   7
  -2  -2  -5 480.017 18.9941   5
   2  -2   5 415.702 18.9552   4
   2  -2   5 450.143 18.9588   5
   2  -2   5 460.424 19.3359   2
   2  -2   5 466.998 18.9570   6
   2   2   5 436.728 18.9615   7
   2   2   5 445.827 19.0237   5
  -2   2  -5 512.940 19.2343   2
   2   2   5 429.972 18.9126   6
   2   2   5 446.794 18.9491   4
  -2   2  -5 463.652 18.9499   6
  -2   2  -5 435.354 18.9628   4
   4  -2   5 63.9631 3.05493   4
  -4  -2  -5 67.2016 3.14248   5
   4  -2   5 65.6735 3.09303   5
   4  -2   5 72.5860 3.04482   7
   4  -2   5 66.5539 3.07708   6
  -4  -2  -5 72.2403 3.10840   4
  -4  -2  -5 68.0767 3.00423   6
  -4   2  -5 63.0068 3.10575   4
   4   2   5 65.5781 3.05153   7
  -4   2  -5 66.8055 3.04123   5
  -4   2  -5 67.2318 3.05496   6
   4   2   5 66.0279 2.99906   6
   4   2   5 66.7276 3.05144   4
   4   2   5 62.2025 3.24868   5
  -4   2  -5 73.0138 3.39330   2
  -6  -2  -5 89.8339 4.20095   4
  -6  -2  -5 81.8744 4.18289   5
   6  -2   5 94.9045 4.40868   2
   6  -2   5 99.8156 4.03633   7
  -6  -2  -5 94.1800 4.06936   6
   6  -2   5 87.0630 4.11483   6
   6  -2   5 89.9953 4.06436   4
   6  -2   5 85.5121 4.25519   5
  -6   2  -5 87.1285 4.17169   4
  -6   2  -5 102.010 4.41781   2
  -6   2  -5 91.9632 4.04948   5
   6   2   5 90.0123 4.05415   7
   6   2   5 82.9621 4.31094   5
   6   2   5 90.6864 4.04308   6
   6   2   5 88.8334 4.07914   4
  -6   2  -5 88.3578 4.07500   6
   8  -2   5 36.2999 2.58219   2
   8  -2   5 37.9429 2.04534   7
   8  -2   5 35.5600 2.13958   4
   8  -2   5 32.9173 2.66869   5
  -8  -2  -5 33.5989 2.42342   5
  -8  -2  -5 35.2609 2.21004   6
  -8  -2  -5 34.2106 2.56872   4
   8  -2   5 36.1040 2.25823   6
  -8   2  -5 36.9964 2.47761   4
   8   2   5 37.9459 2.16743   6
   8   2   5 37.5096 2.16062   7
  -8   2  -5 37.1786 2.10115   5
   8   2   5 34.4434 2.11276   4
   8   2   5 36.4995 2.73486   5
  -8   2  -5 37.2139 2.23322   6
  10  -2   5 10.2396 1.30906   6
 -10  -2  -5 9.99653 1.27196   6
 -10  -2  -5 10.4723 1.72794   4
  10  -2   5 10.1877 1.07157   7
  10  -2   5 10.5047 1.78939   5
  10   2   5 9.53688 1.18614   7
  10   2   5 9.16716 1.13462   6
 -10   2  -5 8.61152 1.53137   4
  10   2   5 8.12498 1.71333   5
 -10   2  -5 9.11428 1.16136   5
 -10   2  -5 12.4521 1.26859   6
  12  -2   5 191.182 8.32786   7
  12  -2   5 187.566 8.88292   5
 -12  -2  -5 190.540 8.99406   4
  12  -2   5 195.331 8.55067   6
  12   2   5 191.012 8.97242   5
 -12   2  -5 215.145 8.95780   4
  12   2   5 198.874 8.44878   7
 -12   2  -5 178.023 8.54286   6
  12   2   5 190.351 8.50207   6
 -14  -2  -5 3.77415 2.36069   4
  14  -2   5 2.88693 1.49131   6
 -14   2  -5 3.07541 2.32609   4
  14   2   5 2.09009 1.33799   6
  14   2   5 5.89134 1.50998   7
  14   2   5 6.67581 2.32986   5
  16  -2   5 15.1137 2.13317   6
  16  -2   5 15.2165 2.81099   5
 -16  -2  -5 17.7791 3.14769   4
 -16   2  -5 18.6958 3.14766   4
  16   2   5 17.9077 2.28899   6
  16   2   5 19.9955 3.09083   5
  16   2   5 18.0599 2.09059   7
 -18  -2  -5 2.66341 3.39973   4
  18  -2   5 0.22677 2.92056   5
 -18   2  -5 3.49920 3.31548   4
  18   2   5 -2.9174 3.07092   5
  18   2   5 0.74273 2.23815   6
 -19  -3   5 20.6857 3.39701   4
 -19   3   5 18.7829 2.94989   4
 -17  -3   5 33.8373 4.38483   4
 -17   3   5 24.8209 2.65915   4
 -15  -3   5 93.5762 5.19565   4
  15  -3  -5 79.8422 4.08909   4
 -15   3   5 79.4931 4.57204   4
  15   3  -5 77.7997 4.32651   6
 -15   3   5 82.1063 4.27856   5
  13  -3  -5 129.434 5.68639   6
  13  -3  -5 126.683 5.63077   4
 -13  -3   5 125.541 6.25578   4
 -13  -3   5 132.484 5.95582   6
  13   3  -5 125.741 5.81814   6
 -13   3   5 120.372 5.70202   6
 -13   3   5 127.026 5.72149   5
 -13   3   5 123.078 5.88343   4
 -11  -3   5 39.2957 2.44704   6
  11  -3  -5 40.0467 2.18753   4
 -11  -3   5 33.9902 2.88577   4
  11   3  -5 41.7055 2.28921   4
  11   3  -5 38.7346 2.49769   6
 -11   3   5 36.7164 2.33140   5
 -11   3   5 40.8255 2.28829   6
 -11   3   5 45.0354 2.45650   4
  -9  -3   5 40.5877 2.63405   5
  -9  -3   5 40.8866 2.64082   4
   9  -3  -5 46.4016 2.13305   4
  -9  -3   5 40.7251 2.29818   6
  -9  -3   5 40.8465 2.05285   7
   9  -3  -5 46.0260 1.95387   7
  -9   3   5 42.3821 2.24610   4
   9   3  -5 39.1067 2.22023   4
   9   3  -5 41.1538 2.37937   6
  -9   3   5 42.8936 2.17207   6
  -9   3   5 43.3168 2.17622   5
  -9   3   5 41.1072 2.46275   3
  -7  -3   5 -0.9376 0.86989   5
  -7  -3   5 1.99798 0.72082   6
  -7  -3   5 1.18812 0.66237   6
   7  -3  -5 1.22978 0.44072   7
  -7  -3   5 3.23982 0.88784   4
  -7  -3   5 -0.1599 0.60503   7
   7  -3  -5 3.00117 0.58612   6
   7   3  -5 2.10969 0.84077   4
  -7   3   5 0.82250 0.74983   3
   7   3  -5 0.48233 0.73199   7
   7   3  -5 3.49377 0.65456   4
  -7   3   5 1.09992 0.58067   7
  -7   3   5 1.62464 0.53837   6
   7   3  -5 2.44022 0.73101   6
  -7   3   5 1.16030 0.57822   4
  -5  -3   5 43.9085 2.20273   5
  -5  -3   5 37.1211 2.05372   6
   5  -3  -5 38.9157 2.26944   3
  -5  -3   5 38.4322 2.08235   4
   5  -3  -5 39.8071 1.89098   6
   5  -3  -5 45.0075 1.87056   7
  -5  -3   5 38.2780 1.99483   6
  -5  -3   5 34.6318 2.08722   7
  -5   3   5 41.6172 2.12772   3
   5   3  -5 44.6166 1.99313   7
   5   3  -5 39.4324 2.03052   4
   5   3  -5 35.8374 2.00751   6
  -5   3   5 41.2641 1.91080   4
  -5   3   5 39.8042 1.84776   6
  -5   3   5 41.0279 1.95749   7
   5   3  -5 39.1734 2.08190   4
  -5   3   5 43.6342 2.19202   2
   3  -3  -5 493.507 20.5510   6
   3  -3  -5 502.866 20.7177   3
  -3  -3   5 492.528 20.6130   6
   3  -3  -5 478.672 20.5539   6
  -3  -3   5 489.144 20.6405   4
  -3  -3   5 496.750 20.6334   7
  -3  -3   5 510.711 20.6181   6
  -3   3   5 528.398 20.6801   3
   3   3  -5 520.496 20.6183   7
  -3   3   5 506.817 20.6104   7
   3   3  -5 502.938 20.6382   4
   3   3  -5 498.059 20.6205   6
   3   3  -5 484.506 20.6450   4
  -3   3   5 494.824 20.5601   4
  -3   3   5 481.253 20.5473   6
  -3   3   5 493.651 20.8622   2
   3   3  -5 492.813 20.6150   6
  -1  -3   5 138.466 6.11383   6
  -1  -3   5 139.948 6.10077   6
   1  -3  -5 143.993 6.03761   6
   1  -3  -5 143.468 6.02496   6
  -1  -3   5 138.183 6.15841   7
   1  -3  -5 145.636 6.20650   3
  -1  -3   5 145.463 6.15676   4
   1  -3  -5 142.617 6.09110   7
   1  -3  -5 143.964 6.05838   5
  -1   3   5 145.775 6.13758   7
  -1   3   5 143.587 6.04368   6
   1   3  -5 151.064 6.15988   4
   1   3  -5 143.509 6.10060   6
   1   3  -5 141.892 6.12397   4
   1   3  -5 152.505 6.13945   7
   1   3  -5 144.897 6.12382   6
  -1   3   5 151.368 6.15019   3
  -1   3   5 140.252 6.09672   5
   1   3  -5 149.609 6.52558   2
  -1  -3  -5 240.536 10.1255   3
  -1  -3  -5 245.300 10.0831   5
  -1  -3  -5 244.450 9.99148   4
   1  -3   5 243.029 10.0679   6
   1  -3   5 241.969 10.0885   4
  -1  -3  -5 243.071 9.98384   6
  -1  -3  -5 242.228 10.0393   7
   1  -3   5 236.738 10.0482   6
   1  -3   5 223.817 10.0762   7
   1   3   5 233.801 10.0125   6
  -1   3  -5 259.368 10.4045   2
   1   3   5 229.688 10.0721   7
  -1   3  -5 238.521 10.0760   4
   1   3   5 222.305 10.0891   5
  -1   3  -5 242.373 10.0407   6
   1   3   5 250.723 10.0323   4
  -1   3  -5 247.883 10.0787   7
   3  -3   5 147.106 6.36493   2
   3  -3   5 139.260 6.02129   6
   3  -3   5 133.171 6.04357   4
  -3  -3  -5 142.196 5.93510   6
  -3  -3  -5 142.057 6.13446   3
  -3  -3  -5 151.935 5.99192   4
  -3  -3  -5 139.928 5.97028   7
  -3  -3  -5 143.788 6.08019   5
   3  -3   5 137.332 6.02914   7
   3  -3   5 137.814 5.99218   5
   3   3   5 136.362 6.03002   7
   3   3   5 125.079 6.08571   5
  -3   3  -5 158.101 6.36892   2
   3   3   5 137.903 6.01992   4
   3   3   5 136.282 5.97346   6
  -3   3  -5 142.605 5.98937   6
  -3   3  -5 133.937 6.03013   4
   5  -3   5 463.904 20.1868   4
  -5  -3  -5 461.687 20.2224   5
   5  -3   5 522.490 20.3835   2
   5  -3   5 490.210 20.1759   5
   5  -3   5 500.253 20.1520   7
  -5  -3  -5 504.247 20.1918   4
  -5  -3  -5 472.499 20.1137   6
   5  -3   5 487.556 20.1745   6
   5   3   5 470.981 20.1363   6
  -5   3  -5 544.502 20.3616   2
   5   3   5 438.280 20.1643   4
  -5   3  -5 467.956 20.1910   4
  -5   3  -5 499.522 20.1397   5
   5   3   5 468.257 20.1604   7
   5   3   5 467.236 20.2602   5
  -5   3  -5 495.428 20.1660   6
   7  -3   5 433.607 17.7724   6
   7  -3   5 454.965 17.9214   2
   7  -3   5 422.963 17.8506   5
   7  -3   5 411.273 17.7674   4
  -7  -3  -5 400.308 17.8388   5
  -7  -3  -5 419.095 17.8291   4
   7  -3   5 442.396 17.7157   7
  -7  -3  -5 414.896 17.7187   6
  -7   3  -5 476.196 17.9219   2
  -7   3  -5 432.313 17.7617   6
   7   3   5 378.074 17.7457   4
   7   3   5 415.863 17.7367   7
   7   3   5 422.262 17.7330   6
  -7   3  -5 429.670 17.7186   5
  -7   3  -5 427.253 17.8165   4
   7   3   5 411.817 17.8964   5
  -9  -3  -5 86.4433 4.68884   4
   9  -3   5 96.6975 4.46640   6
   9  -3   5 90.9301 4.73990   5
   9  -3   5 94.7638 4.27876   7
  -9  -3  -5 91.7048 4.38537   6
   9   3   5 93.0126 4.38602   7
   9   3   5 95.2545 4.39340   6
  -9   3  -5 89.7857 4.26397   5
  -9   3  -5 90.9241 4.39621   6
  -9   3  -5 99.3599 4.61863   4
   9   3   5 88.7250 4.81132   5
  11  -3   5 201.014 9.21454   5
  11  -3   5 186.786 8.73336   7
  11  -3   5 212.560 8.94177   6
 -11  -3  -5 196.451 9.21005   4
  11   3   5 206.863 8.87922   7
  11   3   5 207.650 8.89876   6
 -11   3  -5 188.536 8.89593   6
  11   3   5 207.036 9.33512   5
 -11   3  -5 223.127 9.17464   4
  13  -3   5 3.74275 1.44641   6
  13  -3   5 4.45448 2.13017   5
 -13  -3  -5 7.96992 2.26643   4
 -13   3  -5 6.00529 1.97821   4
  13   3   5 4.72590 1.58184   7
  13   3   5 4.03584 1.54529   6
  13   3   5 4.05270 2.21875   5
  15  -3   5 4.21701 2.30362   5
 -15  -3  -5 7.88469 2.73628   4
  15  -3   5 4.07094 1.80273   6
  15   3   5 4.01883 2.61867   5
  15   3   5 4.96806 1.81816   6
  15   3   5 5.15338 1.86789   7
 -15   3  -5 1.22967 2.54440   4
  17  -3   5 4.43972 2.81386   5
  17  -3   5 2.02458 2.09719   6
 -17  -3  -5 6.45776 3.16673   4
  17   3   5 3.62350 2.18285   7
 -17   3  -5 3.47385 3.11544   4
  17   3   5 0.00967 3.02910   5
  17   3   5 5.34301 2.18599   6
 -18  -4   5 41.7379 4.89527   4
 -18   4   5 38.4299 4.07788   4
 -16  -4   5 5.13715 2.37795   4
 -16   4   5 3.13866 1.84947   4
 -14  -4   5 16.3840 1.82191   6
  14  -4  -5 16.9594 2.04417   6
 -14  -4   5 11.9029 2.22497   4
  14  -4  -5 17.0282 1.85902   4
 -14   4   5 17.1206 2.00558   6
 -14   4   5 20.2129 1.86183   5
 -14   4   5 14.2087 1.73754   4
  14   4  -5 13.1794 1.78180   6
  12  -4  -5 77.4898 3.63031   4
 -12  -4   5 81.2146 3.92779   6
  12  -4  -5 76.6961 3.71160   6
 -12  -4   5 76.2689 4.36078   4
 -12  -4   5 74.7230 3.47532   7
  12   4  -5 73.7184 3.98927   6
 -12   4   5 74.0420 3.83697   4
 -12   4   5 76.1348 3.67110   6
  12   4  -5 75.0462 3.54176   7
 -10  -4   5 196.302 9.37651   6
  10  -4  -5 226.187 8.98065   7
 -10  -4   5 214.199 9.41533   4
 -10  -4   5 213.302 9.03365   7
  10  -4  -5 222.630 9.07164   4
 -10   4   5 216.057 9.16005   4
  10   4  -5 198.857 9.18663   4
 -10   4   5 211.493 9.11069   6
 -10   4   5 222.206 8.97489   7
  10   4  -5 216.843 9.04166   7
  10   4  -5 218.660 9.33350   6
   8  -4  -5 371.160 14.5805   7
   8  -4  -5 360.726 14.6608   6
  -8  -4   5 353.606 14.6272   7
  -8  -4   5 342.115 14.7473   6
   8  -4  -5 299.496 14.6729   4
  -8  -4   5 344.566 14.8127   4
  -8  -4   5 364.954 14.7065   6
   8   4  -5 362.647 14.6177   7
   8   4  -5 349.125 14.7233   6
   8   4  -5 329.610 14.7271   4
   8   4  -5 352.526 14.7343   4
  -8   4   5 355.265 14.6579   4
  -8   4   5 338.769 14.6258   6
  -8   4   5 366.211 14.8268   3
  -8   4   5 373.597 14.6029   7
   6  -4  -5 117.414 4.68185   7
  -6  -4   5 108.919 4.79180   6
   6  -4  -5 114.417 4.72718   6
   6  -4  -5 108.040 5.03457   3
  -6  -4   5 105.456 4.93517   5
  -6  -4   5 107.694 4.84524   6
  -6  -4   5 108.957 4.89410   4
  -6  -4   5 97.5769 4.73987   7
  -6   4   5 117.920 4.73944   7
   6   4  -5 106.943 4.82311   6
  -6   4   5 115.206 4.73213   4
  -6   4   5 109.151 4.87092   3
   6   4  -5 113.181 4.75880   7
   6   4  -5 104.380 4.84134   4
   6   4  -5 100.548 4.83336   4
  -6   4   5 105.939 4.66529   6
  -4  -4   5 448.141 18.9437   6
   4  -4  -5 462.295 19.0768   3
  -4  -4   5 446.603 18.9829   4
  -4  -4   5 423.551 18.9405   7
   4  -4  -5 490.208 18.9239   7
  -4  -4   5 448.900 18.9475   6
   4  -4  -5 446.839 18.8796   6
   4  -4  -5 447.907 18.8881   6
  -4   4   5 473.156 18.9273   7
   4   4  -5 451.161 19.0024   4
  -4   4   5 476.761 19.0074   3
  -4   4   5 469.190 18.9098   4
   4   4  -5 458.827 18.9588   6
   4   4  -5 447.372 18.9723   4
   4   4  -5 462.359 18.9326   7
  -4   4   5 447.632 18.8720   6
  -2  -4   5 528.399 21.4376   7
   2  -4  -5 507.183 21.3294   6
   2  -4  -5 511.760 21.3832   7
   2  -4  -5 499.645 21.3346   6
  -2  -4   5 542.251 21.4487   4
  -2  -4   5 518.202 21.4273   4
  -2  -4   5 515.630 21.3962   6
  -2  -4   5 503.517 21.3950   6
   2  -4  -5 514.757 21.4961   3
  -2   4   5 495.939 21.3361   6
   2   4  -5 527.413 21.4123   6
  -2   4   5 484.932 21.3258   6
   2   4  -5 505.808 21.4332   4
  -2   4   5 508.346 21.4018   7
   2   4  -5 520.732 21.3967   6
   2   4  -5 526.445 21.4006   7
  -2   4   5 532.242 21.4456   3
   2   4  -5 549.883 21.4461   4
   0  -4   5 415.578 16.6816   4
   0  -4  -5 395.372 16.5521   6
   0  -4  -5 396.761 16.7054   3
   0  -4   5 390.800 16.5076   3
   0  -4  -5 404.646 16.6028   5
   0  -4  -5 392.695 16.6113   7
   0  -4   5 400.764 16.6263   6
   0  -4   5 395.919 16.6371   6
   0  -4   5 400.115 16.6731   7
   0   4  -5 410.152 16.6400   7
   0   4  -5 425.563 16.6832   4
   0   4  -5 400.637 16.6097   6
   0   4   5 384.727 16.5764   6
   0   4   5 381.169 16.6404   7
   0   4   5 409.042 16.6777   3
   0   4  -5 415.740 16.9723   2
   0   4   5 383.049 16.5927   5
   0   4  -5 395.109 16.6374   4
   2  -4   5 34.5450 2.04734   4
   2  -4   5 37.5338 1.93797   5
  -2  -4  -5 36.1536 1.85770   7
  -2  -4  -5 34.9992 2.17526   3
  -2  -4  -5 36.0952 1.79406   6
   2  -4   5 34.8532 2.09914   7
   2  -4   5 34.8146 1.97673   6
  -2  -4  -5 37.2255 2.03720   5
  -2  -4  -5 38.1170 1.87229   4
   2  -4   5 37.5946 2.01681   6
   2   4   5 38.1297 1.91777   4
  -2   4  -5 36.0827 2.00560   7
   2   4   5 32.6695 1.95295   6
  -2   4  -5 37.7402 1.88665   6
   2   4   5 35.9010 2.06311   7
  -2   4  -5 37.4209 2.63544   2
  -2   4  -5 42.2511 2.05578   4
   2   4   5 36.1373 2.08301   5
  -4  -4  -5 737.000 29.1659   4
   4  -4   5 707.655 29.1905   6
   4  -4   5 653.547 29.2114   4
  -4  -4  -5 722.988 29.2932   3
   4  -4   5 720.348 29.2009   7
  -4  -4  -5 695.615 29.2231   5
  -4  -4  -5 680.302 29.1358   7
  -4  -4  -5 693.225 29.1109   6
   4  -4   5 693.074 29.1449   5
   4   4   5 698.350 29.1536   6
  -4   4  -5 712.143 29.0496   3
   4   4   5 712.747 29.2015   7
   4   4   5 689.002 29.2290   5
   4   4   5 692.110 29.2078   4
  -4   4  -5 765.788 29.4217   2
  -4   4  -5 707.341 29.1642   6
  -4   4  -5 686.667 29.1974   4
   6  -4   5 97.9774 4.66362   7
  -6  -4  -5 99.8833 4.79265   5
   6  -4   5 107.377 4.68221   5
   6  -4   5 93.5703 4.71890   4
   6  -4   5 105.297 4.71108   6
  -6  -4  -5 105.904 4.56012   6
  -6  -4  -5 108.671 4.71787   4
   6   4   5 100.582 4.70168   7
  -6   4  -5 106.780 4.54259   5
   6   4   5 106.450 4.68161   6
   6   4   5 91.7311 4.63761   4
  -6   4  -5 103.638 4.60410   6
   6   4   5 98.4741 4.86682   5
  -6   4  -5 101.678 4.71659   4
  -6   4  -5 98.7536 4.52401   3
  -6   4  -5 109.062 4.91060   2
   8  -4   5 16.0576 1.77666   7
   8  -4   5 17.7434 1.92571   6
  -8  -4  -5 17.0555 2.20321   4
  -8  -4  -5 16.3926 1.72861   6
   8   4   5 20.3909 2.06383   6
  -8   4  -5 16.9242 1.60988   5
  -8   4  -5 12.8467 1.63540   3
  -8   4  -5 17.6022 1.67713   6
   8   4   5 17.2058 2.07899   7
   8   4   5 15.5942 1.79902   5
  -8   4  -5 18.7540 2.08043   4
  10  -4   5 3.25103 1.35943   6
  10  -4   5 3.47888 1.76454   5
 -10  -4  -5 2.65454 1.62977   4
  10  -4   5 5.54446 1.19967   7
 -10   4  -5 4.43699 1.46127   4
 -10   4  -5 2.45573 1.04554   6
  10   4   5 6.16861 1.83595   5
 -10   4  -5 5.34968 1.04694   5
  10   4   5 4.98573 1.38974   6
 -10   4  -5 4.46664 1.19714   3
  10   4   5 2.83943 1.35916   7
  12  -4   5 331.092 14.0679   6
  12  -4   5 332.466 14.2763   5
  12   4   5 329.916 14.0731   6
  12   4   5 317.257 14.3568   5
 -12   4  -5 347.776 14.2478   4
  12   4   5 338.177 14.0446   7
 -12   4  -5 297.758 14.0522   6
 -14  -4  -5 114.771 6.80187   4
  14  -4   5 121.371 6.15835   6
  14  -4   5 123.417 6.59812   5
 -14   4  -5 137.398 6.66104   4
  14   4   5 126.861 7.84589   6
  14   4   5 127.744 6.20823   7
  14   4   5 121.044 7.06765   5
  16  -4   5 44.5433 4.79917   5
 -16  -4  -5 55.5034 5.28817   4
  16  -4   5 52.0029 4.07907   6
  16   4   5 48.6768 5.40300   5
  16   4   5 56.7118 4.38768   6
 -16   4  -5 44.6580 5.21309   4
  16   4   5 56.0795 4.22140   7
 -17  -5   5 45.3157 4.68036   4
 -17   5   5 39.5668 3.84382   4
 -15  -5   5 170.984 8.29452   4
 -15   5   5 167.047 7.76932   4
  15   5  -5 166.919 7.84386   6
  15   5  -5 168.821 7.33614   7
 -13  -5   5 274.815 11.4857   6
 -13  -5   5 258.921 11.1549   7
  13  -5  -5 266.734 11.3484   6
  13  -5  -5 281.437 11.2661   4
  13  -5  -5 275.994 11.1220   7
 -13  -5   5 252.565 11.7435   4
  13   5  -5 258.042 11.4842   6
  13   5  -5 258.712 11.1815   7
 -13   5   5 252.487 11.2880   6
 -13   5   5 266.639 11.4165   4
 -11  -5   5 54.3929 2.88063   7
 -11  -5   5 53.3110 3.63305   4
  11  -5  -5 60.0214 2.76132   7
 -11  -5   5 57.1399 3.18153   6
  11  -5  -5 62.4804 2.93005   4
 -11  -5   5 54.4917 3.58837   6
 -11   5   5 60.0307 2.76509   7
 -11   5   5 62.0212 3.14191   4
  11   5  -5 56.0088 3.37912   6
 -11   5   5 59.3874 2.94943   6
  11   5  -5 55.9234 2.98131   7
   9  -5  -5 31.1548 1.86965   4
   9  -5  -5 32.7559 1.76241   7
  -9  -5   5 30.2198 2.12824   6
  -9  -5   5 28.3232 2.49739   4
  -9  -5   5 28.3092 2.04377   7
  -9  -5   5 32.8160 2.58019   6
  -9   5   5 31.2713 2.01488   4
  -9   5   5 33.9682 1.91706   7
  -9   5   5 33.8831 1.84144   6
   9   5  -5 31.8771 2.37596   6
   9   5  -5 28.4062 2.05043   7
   9   5  -5 27.7307 2.15109   4
   9   5  -5 30.9821 2.55125   4
   7  -5  -5 80.2301 4.08174   3
   7  -5  -5 67.5292 3.59049   6
  -7  -5   5 78.8555 3.72532   6
   7  -5  -5 78.8985 3.64553   6
  -7  -5   5 73.9940 3.98098   5
  -7  -5   5 84.0437 3.87732   6
  -7  -5   5 82.6304 3.72433   7
  -7  -5   5 83.0175 3.91622   4
   7  -5  -5 77.8969 3.55266   7
   7   5  -5 85.2014 3.86025   4
  -7   5   5 78.6702 3.79275   3
  -7   5   5 81.3381 3.65043   7
   7   5  -5 80.8265 3.83267   6
   7   5  -5 78.2800 3.88735   4
  -7   5   5 79.2243 3.54681   6
   7   5  -5 75.1984 3.66135   7
  -7   5   5 79.1783 3.63736   4
   5  -5  -5 491.780 19.3372   7
   5  -5  -5 457.972 19.5293   3
  -5  -5   5 473.194 19.3897   6
  -5  -5   5 472.195 19.4369   4
  -5  -5   5 432.885 19.3628   7
  -5  -5   5 461.986 19.4672   5
   5  -5  -5 454.787 19.3166   6
   5  -5  -5 443.987 19.3039   6
  -5  -5   5 473.023 19.4007   6
  -5   5   5 456.925 19.2903   6
  -5   5   5 476.980 19.3506   7
  -5   5   5 482.059 19.4304   3
  -5   5   5 469.323 19.3431   4
   5   5  -5 460.013 19.4533   4
   5   5  -5 484.598 19.4287   4
   5   5  -5 455.322 19.3437   7
   3  -5  -5 683.256 27.5061   7
  -3  -5   5 661.519 27.5530   4
   3  -5  -5 635.935 27.4571   6
   3  -5  -5 671.073 27.6408   3
  -3  -5   5 665.687 27.5183   6
  -3  -5   5 678.356 27.5227   6
   3  -5  -5 666.584 27.4538   6
   3   5  -5 653.511 27.5781   4
   3   5  -5 658.775 27.5244   6
  -3   5   5 673.538 27.5579   3
  -3   5   5 647.371 27.4414   6
  -3   5   5 669.091 27.5173   7
   3   5  -5 698.877 27.5235   7
   3   5  -5 665.637 27.5578   4
   3   5  -5 631.384 27.6363   6
  -3   5   5 666.111 27.4886   4
  -1  -5   5 820.799 33.8348   6
  -1  -5   5 782.252 33.9147   6
   1  -5  -5 809.223 33.7527   6
   1  -5  -5 823.645 33.8184   7
  -1  -5   5 818.409 33.8692   4
   1  -5  -5 846.876 33.7574   5
  -1  -5   5 809.061 33.7341   3
   1  -5  -5 830.406 33.9282   3
   1   5  -5 836.672 33.8267   7
   1   5  -5 800.702 33.8548   4
  -1   5   5 817.977 33.7351   5
   1   5  -5 832.148 33.9386   6
   1   5  -5 816.572 33.8113   6
  -1   5   5 804.903 33.7707   6
   1   5  -5 885.027 33.8886   4
  -1   5   5 826.010 33.8679   3
  -1   5   5 793.431 33.7778   4
  -1   5   5 807.888 33.8345   7
  -1   5   5 774.561 33.7583   6
   1  -5   5 8.63667 0.96203   3
  -1  -5  -5 10.3645 0.98050   5
   1  -5   5 11.7738 1.32758   6
  -1  -5  -5 10.3996 1.04796   6
  -1  -5  -5 9.69829 1.16004   3
   1  -5   5 9.83135 1.08718   6
  -1  -5  -5 14.0911 1.19806   7
   1  -5   5 9.30616 1.07082   4
   1  -5   5 7.99208 1.11110   7
  -1  -5  -5 11.1903 1.08054   6
  -1   5  -5 10.4356 1.42504   4
  -1   5  -5 7.67814 1.40382   2
   1   5   5 11.9840 1.04730   6
   1   5   5 11.9307 1.44715   7
  -1   5  -5 11.4111 1.16559   4
  -1   5  -5 10.7932 1.19803   6
   1   5   5 11.9780 1.35011   5
  -1   5  -5 8.38138 0.98001   7
   1   5   5 11.7762 1.12836   4
  -3  -5  -5 55.0109 2.57737   4
  -3  -5  -5 49.1335 2.90033   3
  -3  -5  -5 57.2470 2.59922   6
  -3  -5  -5 50.5802 2.43451   6
   3  -5   5 51.4057 2.56188   5
   3  -5   5 48.9329 2.79411   7
   3  -5   5 52.3266 2.69520   6
   3  -5   5 49.3604 2.67955   6
  -3  -5  -5 48.8169 2.50133   7
   3  -5   5 49.6070 2.78006   4
  -3  -5  -5 50.6805 2.70731   5
   3   5   5 49.5682 2.69150   6
   3   5   5 50.6151 2.61473   4
  -3   5  -5 50.5351 2.53320   6
   3   5   5 49.4567 2.73281   5
  -3   5  -5 50.1756 2.72044   4
  -3   5  -5 50.3452 2.29726   3
   3   5   5 50.6367 2.73079   7
  -3   5  -5 50.9574 2.66257   7
  -3   5  -5 51.9682 3.29981   2
  -5  -5  -5 1021.81 42.8497   6
  -5  -5  -5 1079.37 42.9111   4
   5  -5   5 1006.33 42.9290   6
   5  -5   5 1049.37 42.9478   7
  -5  -5  -5 1020.43 42.8699   7
   5  -5   5 1023.92 42.8694   5
  -5  -5  -5 1087.36 43.0668   3
  -5  -5  -5 1011.11 42.9643   5
   5  -5   5 941.278 42.9518   4
   5   5   5 1045.26 42.9758   5
  -5   5  -5 1055.60 42.7859   3
  -5   5  -5 1006.31 42.9354   4
   5   5   5 1044.78 42.9390   7
  -5   5  -5 1048.88 42.9027   6
   5   5   5 1003.19 42.9641   4
   5   5   5 1030.78 42.9090   6
  -5   5  -5 1155.51 43.1626   2
   7  -5   5 156.594 7.03773   6
  -7  -5  -5 151.039 6.87496   6
  -7  -5  -5 162.133 7.07453   4
   7  -5   5 157.828 7.01494   5
  -7  -5  -5 163.570 7.43447   5
   7  -5   5 152.686 7.00065   7
   7   5   5 167.814 7.07691   6
  -7   5  -5 156.163 7.03011   4
   7   5   5 154.119 7.18851   5
  -7   5  -5 154.410 6.90865   6
   7   5   5 155.251 7.04805   7
  -7   5  -5 164.838 6.82402   3
   9  -5   5 367.570 15.1228   5
  -9  -5  -5 351.043 15.0596   4
   9  -5   5 362.073 15.0118   6
   9   5   5 358.896 15.0032   7
  -9   5  -5 342.272 14.8317   5
  -9   5  -5 339.176 14.8469   3
  -9   5  -5 362.086 15.0452   4
   9   5   5 346.809 15.1850   5
   9   5   5 370.947 15.0260   6
  -9   5  -5 329.514 14.9181   6
 -11  -5  -5 18.4912 2.21816   4
  11  -5   5 19.8288 1.98255   6
  11  -5   5 20.0432 2.31239   5
 -11   5  -5 19.9227 2.00920   5
 -11   5  -5 17.8227 2.20754   6
 -11   5  -5 17.9975 2.02752   4
  11   5   5 19.7621 2.01432   6
  11   5   5 19.2734 2.45209   5
  11   5   5 20.7111 2.02156   7
 -11   5  -5 18.4119 1.79790   3
  13  -5   5 4.32866 1.77920   6
  13  -5   5 6.28159 2.25815   5
 -13  -5  -5 5.43971 2.24231   4
 -13   5  -5 4.29606 2.01474   4
  13   5   5 4.41374 1.97514   6
  13   5   5 7.69285 1.98667   7
  13   5   5 4.81464 2.49100   5
 -15  -5  -5 11.7418 2.75210   4
  15  -5   5 6.25079 2.44348   5
  15  -5   5 8.81833 1.99960   6
  15   5   5 8.69731 2.33695   7
  15   5   5 9.02458 2.99469   5
  15   5   5 10.5535 2.37493   6
 -15   5  -5 8.81139 2.48213   4
  17  -5   5 84.1630 6.03704   5
 -17  -5  -5 88.5798 6.38435   4
 -17   5  -5 89.3129 6.45636   4
  17   5   5 79.1939 6.75161   5
  17   5   5 85.7899 5.71898   6
  17   5   5 89.1139 5.52979   7
 -18  -6   5 59.9283 5.39726   6
 -18  -6   5 55.5389 5.46146   4
 -18   6   5 56.9595 4.55186   4
 -16  -6   5 139.762 7.51457   6
 -16  -6   5 139.865 7.48985   4
 -16   6   5 145.036 6.94014   4
 -14  -6   5 34.6169 2.92343   6
 -14  -6   5 31.0118 3.77744   4
 -14   6   5 37.8059 2.94640   4
  14   6  -5 34.8077 3.53939   6
  14   6  -5 32.5715 2.67747   7
  12  -6  -5 68.4488 3.35020   4
  12  -6  -5 66.9924 3.19124   7
 -12  -6   5 63.7023 3.33109   7
  12  -6  -5 66.5962 3.57660   6
 -12  -6   5 65.1109 3.66179   6
 -12  -6   5 70.2586 4.18513   6
 -12  -6   5 62.4676 4.22493   4
  12   6  -5 69.3068 3.96442   6
  12   6  -5 66.5333 3.49659   7
 -12   6   5 63.3603 3.60397   4
  12   6  -5 73.8031 4.31501   4
 -12   6   5 66.2069 3.37359   6
 -12   6   5 61.2157 3.15645   7
 -10  -6   5 29.2785 2.92909   6
  10  -6  -5 30.4771 2.02445   4
 -10  -6   5 27.0980 2.84650   4
 -10  -6   5 29.6360 2.30504   6
 -10  -6   5 26.9507 2.17418   7
  10  -6  -5 34.4285 1.91239   7
 -10   6   5 29.8850 1.98187   7
 -10   6   5 31.9546 2.23263   4
  10   6  -5 28.9524 2.74198   6
 -10   6   5 32.1014 1.97893   6
  10   6  -5 32.7691 2.90238   4
  10   6  -5 28.3393 2.30972   7
  -8  -6   5 300.016 12.7426   4
  -8  -6   5 295.414 12.6023   6
  -8  -6   5 273.651 12.5555   7
  -8  -6   5 300.804 12.6995   6
   8  -6  -5 306.428 12.5020   7
   8   6  -5 296.123 12.6722   6
   8   6  -5 304.958 12.7276   4
   8   6  -5 288.678 12.5469   7
  -8   6   5 303.302 12.5790   4
  -8   6   5 292.132 12.4876   6
  -8   6   5 312.460 12.5337   7
  -6  -6   5 704.240 28.6778   6
   6  -6  -5 721.825 28.6100   7
  -6  -6   5 690.309 28.7213   4
   6  -6  -5 677.677 28.8763   6
  -6  -6   5 691.185 28.6518   6
   6  -6  -5 692.163 28.8350   3
  -6  -6   5 629.128 28.7325   5
  -6  -6   5 630.114 28.6339   7
   6   6  -5 691.444 28.6171   7
  -6   6   5 711.963 28.6249   7
   6   6  -5 689.390 28.7678   4
   6   6  -5 718.903 28.6966   6
  -6   6   5 703.174 28.7047   3
   6   6  -5 715.400 28.7193   4
  -6   6   5 678.868 28.5648   6
  -6   6   5 696.085 28.6320   4
   4  -6  -5 11.2382 1.22830   6
  -4  -6   5 9.88196 1.10838   6
   4  -6  -5 13.5433 1.54420   3
   4  -6  -5 12.2459 1.30755   7
  -4  -6   5 9.49711 1.24260   7
  -4  -6   5 10.8611 1.21293   6
  -4  -6   5 9.80133 1.17948   4
  -4  -6   5 10.8324 1.35207   5
   4   6  -5 11.3399 1.17779   7
   4   6  -5 10.0949 1.30013   4
   4   6  -5 11.3106 1.20841   4
   4   6  -5 9.84710 1.12481   6
   4   6  -5 10.6943 1.24584   6
  -4   6   5 13.9961 1.58600   7
  -4   6   5 12.5966 1.20475   6
  -4   6   5 11.7290 1.47158   4
  -4   6   5 12.9585 1.38436   3
  -2  -6   5 6.63933 0.85129   3
  -2  -6   5 5.77130 0.98089   6
  -2  -6   5 6.65825 1.16523   4
  -2  -6   5 5.37766 1.11829   7
   2  -6  -5 4.72646 1.23267   3
  -2  -6   5 5.96808 1.00588   6
   2  -6  -5 4.57824 0.83520   7
   2  -6  -5 5.02126 0.81245   6
   2   6  -5 4.38653 0.89460   4
  -2   6   5 4.85132 0.70830   4
  -2   6   5 4.53148 0.72525   6
  -2   6   5 4.64302 1.01050   4
   2   6  -5 6.41174 0.92390   6
   2   6  -5 6.46491 1.02752   7
  -2   6   5 5.97965 1.06374   7
  -2   6   5 4.26621 0.83222   6
   2   6  -5 6.03548 1.04785   6
  -2   6   5 6.27801 0.94188   3
   2   6  -5 5.67232 1.09080   4
   0  -6  -5 111.810 4.91490   6
   0  -6   5 113.842 5.11313   6
   0  -6   5 112.869 5.05781   6
   0  -6  -5 114.934 5.25203   3
   0  -6  -5 112.661 4.97174   5
   0  -6   5 115.031 5.15740   4
   0  -6  -5 108.696 4.99829   7
   0  -6  -5 114.030 4.95303   6
   0  -6   5 101.803 5.10452   7
   0   6  -5 121.296 5.17121   4
   0   6   5 112.194 5.08788   3
   0   6   5 114.548 5.11582   7
   0   6   5 110.504 4.98936   6
   0   6   5 111.314 4.92595   5
   0   6  -5 112.221 5.03037   4
   0   6  -5 116.531 5.01175   6
   0   6   5 110.601 4.96111   4
   0   6  -5 117.329 5.06306   7
  -2  -6  -5 174.283 7.45176   7
  -2  -6  -5 179.167 7.41444   6
   2  -6   5 169.389 7.58008   4
   2  -6   5 165.806 7.59555   7
   2  -6   5 173.938 7.34886   3
  -2  -6  -5 168.502 7.36630   6
   2  -6   5 175.041 7.55249   6
  -2  -6  -5 172.738 7.49673   5
   2  -6   5 175.295 7.50284   6
  -2  -6  -5 174.175 7.64014   3
  -2   6  -5 175.908 7.43817   6
   2   6   5 164.080 7.52514   7
   2   6   5 166.654 7.46971   4
  -2   6  -5 171.251 7.49046   7
   2   6   5 180.333 7.48436   5
  -2   6  -5 175.835 7.97523   2
   2   6   5 169.921 7.49196   6
  -2   6  -5 182.286 7.59158   4
   4  -6   5 524.844 21.7518   5
  -4  -6  -5 508.902 21.7265   6
   4  -6   5 534.299 21.8633   6
  -4  -6  -5 569.001 21.7925   6
  -4  -6  -5 506.111 21.7733   7
   4  -6   5 509.873 21.8305   6
   4  -6   5 513.686 21.8843   7
   4  -6   5 495.626 21.8958   4
  -4  -6  -5 502.073 21.8500   5
  -4  -6  -5 525.192 21.9544   3
  -4  -6  -5 540.812 21.7823   4
   4   6   5 514.323 21.8646   4
   4   6   5 513.017 21.8493   7
   4   6   5 527.898 21.8394   6
  -4   6  -5 535.013 21.7931   6
  -4   6  -5 530.129 21.8704   4
  -4   6  -5 533.550 21.8111   7
   4   6   5 526.219 21.8504   5
  -4   6  -5 513.920 21.6924   3
  -4   6  -5 533.800 22.1466   2
  -6  -6  -5 8.76096 1.32620   6
  -6  -6  -5 3.27573 1.56786   3
  -6  -6  -5 5.74384 1.40775   5
  -6  -6  -5 5.45862 1.28360   4
   6  -6   5 8.35384 1.18202   5
   6  -6   5 5.87581 1.21641   6
  -6   6  -5 6.29217 1.25536   4
   6   6   5 7.47595 1.40119   6
  -6   6  -5 4.47585 1.55688   2
  -6   6  -5 5.86580 0.81578   3
   6   6   5 5.72006 1.41572   7
  -6   6  -5 5.33122 0.98538   6
   6   6   5 5.88485 1.54445   5
   8  -6   5 255.283 10.8686   5
  -8  -6  -5 259.163 10.8967   4
   8  -6   5 251.419 10.8915   6
  -8   6  -5 232.483 10.7372   6
   8   6   5 242.387 10.8533   7
  -8   6  -5 244.524 10.6208   3
   8   6   5 265.879 10.9277   6
   8   6   5 252.832 11.0336   5
  -8   6  -5 250.478 10.8646   4
  10  -6   5 56.7289 3.85255   5
  10  -6   5 57.1339 3.52689   6
 -10  -6  -5 44.0415 3.71343   4
 -10   6  -5 51.1322 3.06109   3
 -10   6  -5 53.3335 3.54804   4
  10   6   5 53.5680 3.80443   6
 -10   6  -5 50.3939 3.05786   6
  10   6   5 52.3304 4.18199   5
  10   6   5 52.9399 3.57202   7
  12  -6   5 139.049 6.68979   6
  12  -6   5 141.320 7.24043   5
 -12  -6  -5 128.601 6.84395   4
  12   6   5 130.240 6.58211   7
 -12   6  -5 135.499 6.75100   4
  12   6   5 134.325 7.14310   5
  12   6   5 143.560 6.82671   6
 -14  -6  -5 202.896 10.5928   4
  14  -6   5 230.124 10.3765   6
  14  -6   5 234.678 10.6047   5
  14   6   5 231.326 10.5304   6
  14   6   5 239.154 10.3870   7
 -14   6  -5 229.289 10.5653   4
  14   6   5 230.845 10.9438   5
 -16  -6  -5 3.94604 2.75039   4
  16   6   5 2.59393 2.69511   7
 -16   6  -5 -1.4597 2.64897   4
  16   6   5 3.37995 3.27899   5
  16   6   5 -1.5205 2.44946   6
 -17  -7   5 52.0897 5.23389   6
 -17  -7   5 52.2013 5.27231   4
 -17   7   5 54.0190 4.26009   4
  17   7  -5 65.5574 5.17218   4
 -15  -7   5 146.577 7.57197   6
 -15  -7   5 148.220 7.63349   4
  15   7  -5 134.702 7.16544   7
 -15   7   5 144.909 6.96177   4
  15   7  -5 152.093 7.38997   4
 -13  -7   5 451.106 19.6208   6
 -13  -7   5 453.598 19.7254   4
  13   7  -5 445.582 19.2607   7
  13   7  -5 476.667 19.5977   4
  13   7  -5 474.634 19.5986   6
 -13   7   5 454.231 19.4076   4
 -11  -7   5 340.298 14.6415   4
  11  -7  -5 350.275 14.4023   6
  11  -7  -5 344.912 14.2158   7
 -11  -7   5 336.394 14.3890   6
  11  -7  -5 343.878 14.2172   4
 -11  -7   5 327.910 14.5356   6
 -11   7   5 351.262 14.3687   4
  11   7  -5 307.845 14.2610   7
 -11   7   5 342.830 14.1995   7
  11   7  -5 327.322 14.5248   6
 -11   7   5 341.817 14.2571   6
  -9  -7   5 5.29278 1.52008   6
  -9  -7   5 3.28577 1.10032   6
  -9  -7   5 5.34627 1.59861   4
   9  -7  -5 4.96088 1.01083   7
  -9  -7   5 3.04184 1.43311   7
   9   7  -5 4.02129 1.34922   7
   9   7  -5 3.17809 1.66440   6
   9   7  -5 4.67754 1.76177   4
  -9   7   5 3.25636 0.84892   6
  -9   7   5 4.94909 1.15203   7
  -9   7   5 3.52661 1.12111   4
   7  -7  -5 17.6771 1.71671   7
  -7  -7   5 17.5257 2.13160   7
  -7  -7   5 20.5958 2.07679   6
  -7  -7   5 22.3538 2.37119   6
  -7  -7   5 19.2896 2.34646   4
   7  -7  -5 14.7693 1.95054   3
   7   7  -5 19.0265 2.59875   4
   7   7  -5 18.2590 2.07709   7
   7   7  -5 20.5974 2.46037   6
  -7   7   5 20.1825 1.90636   4
  -7   7   5 15.3280 1.49379   6
  -7   7   5 20.1379 2.03497   7
   5  -7  -5 4.95640 0.96451   7
  -5  -7   5 3.17804 1.26576   7
  -5  -7   5 4.53216 1.16286   6
  -5  -7   5 4.73176 1.29079   4
   5  -7  -5 3.30102 1.52235   3
  -5  -7   5 4.21916 1.25386   6
   5   7  -5 4.73590 1.28542   6
   5   7  -5 6.55255 1.41568   4
   5   7  -5 3.12330 1.19864   7
  -5   7   5 5.89717 0.88751   6
  -5   7   5 4.26353 1.05305   4
  -5   7   5 5.61222 1.17200   7
  -3  -7   5 1018.43 41.3456   6
  -3  -7   5 938.220 41.3700   5
   3  -7  -5 994.156 41.4792   3
  -3  -7   5 1026.78 41.3514   6
   3  -7  -5 993.895 41.3274   7
  -3  -7   5 1002.57 41.2812   3
  -3   7   5 990.450 41.2584   6
   3   7  -5 1043.81 41.3758   6
   3   7  -5 1004.87 41.5863   4
   3   7  -5 936.946 41.3089   7
  -3   7   5 999.191 41.3289   4
  -3   7   5 1004.63 41.3702   3
   3   7  -5 982.095 41.3438   6
  -3   7   5 997.814 41.3357   7
   3   7  -5 1041.71 41.4055   4
   1  -7  -5 824.080 34.8113   7
   1  -7  -5 858.571 34.7662   6
   1  -7  -5 858.489 34.9564   3
  -1  -7   5 846.972 34.7212   3
  -1  -7   5 854.916 34.8233   6
   1  -7  -5 840.141 34.7541   5
  -1   7   5 819.735 34.8109   4
   1   7  -5 844.677 34.8153   7
  -1   7   5 854.642 34.7773   6
  -1   7   5 830.542 34.7565   6
   1   7  -5 842.992 34.8085   6
   1   7  -5 845.682 34.8791   4
  -1   7   5 815.691 34.8577   3
   1   7  -5 868.515 34.8415   6
  -1   7   5 835.232 34.7854   4
   1   7  -5 799.138 34.8619   4
  -1   7   5 834.450 34.8285   7
  -1  -7  -5 41.0555 2.28736   6
  -1  -7  -5 35.3359 2.33510   5
  -1  -7  -5 35.2883 2.71157   3
   1  -7   5 36.2583 2.40355   6
   1  -7   5 32.0008 2.10986   3
   1  -7   5 38.6618 2.55482   6
  -1   7  -5 35.8347 2.41462   7
   1   7   5 37.5048 2.45972   6
  -1   7  -5 37.4583 2.58499   4
   1   7   5 36.3727 2.21306   4
  -1   7  -5 35.8851 2.25572   6
   1   7   5 36.0030 2.29090   5
   1   7   5 37.9138 2.58490   7
   3  -7   5 3.03712 1.11379   6
   3  -7   5 2.98982 1.17896   6
  -3  -7  -5 4.84285 1.18320   5
  -3  -7  -5 5.04814 1.53123   3
   3  -7   5 4.83288 1.02509   3
  -3  -7  -5 4.77790 0.97101   6
   3  -7   5 3.98821 1.05229   5
   3   7   5 3.06308 1.07123   4
  -3   7  -5 4.01642 1.63461   2
  -3   7  -5 4.05856 0.85466   6
  -3   7  -5 5.14250 1.25686   4
   3   7   5 2.52250 1.31312   6
   3   7   5 4.03883 1.40116   7
   3   7   5 4.47265 1.24998   5
  -3   7  -5 4.51550 1.13143   7
  -5  -7  -5 11.9028 1.60954   5
   5  -7   5 15.7380 1.60410   6
   5  -7   5 15.5056 1.84734   5
   5  -7   5 13.8405 1.58689   6
  -5  -7  -5 13.0498 1.79930   3
  -5  -7  -5 13.6621 1.49631   4
   5   7   5 15.4156 1.78159   7
  -5   7  -5 16.7055 2.90300   2
  -5   7  -5 15.8961 1.77038   6
  -5   7  -5 17.5709 2.17818   4
  -5   7  -5 15.6148 1.47467   7
   5   7   5 13.1277 1.73042   5
   5   7   5 18.7055 1.93845   6
  -5   7  -5 18.1399 1.38484   3
   7  -7   5 198.547 8.70439   6
  -7  -7  -5 184.462 8.89368   3
   7  -7   5 195.817 8.48770   5
  -7  -7  -5 192.361 8.58557   4
  -7  -7  -5 209.196 8.63774   6
   7   7   5 198.403 8.72396   6
   7   7   5 190.006 8.65907   7
  -7   7  -5 197.705 8.93623   2
  -7   7  -5 194.763 8.28520   3
  -7   7  -5 189.003 8.61331   4
   7   7   5 195.499 8.78268   5
  -7   7  -5 180.560 8.43471   6
   9  -7   5 443.069 18.1207   6
   9  -7   5 445.435 18.0911   5
  -9  -7  -5 422.714 18.0759   4
  -9  -7  -5 456.401 18.0977   6
   9   7   5 414.103 18.3140   7
  -9   7  -5 391.164 17.9323   6
  -9   7  -5 413.337 18.0550   4
   9   7   5 405.406 18.2056   5
  -9   7  -5 409.688 17.8093   3
   9   7   5 450.704 18.1263   6
 -11  -7  -5 18.8748 2.32229   6
  11  -7   5 23.8727 2.57231   5
  11  -7   5 19.9142 2.21989   6
 -11  -7  -5 23.2785 2.48052   4
  11   7   5 23.5320 2.82229   5
 -11   7  -5 19.3258 2.28762   4
  11   7   5 23.4049 2.48094   7
  11   7   5 23.1785 2.70228   6
  13  -7   5 23.5491 2.74190   5
  13  -7   5 19.1120 2.43481   6
 -13  -7  -5 21.8376 2.76601   4
 -13   7  -5 19.7935 2.60150   4
  13   7   5 23.6888 2.59599   6
  13   7   5 22.4219 2.66363   7
  13   7   5 18.9272 3.11101   5
 -15  -7  -5 49.4897 5.09309   4
  15   7   5 54.4249 4.71878   7
  15   7   5 51.3639 5.20699   6
 -15   7  -5 61.9179 4.96597   4
  15   7   5 60.3969 5.49358   5
 -16  -8   5 146.630 8.04203   4
 -16  -8   5 141.073 8.03187   6
 -16   8   5 151.806 7.34864   4
  16   8  -5 155.882 8.05244   4
 -14  -8   5 22.4772 3.02858   6
 -14  -8   5 18.3380 2.74197   4
 -14   8   5 23.6862 3.00876   4
  14   8  -5 24.9374 2.91571   4
  14   8  -5 22.5071 2.15400   7
 -12  -8   5 84.3630 5.30379   6
 -12  -8   5 88.3668 5.26509   4
  12   8  -5 84.3136 5.20407   6
  12   8  -5 91.4951 5.23613   4
 -12   8   5 88.0170 4.54435   4
 -12   8   5 83.5201 4.19340   7
  12   8  -5 85.6898 4.52794   7
 -10  -8   5 93.1968 5.11823   4
 -10  -8   5 98.3109 4.98907   6
 -10  -8   5 87.8497 4.64262   6
 -10   8   5 89.6919 4.42750   7
  10   8  -5 88.7643 4.66269   7
  10   8  -5 95.3080 5.10187   6
 -10   8   5 83.5977 4.93378   4
  10   8  -5 97.7351 5.26567   4
  -8  -8   5 280.670 12.8063   6
  -8  -8   5 303.032 12.9883   4
  -8  -8   5 305.040 12.9291   6
   8  -8  -5 318.281 12.8187   6
   8  -8  -5 293.110 13.1408   3
  -8   8   5 301.795 12.7634   7
  -8   8   5 302.118 12.8025   4
   8   8  -5 295.374 12.7990   7
   8   8  -5 304.633 12.9602   6
  -8   8   5 292.682 12.6531   6
   8   8  -5 302.656 13.0104   4
   6  -8  -5 522.402 21.7755   6
   6  -8  -5 512.572 22.0674   3
  -6  -8   5 534.561 21.8625   6
  -6  -8   5 523.904 21.8972   4
  -6  -8   5 491.195 21.7956   6
   6   8  -5 498.566 21.7748   7
   6   8  -5 538.761 21.9399   4
   6   8  -5 548.492 21.9091   6
  -6   8   5 524.367 21.6958   6
  -6   8   5 518.649 21.7954   4
  -6   8   5 515.881 21.7827   7
   4  -8  -5 6.78348 1.14494   6
  -4  -8   5 7.68603 1.42481   6
  -4  -8   5 8.57772 1.38544   6
  -4  -8   5 6.42072 1.30396   3
   4  -8  -5 6.23968 1.68365   3
   4   8  -5 4.94116 1.54067   4
  -4   8   5 9.20106 1.42212   7
   4   8  -5 4.88168 1.43396   6
   4   8  -5 6.35078 1.37952   7
  -4   8   5 6.67631 1.01679   6
  -4   8   5 7.08543 1.28405   4
   4   8  -5 4.94020 1.21809   6
  -2  -8   5 63.4176 3.41794   6
  -2  -8   5 56.0177 3.02112   3
  -2  -8   5 58.4649 3.30246   6
  -2  -8   5 51.7188 3.40170   5
   2  -8  -5 55.0565 3.04288   6
   2  -8  -5 54.4016 3.67386   3
   2   8  -5 62.9618 3.49375   6
   2   8  -5 60.6905 3.27341   6
  -2   8   5 51.9009 3.34520   4
  -2   8   5 52.7507 2.93929   4
   2   8  -5 63.0649 3.34531   7
   2   8  -5 62.8940 3.52589   4
  -2   8   5 54.2533 3.38294   7
  -2   8   5 59.7868 3.04386   6
   0  -8  -5 245.591 10.7457   3
   0  -8   5 261.416 10.6342   6
   0  -8  -5 244.288 10.4475   6
   0  -8  -5 245.642 10.4499   5
   0  -8   5 246.720 10.4047   3
   0  -8   5 232.666 10.5346   6
   0   8  -5 244.196 10.5407   7
   0   8   5 246.129 10.5360   6
   0   8  -5 249.338 10.5241   6
   0   8   5 234.781 10.6190   4
   0   8  -5 253.947 10.6513   4
   0   8   5 236.954 10.5942   7
   2  -8   5 446.042 17.9705   6
   2  -8   5 407.659 17.7641   3
  -2  -8  -5 445.777 17.8321   6
  -2  -8  -5 416.057 18.0329   3
   2  -8   5 410.887 17.8888   6
  -2  -8  -5 428.155 17.8714   5
  -2   8  -5 430.630 17.8468   6
   2   8   5 417.985 17.9043   6
   2   8   5 433.993 17.9700   7
  -2   8  -5 430.982 17.8871   7
  -2   8  -5 412.455 18.3806   2
   2   8   5 419.694 17.8111   5
  -2   8  -5 427.419 17.9814   4
  -4  -8  -5 227.361 10.4208   3
   4  -8   5 213.323 10.2259   6
   4  -8   5 243.502 10.3261   6
  -4  -8  -5 232.872 10.2810   5
   4  -8   5 244.658 10.1075   5
   4   8   5 246.935 10.3645   7
   4   8   5 239.979 10.3306   6
  -4   8  -5 231.857 10.1953   7
  -4   8  -5 232.217 10.7240   2
  -4   8  -5 233.547 10.1254   6
  -4   8  -5 240.749 10.3148   4
   4   8   5 241.094 10.2505   5
  -6  -8  -5 24.5933 3.44180   3
  -6  -8  -5 23.6649 2.59546   4
   6  -8   5 22.8386 2.14638   6
   6  -8   5 26.8135 2.27835   5
  -6  -8  -5 25.6656 2.63244   6
   6   8   5 20.3775 2.15143   5
  -6   8  -5 22.3988 3.30775   2
  -6   8  -5 23.1766 1.79712   3
  -6   8  -5 20.5693 2.35733   7
  -6   8  -5 22.2665 2.20346   6
  -6   8  -5 20.6021 2.73865   4
   6   8   5 25.1439 3.22534   7
   6   8   5 28.1318 3.03573   6
   8  -8   5 21.5761 2.72102   5
  -8  -8  -5 23.2661 2.91863   4
  -8  -8  -5 19.3759 2.04961   6
   8  -8   5 20.2563 2.24079   6
  -8  -8  -5 17.2781 2.51583   3
  -8   8  -5 18.3057 2.01399   4
   8   8   5 19.0275 2.45945   5
  -8   8  -5 17.6764 2.04193   6
  -8   8  -5 16.8998 1.70485   3
   8   8   5 23.0911 2.34677   6
   8   8   5 20.6062 2.36949   7
  10  -8   5 146.996 6.92366   5
 -10  -8  -5 130.388 7.40914   3
 -10  -8  -5 130.487 6.86578   4
  10  -8   5 147.567 6.98124   6
 -10  -8  -5 136.855 6.98557   6
  10   8   5 137.737 6.90958   7
 -10   8  -5 135.702 6.78699   4
  10   8   5 143.760 7.06814   6
  10   8   5 133.189 7.09793   5
 -12  -8  -5 481.834 20.3736   6
  12  -8   5 493.997 20.1859   5
  12  -8   5 505.038 20.2626   6
 -12  -8  -5 445.050 20.2211   4
  12   8   5 458.230 20.1674   7
  12   8   5 486.878 20.2789   6
  12   8   5 457.548 20.3760   5
 -12   8  -5 446.036 20.1944   4
 -14  -8  -5 259.742 12.4406   4
 -14   8  -5 260.206 12.4366   4
  14   8   5 274.316 12.7002   5
  14   8   5 295.442 12.3302   7
 -13  -9   5 193.239 9.40161   4
 -13  -9   5 174.376 9.27524   6
 -13   9   5 198.673 8.77838   4
  13   9  -5 192.543 8.73274   7
 -13   9   5 193.328 8.46421   7
  13   9  -5 201.719 9.30845   4
 -11  -9   5 56.5105 4.48958   6
 -11  -9   5 65.4889 4.56048   4
 -11   9   5 61.3523 3.54106   7
  11   9  -5 65.9239 4.72389   4
  11   9  -5 61.7120 3.92702   7
 -11   9   5 64.0602 3.79235   4
  -9  -9   5 2.71366 1.84658   4
  -9  -9   5 3.10492 3.88541   6
   9   9  -5 4.94831 2.17642   4
   9   9  -5 1.47537 1.74351   7
   9   9  -5 2.96696 2.05000   6
  -9   9   5 2.19241 1.41818   7
  -9   9   5 1.62660 1.40666   4
  -7  -9   5 7.60110 1.79740   4
   7  -9  -5 9.64962 1.51489   6
  -7  -9   5 11.2949 1.77732   6
  -7  -9   5 9.54368 1.80809   6
   7  -9  -5 5.91635 2.33829   3
  -7  -9   5 5.71657 1.83409   3
  -7   9   5 7.64247 1.50086   4
   7   9  -5 10.6778 1.95969   6
  -7   9   5 13.0599 1.61153   7
  -7   9   5 7.93937 1.17329   6
   7   9  -5 10.7826 2.02156   7
   7   9  -5 9.41480 2.05264   4
   5  -9  -5 149.939 7.47900   3
  -5  -9   5 154.335 7.03983   3
  -5  -9   5 164.513 7.26749   6
  -5  -9   5 147.954 7.07931   6
   5  -9  -5 163.653 6.99125   6
   5   9  -5 159.902 7.29971   6
  -5   9   5 151.808 7.11474   7
  -5   9   5 150.846 7.04481   4
   5   9  -5 149.529 7.57985   4
   5   9  -5 159.364 7.12632   7
  -5   9   5 156.857 6.85472   6
   3  -9  -5 270.975 12.2458   3
   3  -9  -5 289.358 11.9501   6
  -3  -9   5 272.957 11.8905   3
  -3  -9   5 264.356 12.0197   6
  -3  -9   5 286.862 12.0920   6
  -3   9   5 271.976 12.0257   4
  -3   9   5 292.745 11.8876   6
  -3   9   5 267.656 12.0071   7
   3   9  -5 297.739 12.1525   6
   3   9  -5 286.945 12.2056   4
   3   9  -5 266.919 11.9888   7
   1  -9  -5 876.216 36.5089   3
  -1  -9   5 898.345 36.3769   6
  -1  -9   5 852.354 36.2225   3
   1  -9  -5 890.001 36.2804   6
  -1   9   5 898.051 36.3205   6
   1   9  -5 896.332 36.4276   4
   1   9  -5 841.024 36.3208   7
   1   9  -5 857.021 36.3719   6
  -1   9   5 870.034 36.2682   6
  -1   9   5 850.546 36.3634   4
  -1   9   5 883.715 36.3703   7
   1  -9   5 8.73236 1.39049   3
  -1  -9  -5 13.9577 1.56086   6
  -1  -9  -5 9.93549 1.87794   3
   1  -9   5 8.31482 1.60538   6
  -1  -9  -5 10.1040 1.52169   5
  -1   9  -5 8.63926 1.24610   6
   1   9   5 9.37710 1.53005   6
  -1   9  -5 10.3267 1.97088   4
   1   9   5 11.3293 1.93589   4
   3  -9   5 3.02589 1.27804   5
  -3  -9  -5 3.77003 1.55741   5
   3  -9   5 2.23605 1.64926   6
  -3  -9  -5 4.15057 2.01850   6
   3  -9   5 2.78012 1.32841   3
   3   9   5 3.86206 1.79009   7
  -3   9  -5 2.44709 1.38387   7
   3   9   5 3.83140 1.53314   5
  -3   9  -5 1.60288 1.51909   4
   3   9   5 5.55532 1.94782   4
  -3   9  -5 1.09824 1.96100   2
  -3   9  -5 2.33336 1.30895   6
  -5  -9  -5 101.176 5.07779   6
   5  -9   5 97.0663 5.33563   6
  -5  -9  -5 98.8352 5.51724   3
   5  -9   5 106.933 4.88345   5
   5   9   5 101.332 5.44595   7
  -5   9  -5 99.4590 5.84717   2
   5   9   5 96.9559 5.27777   5
   5   9   5 101.533 5.43550   6
  -5   9  -5 105.832 5.23981   4
  -5   9  -5 99.8107 5.02381   7
  -7  -9  -5 128.758 7.23815   3
  -7  -9  -5 149.896 6.75472   6
   7  -9   5 146.248 6.54675   5
   7  -9   5 150.226 6.98230   6
  -7  -9  -5 134.745 6.74676   4
  -7   9  -5 145.874 7.45457   2
  -7   9  -5 134.154 6.58803   7
  -7   9  -5 136.310 6.77669   4
   7   9   5 152.570 7.11308   6
   7   9   5 147.979 7.07521   7
   7   9   5 130.163 7.07961   5
   9  -9   5 345.775 14.4476   6
  -9  -9  -5 336.479 14.3295   6
  -9  -9  -5 298.128 14.6033   3
   9  -9   5 342.831 14.2052   5
  -9  -9  -5 323.638 14.2239   4
  -9   9  -5 316.885 14.2400   4
   9   9   5 351.985 14.4771   6
   9   9   5 316.491 14.4152   5
   9   9   5 315.305 14.2826   7
 -11  -9  -5 72.5391 4.94214   4
 -11  -9  -5 58.5160 5.78955   3
  11  -9   5 84.9523 5.15072   6
  11   9   5 75.3730 5.44818   5
  11   9   5 69.9031 5.39855   6
 -11   9  -5 67.3804 4.83021   4
  11   9   5 76.6765 5.16912   7
 -13  -9  -5 -0.3570 3.20256   3
 -13  -9  -5 -2.5813 2.55218   4
  13   9   5 0.60430 3.15541   5
  13   9   5 0.41565 2.71951   7
 -13   9  -5 -1.1859 2.36789   4
  13   9   5 1.01817 2.86244   6
 -12 -10   5 39.1813 4.36793   4
 -12 -10   5 42.3172 4.39949   6
  12  10  -5 35.5869 3.80060   7
  12  10  -5 40.2288 4.83853   4
 -12  10   5 37.8767 2.97867   7
 -12  10   5 40.9810 3.41641   4
 -10 -10   5 79.5792 5.22781   6
 -10 -10   5 80.2789 5.15374   4
 -10  10   5 74.9965 4.24806   7
 -10  10   5 70.9912 4.40057   4
  10  10  -5 84.3637 5.38056   4
  10  10  -5 93.2966 5.31524   6
  10  10  -5 75.0420 4.62944   7
   8 -10  -5 200.874 9.46676   3
  -8 -10   5 198.555 9.21088   4
  -8 -10   5 192.464 9.16089   3
  -8 -10   5 202.855 9.25702   6
   8  10  -5 185.408 8.94251   7
   8  10  -5 209.284 9.39421   4
  -8  10   5 193.112 8.88031   7
   8  10  -5 212.015 9.32774   6
  -8  10   5 196.288 8.92995   4
   6 -10  -5 200.607 9.90311   3
  -6 -10   5 218.017 9.49184   6
  -6 -10   5 195.731 9.26130   3
  -6  10   5 211.272 9.28387   7
   6  10  -5 223.129 9.55371   6
   6  10  -5 191.080 9.24020   7
   6  10  -5 209.364 9.56160   4
  -6  10   5 211.051 9.26280   4
  -4 -10   5 -0.8581 1.51668   3
  -4 -10   5 0.56087 1.65419   6
   4 -10  -5 9.89960 2.16162   3
  -4  10   5 1.46978 1.54962   4
   4  10  -5 3.64791 1.68457   7
   4  10  -5 4.03040 1.80011   6
  -4  10   5 3.15165 1.76404   7
   4  10  -5 1.23478 1.85234   4
   2 -10  -5 9.69770 2.23730   3
   2 -10  -5 9.62992 1.56351   6
  -2 -10   5 8.94639 1.85426   6
  -2 -10   5 10.6072 1.60535   3
   2  10  -5 7.09945 1.95594   4
   2  10  -5 9.68622 1.75811   7
  -2  10   5 7.78956 1.88463   7
  -2  10   5 5.83799 1.80858   4
   0 -10   5 447.699 18.3444   6
   0 -10  -5 438.829 18.4951   3
   0 -10  -5 430.848 18.1907   6
   0 -10   5 419.427 18.1329   3
   0  10  -5 436.920 18.3791   4
   0  10   5 416.955 18.3485   4
   0  10   5 436.716 18.3017   6
   0  10   5 421.747 18.3273   7
   0  10  -5 429.605 18.2439   7
  -2 -10  -5 111.584 6.01337   3
   2 -10   5 120.699 5.82724   6
  -2 -10  -5 115.325 5.62662   5
  -2 -10  -5 116.996 5.47315   6
   2 -10   5 105.441 5.46251   3
  -2  10  -5 107.105 6.66867   2
  -2  10  -5 113.711 5.57515   7
   2  10   5 110.708 5.83141   7
   2  10   5 117.999 5.81993   6
  -2  10  -5 111.866 5.77563   4
   2  10   5 115.098 6.01320   4
   4 -10   5 327.708 13.7580   6
  -4 -10  -5 297.381 13.7506   3
   4 -10   5 331.076 13.3518   5
   4  10   5 314.002 13.6563   6
   4  10   5 318.149 13.6772   7
   4  10   5 325.310 13.7764   4
  -4  10  -5 310.868 13.6378   4
  -4  10  -5 300.795 13.4705   7
  -4  10  -5 290.973 14.1246   2
  -6 -10  -5 145.801 7.54315   3
   6 -10   5 152.217 7.39059   6
   6 -10   5 153.742 6.84007   5
  -6 -10  -5 157.670 7.46680   6
  -6  10  -5 142.622 7.79098   2
  -6  10  -5 136.387 6.95095   7
  -6  10  -5 145.397 7.18319   4
   6  10   5 151.711 7.31537   5
   6  10   5 161.770 7.54813   6
   6  10   5 144.274 7.41857   7
  -8 -10  -5 3.56103 2.47833   3
   8 -10   5 4.76992 2.35191   6
  -8 -10  -5 4.93675 2.06815   4
   8 -10   5 3.12723 2.82509   5
   8  10   5 5.13638 2.47648   7
   8  10   5 6.59048 2.52068   5
   8  10   5 4.85573 2.54238   6
  -8  10  -5 5.24231 2.37322   2
  -8  10  -5 2.46705 1.70362   7
  -8  10  -5 4.00303 1.91791   4
 -10 -10  -5 36.3335 4.85707   3
 -10 -10  -5 40.9204 4.17647   4
  10  10   5 44.8168 4.87861   6
 -10  10  -5 35.9464 3.81734   4
  10  10   5 41.5993 4.56045   7
  10  10   5 35.1013 3.57081   5
 -11 -11   5 6.92814 2.74020   3
 -11 -11   5 14.4478 3.06042   6
 -11 -11   5 9.65957 2.73765   4
 -11  11   5 8.79918 2.00893   4
  11  11  -5 12.7112 2.96086   4
  11  11  -5 9.64910 2.29627   7
 -11  11   5 11.6335 1.84131   7
  -9 -11   5 108.626 6.28600   6
  -9 -11   5 110.012 6.23611   3
   9  11  -5 118.047 6.37846   6
   9  11  -5 98.1037 5.79599   7
  -9  11   5 108.032 5.62263   4
  -9  11   5 106.878 5.56306   7
   7 -11  -5 50.2841 4.73154   3
  -7 -11   5 54.9769 3.95396   3
  -7 -11   5 53.2865 4.46638   6
   7  11  -5 49.2588 5.23466   6
   7  11  -5 52.0793 4.03379   7
  -7  11   5 50.5849 3.84549   7
  -7  11   5 50.5782 3.73657   4
   7  11  -5 51.7561 4.57302   4
  -5 -11   5 125.866 8.39524   6
  -5 -11   5 126.958 6.43698   3
   5 -11  -5 128.894 7.12479   3
  -5  11   5 130.431 6.60119   7
   5  11  -5 131.502 6.85485   4
  -5  11   5 130.429 6.52993   4
   5  11  -5 138.173 6.60123   7
   5  11  -5 150.953 6.88106   6
  -3 -11   5 253.865 10.5486   6
   3 -11  -5 232.024 10.7702   3
  -3 -11   5 228.127 10.2524   3
   3  11  -5 234.510 10.6229   4
[truncated: 1,428,554 more chars]
