# Supplementary material for: The crystal structures and Hirshfeld surface analysis of N′,N′′′-((1E,1′E)-{[methyl­enebis(­oxy)]bis­(6-bromo-3,1-phenyl­ene)}bis­(methan­ylyl­idene))bis­(isonicotinohydrazide) dihydrate and N′,N′′′-((1E,1′E)-{[butane-1,4-diylbis(­oxy)]bis­(2,1-phenyl­ene)}bis­(methan­ylyl­idene))bis­(isonicotino­hydrazide) [+ solvent]
Source: Acta Crystallogr E Crystallogr Commun. 2019 Apr 18;75(Pt 5):655–61. doi: 10.1107/S2056989019005048 (PMC6505606; doi:10.1107/S2056989019005048)
Supplement: Supplementary file 2 [file e-75-00655-Isup4.hkl]

data_I                                                                          
_shelx_title ' KA83_0M_A.RES IN C2/C'                                           
_shelx_refln_list_code          4                                               
_shelx_F_calc_maximum      459.95                                               
_exptl_crystal_F_000      1384.00                                               
_reflns_d_resolution_high  0.7481                                               
                                                                                
loop_                                                                           
 _space_group_symop_operation_xyz                                               
 'x, y, z'                                                                      
 '-x, y, -z+1/2'                                                                
 'x+1/2, y+1/2, z'                                                              
 '-x+1/2, y+1/2, -z+1/2'                                                        
 '-x, -y, -z'                                                                   
 'x, -y, z-1/2'                                                                 
 '-x+1/2, -y+1/2, -z'                                                           
 'x+1/2, -y+1/2, z-1/2'                                                         
                                                                                
_cell_length_a    15.1206                                                       
_cell_length_b    10.1497                                                       
_cell_length_c    18.0253                                                       
_cell_angle_alpha  90.000                                                       
_cell_angle_beta  100.796                                                       
_cell_angle_gamma  90.000                                                       
                                                                                
_shelx_F_squared_multiplier     1.000                                           
                                                                                
loop_                                                                           
 _refln_index_h                                                                 
 _refln_index_k                                                                 
 _refln_index_l                                                                 
 _refln_F_squared_calc                                                          
 _refln_F_squared_meas                                                          
 _refln_F_squared_sigma                                                         
 _refln_observed_status                                                         
   4   0   0      27839.19      29205.10       913.35 o                         
   6   0   0       2659.54       2647.12        46.20 o                         
   8   0   0      12920.30      12446.59       210.84 o                         
  10   0   0      19168.50      18734.20       293.16 o                         
  12   0   0      20812.91      20178.32       341.63 o                         
  14   0   0        610.02        602.95        20.94 o                         
  16   0   0       2333.66       2438.71        70.04 o                         
  18   0   0       3168.80       3444.58       406.64 o                         
   3   1   0        231.03        261.38         5.85 o                         
   5   1   0      65818.94      71138.48      1757.94 o                         
   7   1   0      14861.67      14072.71       155.61 o                         
   9   1   0      14355.11      14626.65       162.06 o                         
  11   1   0        976.10       1037.44        15.46 o                         
  13   1   0       8234.78       8313.60       106.05 o                         
  15   1   0      16084.92      16377.36       237.29 o                         
  17   1   0       8076.53       8498.22       195.32 o                         
  19   1   0        286.95        344.45        61.09 o                         
   0   2   0      92309.34     100630.06      2968.74 o                         
   2   2   0      25796.77      22220.39       915.11 o                         
   4   2   0       1159.86       1385.81        21.12 o                         
   6   2   0       4499.67       4835.73        52.35 o                         
   8   2   0      16083.10      15258.09       175.28 o                         
  10   2   0      18453.02      17947.14       198.42 o                         
  12   2   0      12458.64      12270.70       154.36 o                         
  14   2   0       4015.10       4083.41        57.49 o                         
  16   2   0        598.52        651.90        22.40 o                         
  18   2   0        962.59        982.29        49.92 o                         
   1   3   0       5500.43       5842.46        52.91 o                         
   3   3   0      35686.87      32304.57       767.83 o                         
   5   3   0      17452.90      16847.19       179.44 o                         
   7   3   0      19819.26      18791.98       215.33 o                         
   9   3   0      15605.40      15395.49       170.55 o                         
  11   3   0       4151.36       4197.71        52.49 o                         
  13   3   0       3244.67       3108.07        42.78 o                         
  15   3   0      16248.41      16241.40       240.09 o                         
  17   3   0      10059.01      10136.27       203.94 o                         
  19   3   0        384.37        361.93        33.23 o                         
   0   4   0      39680.46      39291.22       934.17 o                         
   2   4   0      18893.81      18128.98       171.61 o                         
   4   4   0       4812.16       4509.06        47.51 o                         
   6   4   0       3467.37       3731.62        41.66 o                         
   8   4   0       6887.19       6849.73        71.88 o                         
  10   4   0       3717.70       3577.97        43.37 o                         
  12   4   0       6355.73       6392.54        82.13 o                         
  14   4   0       4064.80       3891.84        54.60 o                         
  16   4   0         33.53         53.62        19.57 o                         
  18   4   0        316.05        384.73        31.29 o                         
   1   5   0         17.18         29.13         3.35 o                         
   3   5   0      21337.89      20990.39       204.28 o                         
   5   5   0      12187.27      11854.11       119.36 o                         
   7   5   0      14874.04      15100.72       156.52 o                         
   9   5   0      19975.03      19185.75       212.32 o                         
  11   5   0        816.07        796.10        16.50 o                         
  13   5   0       1145.22       1136.00        21.83 o                         
  15   5   0       4083.83       3978.66        69.43 o                         
  17   5   0        501.04        533.80        32.71 o                         
   0   6   0      22418.40      23298.41       304.27 o                         
   2   6   0       7979.43       8016.28        74.86 o                         
   4   6   0        142.62        123.61         4.79 o                         
   6   6   0        538.12        478.61         9.70 o                         
   8   6   0       9911.84       9784.87       109.49 o                         
  10   6   0       2914.06       2819.62        39.20 o                         
  12   6   0       8888.53       9171.88       129.21 o                         
  14   6   0       1173.26       1167.54        31.03 o                         
  16   6   0         24.77         18.53        23.35 o                         
   1   7   0        229.45        229.40         6.72 o                         
   3   7   0       1587.51       1521.39        17.32 o                         
   5   7   0       1337.11       1324.44        16.56 o                         
   7   7   0        776.19        807.49        15.22 o                         
   9   7   0       4932.23       4866.41        70.81 o                         
  11   7   0        532.72        538.91        19.73 o                         
  13   7   0       2709.79       2669.10        55.44 o                         
  15   7   0         93.19        126.71        20.87 o                         
   0   8   0       4922.62       4858.47        73.86 o                         
   2   8   0         45.49         56.46         6.44 o                         
   4   8   0       5312.39       5035.48        58.14 o                         
   6   8   0       6437.56       6695.54        82.50 o                         
   8   8   0        943.07        921.53        23.41 o                         
  10   8   0        123.39        119.21        13.42 o                         
  12   8   0       5952.87       5948.35       107.42 o                         
  14   8   0        438.61        408.98        23.50 o                         
   1   9   0        337.07        285.90        10.08 o                         
   3   9   0          9.91         21.64         7.84 o                         
   5   9   0       1900.68       1941.36        32.12 o                         
   7   9   0        238.80        252.81        12.70 o                         
   9   9   0       1228.91       1264.07        29.26 o                         
  11   9   0        169.80        183.63        17.36 o                         
  13   9   0        217.54        242.24        23.96 o                         
   0  10   0        710.22        780.08        26.29 o                         
   2  10   0       1036.59       1035.55        20.04 o                         
   4  10   0       1679.51       1545.43        30.33 o                         
   6  10   0        317.34        314.58        14.83 o                         
   8  10   0          3.57         25.66        13.93 o                         
  10  10   0         69.42         65.56        15.89 o                         
  12  10   0          9.89        -15.07        19.77 o                         
   1  11   0       1298.02       1293.05        30.79 o                         
   3  11   0        919.75        911.87        26.13 o                         
   5  11   0          3.90          9.73        14.62 o                         
   7  11   0         28.22         35.01        16.33 o                         
   9  11   0        277.82        309.19        18.61 o                         
  11  11   0        113.91         66.92        19.09 o                         
   0  12   0         80.93        114.84        26.76 o                         
   2  12   0         11.12          4.71        16.33 o                         
   4  12   0         99.51        111.83        18.15 o                         
   6  12   0        210.32        205.83        18.93 o                         
   8  12   0          2.66         13.76        19.63 o                         
   1  13   0        205.31        229.68        22.10 o                         
   3  13   0          1.92         -2.65        18.52 o                         
   5  13   0       1632.25       1796.28        49.78 o                         
 -19   1   1          5.79         -9.62        41.79 o                         
 -17   1   1        560.67        560.21        25.64 o                         
 -15   1   1       1051.03       1112.27        42.03 o                         
 -13   1   1       1225.16       1197.43        19.26 o                         
 -11   1   1         28.71         38.57         5.23 o                         
  -9   1   1       7786.69       8164.95        91.03 o                         
  -7   1   1        925.12        993.51        16.99 o                         
  -5   1   1        875.89        758.44        14.26 o                         
  -3   1   1       7388.45       7045.26        83.96 o                         
   1   1   1       1289.10       1336.23        23.50 o                         
   3   1   1      11399.17      10975.70       120.91 o                         
   5   1   1       4088.39       4117.70        47.96 o                         
   7   1   1       1329.92       1390.79        18.67 o                         
   9   1   1        153.43        194.06         9.70 o                         
  11   1   1         91.17         75.95         5.84 o                         
  13   1   1        144.94        135.57         8.64 o                         
  15   1   1       1304.14       1297.96        33.29 o                         
  17   1   1        466.51        434.97        21.74 o                         
  19   1   1       2396.63       2583.67       178.90 o                         
 -18   2   1        323.35        350.91        29.08 o                         
 -16   2   1       1778.39       1827.57        38.23 o                         
 -14   2   1         52.21         55.30         8.66 o                         
 -12   2   1        518.06        524.43        14.10 o                         
 -10   2   1          5.14         36.00        12.63 o                         
  -8   2   1       1900.20       2009.02        26.26 o                         
  -6   2   1       5611.13       5535.86        61.74 o                         
  -4   2   1      13944.96      13169.67       182.14 o                         
  -2   2   1      14225.74      13996.84       202.71 o                         
   0   2   1         21.87         44.63         2.19 o                         
   2   2   1      41743.67      47157.78      1008.89 o                         
   4   2   1       1187.22       1422.75        16.13 o                         
   6   2   1       7540.99       7596.03        84.57 o                         
   8   2   1       1066.91       1139.66        15.37 o                         
  10   2   1       3058.65       3406.88        39.80 o                         
  12   2   1        236.48        268.99         9.17 o                         
  14   2   1         14.13         22.30         9.61 o                         
  16   2   1       1235.97       1180.62        35.19 o                         
  18   2   1        586.88        606.18        30.32 o                         
 -19   3   1       1221.49       1227.90        81.29 o                         
 -17   3   1         22.77         13.90        19.73 o                         
 -15   3   1          6.35         20.78        19.66 o                         
 -13   3   1        866.98        909.49        17.96 o                         
 -11   3   1        345.61        276.22         9.53 o                         
  -9   3   1       3541.16       3819.46        49.70 o                         
  -7   3   1       1830.19       2129.47        23.38 o                         
  -5   3   1      16245.59      16770.55       192.04 o                         
  -3   3   1         34.33         55.97         4.62 o                         
  -1   3   1      14275.85      14334.77       139.24 o                         
   1   3   1      13013.95      12420.34       124.27 o                         
   3   3   1       7513.56       7668.79        94.42 o                         
   5   3   1       4845.52       5504.89        55.83 o                         
   7   3   1       2885.13       2881.40        31.22 o                         
   9   3   1       9048.34       9182.51       102.56 o                         
  11   3   1       8655.04       8509.39       107.86 o                         
  13   3   1       1123.69       1090.54        21.46 o                         
  15   3   1        757.54        802.58        27.41 o                         
  17   3   1          6.23        -21.44        21.44 o                         
  19   3   1        403.45        421.39        35.49 o                         
 -18   4   1        711.96        732.02        89.60 o                         
 -16   4   1       3872.12       3770.84        71.92 o                         
 -14   4   1       2495.83       2502.02        37.51 o                         
 -12   4   1         12.77         37.95         7.21 o                         
 -10   4   1        739.08        704.76        12.27 o                         
  -8   4   1       2176.17       2024.11        22.16 o                         
  -6   4   1      11711.75      11700.03       125.28 o                         
  -4   4   1       3051.63       2652.17        27.67 o                         
  -2   4   1        792.51        867.28         9.75 o                         
   0   4   1        760.84        998.71        10.49 o                         
   2   4   1      18219.00      19109.70       180.83 o                         
   4   4   1      11511.09      11100.62       111.52 o                         
   6   4   1      15333.19      15524.70       155.72 o                         
   8   4   1       5931.45       6282.11        66.20 o                         
  10   4   1       1446.43       1434.93        20.50 o                         
  12   4   1       1446.76       1418.52        23.49 o                         
  14   4   1       1733.67       1687.99        29.19 o                         
  16   4   1       2582.89       2602.72        51.02 o                         
  18   4   1        327.69        376.36        42.58 o                         
 -17   5   1        500.21        450.54        30.25 o                         
 -15   5   1       1453.42       1439.23        36.84 o                         
 -13   5   1         98.78        119.12         9.02 o                         
 -11   5   1       3975.07       3934.79        49.83 o                         
  -9   5   1       5617.81       5874.22        69.09 o                         
  -7   5   1        649.13        671.92        11.45 o                         
  -5   5   1        297.13        319.69         8.43 o                         
  -3   5   1       9553.76       9518.83        95.98 o                         
  -1   5   1       4277.98       3942.92        38.29 o                         
   1   5   1      22669.09      22799.45       210.28 o                         
   3   5   1        101.93        250.44         6.37 o                         
   5   5   1         51.09         82.76         6.82 o                         
   7   5   1        364.43        364.84         8.83 o                         
   9   5   1       5583.63       5369.15        61.20 o                         
  11   5   1       3653.93       3612.88        48.49 o                         
  13   5   1       4319.13       4145.16        58.42 o                         
  15   5   1        184.21        207.64        18.61 o                         
  17   5   1         92.49         78.71        27.48 o                         
 -16   6   1       7700.97       7576.49       179.87 o                         
 -14   6   1        103.10        136.29        17.67 o                         
 -12   6   1       2378.27       2377.50        38.60 o                         
 -10   6   1       4494.57       4458.32        56.16 o                         
  -8   6   1      11900.42      11781.20       131.32 o                         
  -6   6   1       9817.02       9665.38        97.85 o                         
  -4   6   1      13781.70      13392.09       131.00 o                         
  -2   6   1       4796.78       5202.62        50.40 o                         
   0   6   1        387.98        523.26         8.77 o                         
   2   6   1       4189.90       4153.25        41.77 o                         
   4   6   1       2973.86       2641.91        27.63 o                         
   6   6   1      15033.87      14912.41       150.04 o                         
   8   6   1       2768.00       2762.45        33.46 o                         
  10   6   1       1189.74       1169.33        20.92 o                         
  12   6   1       5719.55       5821.87        89.47 o                         
  14   6   1       1098.21       1079.23        31.12 o                         
  16   6   1       3195.25       3100.02        71.98 o                         
 -17   7   1        315.89        245.23        42.92 o                         
 -15   7   1       2758.31       2512.13        55.58 o                         
 -13   7   1       5973.03       5936.01       107.11 o                         
 -11   7   1       4174.36       4241.82        63.13 o                         
  -9   7   1       6079.42       6130.10        83.07 o                         
  -7   7   1      17602.52      17420.49       208.70 o                         
  -5   7   1       2709.50       2835.09        30.28 o                         
  -3   7   1      14699.17      14644.18       143.24 o                         
  -1   7   1       7625.25       7687.10        70.37 o                         
   1   7   1       6429.77       6551.36        63.35 o                         
   3   7   1       5380.45       5355.84        57.01 o                         
   5   7   1        481.12        416.82        11.03 o                         
   7   7   1       7000.56       6945.38        88.78 o                         
   9   7   1        131.14        171.24         9.88 o                         
  11   7   1       9080.41       9144.36       137.28 o                         
  13   7   1         48.76         67.12        16.59 o                         
  15   7   1       1081.10       1033.13        39.00 o                         
 -16   8   1       3297.77       2940.04        93.28 o                         
 -14   8   1       1151.54       1133.56        42.87 o                         
 -12   8   1        953.84       1009.86        41.91 o                         
 -10   8   1         57.21         75.01        12.62 o                         
  -8   8   1       2861.32       2839.07        47.47 o                         
  -6   8   1       2055.71       1971.63        26.37 o                         
  -4   8   1       1315.28       1237.63        19.65 o                         
  -2   8   1        690.02        761.09        13.73 o                         
   0   8   1        460.65        501.94        11.82 o                         
   2   8   1       7432.63       7460.25        84.25 o                         
   4   8   1       3962.65       4015.39        46.97 o                         
   6   8   1      31145.69      30851.29       403.36 o                         
   8   8   1       3007.79       3039.43        51.45 o                         
  10   8   1        150.34        134.43        13.43 o                         
  12   8   1       3122.59       3168.85        60.06 o                         
  14   8   1        248.99        282.27        22.77 o                         
 -13   9   1       3164.37       3068.82        70.36 o                         
 -11   9   1       2719.41       2715.18        61.38 o                         
  -9   9   1       4991.64       5181.25        86.99 o                         
  -7   9   1       2153.92       2121.28        34.56 o                         
  -5   9   1       1390.64       1385.57        25.83 o                         
  -3   9   1      16480.09      16164.71       202.81 o                         
  -1   9   1       8920.96       9343.51       109.07 o                         
   1   9   1       5527.39       5620.84        67.12 o                         
   3   9   1        222.29        235.96        10.81 o                         
   5   9   1        169.16        155.45        10.33 o                         
   7   9   1       7953.53       7989.21       108.05 o                         
   9   9   1       3581.32       3682.11        61.91 o                         
  11   9   1       2975.98       3114.27        69.44 o                         
  13   9   1       2430.43       2463.44        66.34 o                         
 -12  10   1        164.52        231.45        19.08 o                         
 -10  10   1       1767.57       1741.89        43.96 o                         
  -8  10   1       2518.95       2507.40        49.44 o                         
  -6  10   1       3540.50       3601.80        59.51 o                         
  -4  10   1       3687.85       3590.32        52.22 o                         
  -2  10   1        238.18        329.36        11.22 o                         
   0  10   1        277.65        257.46        11.50 o                         
   2  10   1       1613.15       1634.66        26.38 o                         
   4  10   1       8071.04       8051.95       121.52 o                         
   6  10   1       5072.29       5001.88        74.29 o                         
   8  10   1       2385.37       2410.03        43.35 o                         
  10  10   1          3.95         22.30        15.97 o                         
  12  10   1       1884.63       1888.29        49.85 o                         
 -11  11   1       5915.05       5709.60       105.48 o                         
  -9  11   1       2270.63       2171.94        47.95 o                         
  -7  11   1        584.50        622.82        26.26 o                         
  -5  11   1         15.78         42.77        14.64 o                         
  -3  11   1       3421.78       3356.80        62.95 o                         
  -1  11   1       6943.51       6804.38       111.57 o                         
   1  11   1       1540.16       1554.68        31.66 o                         
   3  11   1       1972.00       2032.69        34.97 o                         
   5  11   1          9.33         21.01        13.47 o                         
   7  11   1        389.97        335.95        17.74 o                         
   9  11   1        376.90        422.25        20.40 o                         
  11  11   1       1743.48       1718.76        55.76 o                         
  -8  12   1       1949.87       1911.99        48.58 o                         
  -6  12   1       1528.34       1511.44        44.95 o                         
  -4  12   1       5752.90       5707.98        90.51 o                         
  -2  12   1        102.86        114.20        16.35 o                         
   0  12   1         74.31         58.10        17.17 o                         
   2  12   1        387.50        359.97        19.12 o                         
   4  12   1       3505.21       3427.73        63.96 o                         
   6  12   1       3862.81       3813.21        70.14 o                         
   8  12   1        638.55        693.56        32.18 o                         
  -5  13   1         80.96        103.93        20.13 o                         
  -3  13   1       2602.13       2591.86        53.73 o                         
  -1  13   1        378.66        332.02        22.94 o                         
   1  13   1       1367.63       1334.35        41.92 o                         
   3  13   1         22.07         40.62        19.03 o                         
   5  13   1          0.29         -7.80        19.65 o                         
 -20   0   2       9342.02      10024.43       640.92 o                         
 -18   0   2       3509.45       3698.86       349.00 o                         
 -16   0   2         32.53         63.78        24.97 o                         
 -14   0   2      11893.53      12193.46       255.75 o                         
 -12   0   2      35890.35      34321.17       578.60 o                         
 -10   0   2      43467.06      40822.46       686.46 o                         
  -8   0   2      16706.05      15884.79       296.83 o                         
  -6   0   2      28907.96      27411.93      1138.64 o                         
  -4   0   2       5135.15       5160.94       103.73 o                         
  -2   0   2      33928.00      32483.64      1367.37 o                         
   2   0   2       1815.69       1829.54        29.31 o                         
   4   0   2      15949.40      16661.96       307.19 o                         
   6   0   2      18214.76      18102.29       334.60 o                         
   8   0   2       5609.78       5483.41        94.70 o                         
  10   0   2      30205.58      29597.48       499.46 o                         
  12   0   2      15569.61      16115.84       299.79 o                         
  14   0   2       1256.34       1351.85        36.59 o                         
  16   0   2       2779.11       2843.56       133.30 o                         
  18   0   2      12309.77      13118.62       849.60 o                         
 -19   1   2       3261.23       3466.58       226.08 o                         
 -17   1   2       3524.09       3618.42        98.44 o                         
 -15   1   2      14681.16      14572.86       215.62 o                         
 -13   1   2         26.68         52.08         8.18 o                         
 -11   1   2        732.31        714.22        13.64 o                         
  -9   1   2      10859.62      10766.25       124.02 o                         
  -7   1   2      20906.73      19332.05       240.41 o                         
  -3   1   2      21283.26      21725.54       549.11 o                         
   1   1   2       6866.66       6547.37       101.72 o                         
   3   1   2     211556.03     260532.09      7649.82 o                         
   5   1   2      26881.46      25714.30       353.27 o                         
   7   1   2      20299.93      19819.54       236.52 o                         
   9   1   2       1556.05       1576.21        21.07 o                         
  11   1   2       3325.49       3310.56        44.70 o                         
  13   1   2       5566.41       5713.50        83.06 o                         
  15   1   2       7143.82       7413.41       119.29 o                         
  17   1   2       8955.87       9468.63       225.64 o                         
  19   1   2        380.83        391.63        36.13 o                         
 -18   2   2          7.15         42.03        24.89 o                         
 -16   2   2         51.43         62.94        14.73 o                         
 -14   2   2      15918.50      15705.06       217.73 o                         
 -12   2   2       9993.09       9646.20       121.87 o                         
 -10   2   2      33630.55      32463.34       357.57 o                         
  -8   2   2        883.61        805.80        15.66 o                         
  -6   2   2       8705.07       8876.30        94.95 o                         
  -4   2   2      37041.32      32083.51      1323.76 o                         
  -2   2   2      34344.08      35585.52       763.15 o                         
   0   2   2      92719.28     100077.13      2087.13 o                         
   2   2   2      10557.34      10516.62       105.30 o                         
   4   2   2       6639.30       6870.18        73.67 o                         
   6   2   2        311.95        240.17         6.77 o                         
   8   2   2      12832.81      12855.54       142.57 o                         
  10   2   2      14654.31      14060.29       156.22 o                         
  12   2   2      29004.02      28584.01       356.29 o                         
  14   2   2        395.54        395.64        13.87 o                         
  16   2   2         26.88         45.49        15.69 o                         
  18   2   2       6612.27       6774.43       224.59 o                         
 -19   3   2       2112.44       2092.16        80.62 o                         
 -17   3   2      11153.42      11254.59       214.08 o                         
 -15   3   2       2984.73       2917.55        45.99 o                         
 -13   3   2        454.71        451.67        13.58 o                         
 -11   3   2       2010.71       1947.41        24.52 o                         
  -9   3   2      29063.63      28144.11       290.25 o                         
  -7   3   2       5652.65       4930.78        53.57 o                         
  -5   3   2      79365.00      81963.24      1751.23 o                         
  -3   3   2       3812.97       3930.01        45.67 o                         
  -1   3   2       1187.65       1381.54        15.21 o                         
   1   3   2      32214.76      32799.00      1093.34 o                         
   3   3   2      70680.94      78134.98      1956.15 o                         
   5   3   2      30590.14      29037.96       319.59 o                         
   7   3   2      25895.07      24909.44       274.71 o                         
   9   3   2       1039.71       1252.65        20.44 o                         
  11   3   2         18.96         51.25         7.47 o                         
  13   3   2       4596.25       4635.94        64.87 o                         
  15   3   2       3274.20       3344.84        60.52 o                         
  17   3   2       1402.46       1565.97        47.20 o                         
 -18   4   2        396.74        380.44        52.82 o                         
 -16   4   2        608.81        629.87        36.98 o                         
 -14   4   2       3938.46       3968.29        53.43 o                         
 -12   4   2      20268.21      19518.72       233.23 o                         
 -10   4   2       5106.84       4977.14        56.69 o                         
  -8   4   2       4926.95       4821.55        52.76 o                         
  -6   4   2        158.37        177.67         6.20 o                         
  -4   4   2      11868.85      12023.20       133.00 o                         
  -2   4   2      20643.89      19361.62       199.63 o                         
   0   4   2      21420.28      20970.51       198.40 o                         
   2   4   2       3946.52       3906.35        37.78 o                         
   4   4   2       8702.66       8864.47        91.69 o                         
   6   4   2        547.20        483.58         8.31 o                         
   8   4   2      13902.47      13348.50       138.62 o                         
  10   4   2       9759.32       9713.56       117.50 o                         
  12   4   2      14685.86      14763.78       194.34 o                         
  14   4   2       3225.82       3104.50        49.20 o                         
  16   4   2         47.21         43.19        16.72 o                         
  18   4   2       3062.13       3076.54        74.33 o                         
 -17   5   2       7776.83       7491.75       191.10 o                         
 -15   5   2        569.42        596.83        26.04 o                         
 -13   5   2       3205.62       3095.13        54.43 o                         
 -11   5   2         38.40         50.54         7.34 o                         
  -9   5   2       6168.15       6199.70        70.11 o                         
  -7   5   2       7026.18       7251.36        76.04 o                         
  -5   5   2      14336.93      14215.59       142.82 o                         
  -3   5   2        516.59        502.63         9.90 o                         
  -1   5   2      17440.51      18648.34       172.26 o                         
   1   5   2       3291.29       3282.20        33.99 o                         
   3   5   2      43723.94      42980.39       442.33 o                         
   5   5   2        151.77        187.68         5.15 o                         
   7   5   2       2034.43       1877.61        22.09 o                         
   9   5   2        412.01        453.47        11.77 o                         
  11   5   2       3320.63       3376.49        46.42 o                         
  13   5   2       7108.66       6862.84       114.60 o                         
  15   5   2       6374.61       6338.29       105.45 o                         
  17   5   2       1543.57       1562.58        58.08 o                         
 -16   6   2         18.02         98.59        41.81 o                         
 -14   6   2       2747.00       2747.23        61.14 o                         
 -12   6   2       5495.43       5390.82        74.37 o                         
 -10   6   2       5497.33       5449.49        64.82 o                         
  -8   6   2        711.39        698.92        13.27 o                         
  -6   6   2       1780.46       1772.83        19.87 o                         
  -4   6   2       4524.75       4673.00        48.21 o                         
  -2   6   2      20430.64      19615.42       191.19 o                         
   0   6   2       5018.48       5247.44        48.34 o                         
   2   6   2        622.65        596.00        10.09 o                         
   4   6   2       4122.42       3805.99        38.60 o                         
   6   6   2       4256.53       4204.55        43.99 o                         
   8   6   2       2766.37       2857.79        34.55 o                         
  10   6   2       1954.98       1939.81        32.82 o                         
  12   6   2       7370.41       7208.20       109.43 o                         
  14   6   2        946.36        974.47        30.93 o                         
  16   6   2        447.19        450.12        27.09 o                         
 -17   7   2        411.85        375.69        42.94 o                         
 -15   7   2        397.82        424.83        24.10 o                         
 -13   7   2        292.62        304.03        30.18 o                         
 -11   7   2        915.32        976.61        24.28 o                         
  -9   7   2       4930.76       5010.33        65.31 o                         
  -7   7   2       1993.61       1963.05        24.49 o                         
  -5   7   2       2341.69       2299.30        26.55 o                         
  -3   7   2       7709.70       7644.60        75.70 o                         
  -1   7   2         45.37         93.82         4.63 o                         
   1   7   2        639.20        623.91        10.54 o                         
   3   7   2       9101.39       9251.79        92.18 o                         
   5   7   2       9633.30       9661.70        98.10 o                         
   7   7   2       1457.78       1391.95        22.64 o                         
   9   7   2       3038.14       3021.47        43.92 o                         
  11   7   2          2.24         25.72        11.94 o                         
  13   7   2        317.56        361.37        17.42 o                         
  15   7   2       2185.08       2188.76        87.83 o                         
 -16   8   2        151.06         97.60        31.74 o                         
 -14   8   2       5564.49       5372.70       121.14 o                         
 -12   8   2        948.22        885.96        30.35 o                         
 -10   8   2        290.68        321.68        15.31 o                         
  -8   8   2       1111.04       1159.85        26.95 o                         
  -6   8   2       8980.93       8960.84       109.00 o                         
  -4   8   2         20.78         33.76         6.98 o                         
  -2   8   2      10952.94      11258.41       125.70 o                         
   0   8   2       1473.60       1494.63        21.04 o                         
   2   8   2       1360.07       1363.95        21.21 o                         
   4   8   2       2807.34       2919.81        36.90 o                         
   6   8   2       2159.85       2173.56        29.46 o                         
   8   8   2        352.64        384.70        12.84 o                         
  10   8   2       3925.64       4127.50        71.52 o                         
  12   8   2       1332.78       1332.41        36.48 o                         
  14   8   2        129.53        108.19        21.91 o                         
 -15   9   2        191.05        131.92        27.71 o                         
 -13   9   2        335.39        396.89        25.69 o                         
 -11   9   2        917.44        911.52        36.64 o                         
  -9   9   2       1500.38       1490.17        31.90 o                         
  -7   9   2         24.30         25.53        10.16 o                         
  -5   9   2       4518.84       4304.23        64.55 o                         
  -3   9   2       3113.01       3185.33        44.12 o                         
  -1   9   2       2402.39       2406.62        30.69 o                         
   1   9   2          8.29         16.13         8.13 o                         
   3   9   2        126.87        159.72         9.08 o                         
   5   9   2       1220.18       1212.74        21.77 o                         
   7   9   2       2131.02       2070.56        32.43 o                         
   9   9   2       1329.26       1363.67        30.21 o                         
  11   9   2         72.93         72.73        18.30 o                         
  13   9   2          3.50        -21.50        21.50 o                         
 -12  10   2         54.94         51.83        17.13 o                         
 -10  10   2        153.23        156.64        15.91 o                         
  -8  10   2        224.84        250.73        15.46 o                         
  -6  10   2        654.12        620.36        23.19 o                         
  -4  10   2          9.01          5.58        10.92 o                         
  -2  10   2       1970.90       1944.23        30.90 o                         
   0  10   2         29.40         35.70         8.95 o                         
   2  10   2         26.56         37.61         9.78 o                         
   4  10   2         72.15         84.24        11.46 o                         
   6  10   2        404.13        401.12        15.84 o                         
   8  10   2        782.01        708.05        25.65 o                         
  10  10   2         15.84          0.28        16.92 o                         
  12  10   2       1445.51       1375.11        54.18 o                         
 -11  11   2          3.43         17.88        16.90 o                         
  -9  11   2        167.18        194.06        17.14 o                         
  -7  11   2        594.89        558.44        21.60 o                         
  -5  11   2       1707.75       1485.89        34.42 o                         
  -3  11   2       1803.68       1724.91        34.89 o                         
  -1  11   2        113.38         74.96        13.66 o                         
   1  11   2        708.65        718.31        23.90 o                         
   3  11   2        185.52        215.70        13.27 o                         
   5  11   2         92.60         77.39        14.17 o                         
   7  11   2       1198.04       1139.26        33.16 o                         
   9  11   2        161.02        176.61        19.27 o                         
  11  11   2        120.88         90.91        24.11 o                         
  -8  12   2          4.90         -2.85        18.04 o                         
  -6  12   2        781.27        745.70        29.13 o                         
  -4  12   2        471.62        469.53        25.73 o                         
  -2  12   2        218.37        254.21        18.65 o                         
   0  12   2         97.48        106.06        18.37 o                         
   2  12   2          9.26         13.04        15.72 o                         
   4  12   2        605.08        553.58        22.81 o                         
   6  12   2        200.88        226.51        21.99 o                         
   8  12   2        854.50        933.99        42.38 o                         
  -5  13   2         19.03          9.80        19.66 o                         
  -3  13   2        240.15        212.01        25.29 o                         
  -1  13   2         84.71         63.97        20.63 o                         
   1  13   2         83.27         89.84        20.49 o                         
   3  13   2        126.00        154.35        20.18 o                         
   5  13   2          2.80        -12.71        36.02 o                         
 -19   1   3         60.33         58.53        27.28 o                         
 -17   1   3        373.35        357.90        31.24 o                         
 -15   1   3       4700.36       4656.39        73.08 o                         
 -13   1   3        306.52        316.86        13.00 o                         
 -11   1   3        114.21        112.03         6.80 o                         
  -9   1   3        359.83        421.35        17.18 o                         
  -7   1   3        924.20        999.29        18.00 o                         
  -5   1   3       4777.84       5129.43        86.35 o                         
  -3   1   3        497.35        471.05         6.49 o                         
  -1   1   3        132.91        166.84         2.73 o                         
   1   1   3        597.93        568.38         8.97 o                         
   3   1   3      30313.89      27972.26      1546.49 o                         
   5   1   3       1244.00       1392.57        17.48 o                         
   7   1   3       2118.41       2406.03        28.42 o                         
   9   1   3       1744.40       1837.43        24.07 o                         
  11   1   3       2505.52       2558.70        37.63 o                         
  13   1   3        287.31        278.60        10.91 o                         
  15   1   3        389.27        409.08        17.62 o                         
  17   1   3        173.80        197.08        15.51 o                         
  19   1   3         51.46         14.13        34.34 o                         
 -18   2   3        347.50        388.57        29.98 o                         
 -16   2   3       3607.70       3550.97        67.65 o                         
 -14   2   3       1342.81       1339.52        30.09 o                         
 -12   2   3          7.56         15.76         6.84 o                         
 -10   2   3        907.77        958.31        14.45 o                         
  -8   2   3       5088.68       5780.82        64.66 o                         
  -6   2   3       2934.28       3285.71        35.70 o                         
  -4   2   3      19337.45      19107.20       297.71 o                         
  -2   2   3      13547.29      13213.37       157.33 o                         
   0   2   3      14876.22      14914.92       170.51 o                         
   2   2   3       2240.50       2584.06        37.02 o                         
   4   2   3      10420.04      10794.99       142.84 o                         
   6   2   3      14010.49      14417.83       159.41 o                         
   8   2   3         94.14         97.49         5.51 o                         
  10   2   3        870.18        830.82        14.81 o                         
  12   2   3       1489.80       1487.07        24.47 o                         
  14   2   3       1001.98        984.57        23.81 o                         
  16   2   3       2265.58       2345.51        51.20 o                         
  18   2   3       1113.84       1175.52        49.64 o                         
 -19   3   3        164.27        186.00        42.61 o                         
 -17   3   3         36.45         49.12        36.59 o                         
 -15   3   3       3231.09       3291.17        54.33 o                         
 -13   3   3       1495.10       1447.63        23.13 o                         
 -11   3   3       2386.98       2376.79        30.99 o                         
  -9   3   3       3415.37       3322.56        37.00 o                         
  -7   3   3         58.04         68.20         4.80 o                         
  -5   3   3      16405.78      15979.40       176.27 o                         
  -3   3   3       3876.74       3821.57        41.36 o                         
  -1   3   3       4607.09       4463.41        46.59 o                         
   1   3   3      24629.00      24243.11       249.64 o                         
   3   3   3       6714.29       7320.66        78.58 o                         
   5   3   3       1366.19       1209.22        14.32 o                         
   7   3   3       6117.04       6665.53        74.82 o                         
   9   3   3       4756.99       4909.09        56.13 o                         
  11   3   3        812.93        809.13        16.97 o                         
  13   3   3       1020.02       1092.05        24.28 o                         
  15   3   3        646.12        617.67        24.22 o                         
  17   3   3        668.49        701.90        30.73 o                         
 -18   4   3       2264.73       2209.68        81.56 o                         
 -16   4   3       2071.13       1964.08        49.20 o                         
 -14   4   3       1219.67       1194.50        24.79 o                         
 -12   4   3        147.69        185.76         9.09 o                         
 -10   4   3       2530.44       2487.27        31.02 o                         
  -8   4   3        800.39        729.65        11.01 o                         
  -6   4   3      14931.50      15031.73       172.35 o                         
  -4   4   3       6220.81       6383.62        66.54 o                         
  -2   4   3        430.26        448.25        10.36 o                         
   0   4   3        997.44        843.55         9.28 o                         
   2   4   3       8202.30       8805.60        81.77 o                         
   4   4   3       2379.60       2114.30        23.33 o                         
   6   4   3        888.98        661.55        12.28 o                         
   8   4   3        282.77        285.21        10.60 o                         
  10   4   3       1830.57       1859.82        29.84 o                         
  12   4   3        638.70        628.37        18.79 o                         
  14   4   3        460.64        498.87        18.16 o                         
  16   4   3       1760.98       1815.96        43.85 o                         
  18   4   3        461.26        448.55        29.80 o                         
 -17   5   3        102.94         99.37        35.44 o                         
 -15   5   3        937.73        954.92        29.28 o                         
 -13   5   3       6859.90       6749.19        91.39 o                         
 -11   5   3       5871.29       5865.19        78.75 o                         
  -9   5   3       8255.72       8373.45        93.75 o                         
  -7   5   3        959.83       1067.04        20.46 o                         
  -5   5   3       6270.75       6382.70        63.07 o                         
  -3   5   3       5047.48       5386.22        54.93 o                         
  -1   5   3       3936.96       3404.22        32.50 o                         
   1   5   3      19860.30      21109.34       205.33 o                         
   3   5   3        254.08        325.09         9.39 o                         
   5   5   3         22.89         55.47         4.34 o                         
   7   5   3       7287.40       6754.58        73.54 o                         
   9   5   3       6605.12       6641.34        81.42 o                         
  11   5   3      11662.77      11614.50       159.20 o                         
  13   5   3        136.83        127.35        12.22 o                         
  15   5   3       1025.65       1033.31        33.12 o                         
  17   5   3        281.52        279.15        24.27 o                         
 -18   6   3       2968.29       2855.02       158.99 o                         
 -16   6   3       1089.70       1146.93        56.82 o                         
 -14   6   3       2558.71       2334.19        53.86 o                         
 -12   6   3       3647.31       3531.40        47.72 o                         
 -10   6   3         84.61        104.69         6.94 o                         
  -8   6   3       7191.06       7402.53        86.33 o                         
  -6   6   3       6226.63       6329.16        64.68 o                         
  -4   6   3       7438.57       7318.29        74.41 o                         
  -2   6   3       2074.02       2320.93        24.40 o                         
   0   6   3       6205.22       6572.41        60.16 o                         
   2   6   3      13450.39      14026.59       137.03 o                         
   4   6   3      10043.26      10072.95        91.79 o                         
   6   6   3       6242.40       6132.60        63.14 o                         
   8   6   3         69.97        101.75         8.37 o                         
  10   6   3        175.89        213.99        13.76 o                         
  12   6   3        943.36        954.81        26.25 o                         
  14   6   3       5155.90       5107.76        95.33 o                         
  16   6   3        516.94        560.14        59.57 o                         
 -17   7   3        103.60        109.09        31.99 o                         
 -15   7   3       1191.32       1157.15        40.14 o                         
 -13   7   3       8276.15       8088.59       155.36 o                         
 -11   7   3        111.87        122.89         9.06 o                         
  -9   7   3       8851.54       8968.12       108.96 o                         
  -7   7   3       4142.95       4077.61        47.51 o                         
  -5   7   3        999.01        970.52        14.90 o                         
  -3   7   3      13229.33      12362.90       121.18 o                         
  -1   7   3      11645.17      11320.58       102.77 o                         
   1   7   3        970.00        937.86        12.44 o                         
   3   7   3        276.61        261.53         7.23 o                         
   5   7   3        527.17        626.01        12.63 o                         
   7   7   3       3210.54       3317.69        43.13 o                         
   9   7   3      32246.18      32132.02       438.88 o                         
  11   7   3       2466.16       2407.61        40.90 o                         
  13   7   3        588.09        582.89        25.05 o                         
  15   7   3         75.02         77.71        23.65 o                         
 -16   8   3       2151.80       1941.82        72.29 o                         
 -14   8   3        586.53        542.14        38.26 o                         
 -12   8   3        815.79        823.64        27.21 o                         
 -10   8   3       1928.98       1958.96        36.67 o                         
  -8   8   3       7387.82       7397.38        99.67 o                         
  -6   8   3      11081.25      11385.62       137.60 o                         
  -4   8   3      26215.08      25522.43       304.93 o                         
  -2   8   3        137.27        135.22         8.27 o                         
   0   8   3        362.99        414.27        11.15 o                         
   2   8   3       5805.69       5779.68        71.40 o                         
   4   8   3      12072.50      12090.27       139.99 o                         
   6   8   3       1809.86       1814.32        25.94 o                         
   8   8   3       2358.09       2376.77        34.10 o                         
  10   8   3       1346.57       1360.62        36.57 o                         
  12   8   3        283.22        361.80        20.07 o                         
  14   8   3       4271.45       4287.44       117.97 o                         
 -15   9   3       3319.75       3309.78        98.76 o                         
 -13   9   3       3050.58       3086.11        65.48 o                         
 -11   9   3       5236.72       5283.33        94.55 o                         
  -9   9   3        673.25        681.18        25.11 o                         
  -7   9   3         15.18         29.32        10.27 o                         
  -5   9   3        200.57        266.73        13.74 o                         
  -3   9   3      13800.66      13685.94       172.30 o                         
  -1   9   3       1168.60       1111.56        23.31 o                         
   1   9   3       2477.80       2629.54        35.76 o                         
   3   9   3        348.23        372.24        11.49 o                         
   5   9   3         47.96         47.65         8.95 o                         
   7   9   3       2944.68       2967.80        40.93 o                         
   9   9   3       7940.23       7891.92       124.02 o                         
  11   9   3       1674.62       1717.37        46.31 o                         
  13   9   3         31.95         16.33        23.98 o                         
 -12  10   3        340.93        375.07        19.67 o                         
 -10  10   3        706.68        658.87        26.55 o                         
  -8  10   3       6570.81       6591.43       101.55 o                         
  -6  10   3       5530.55       5640.14        87.94 o                         
  -4  10   3       5612.23       5640.11        87.36 o                         
  -2  10   3        223.60        234.09        11.32 o                         
   0  10   3        558.19        587.88        16.43 o                         
   2  10   3       8908.86       8633.06       105.99 o                         
   4  10   3       1925.36       2013.10        33.13 o                         
   6  10   3       4306.68       4292.50        73.63 o                         
   8  10   3         82.67        105.15        17.30 o                         
  10  10   3         81.46         94.15        22.24 o                         
  12  10   3        491.18        467.58        26.62 o                         
 -11  11   3       1778.72       1764.85        40.57 o                         
  -9  11   3       1862.03       1950.92        43.89 o                         
  -7  11   3        175.05        179.19        16.33 o                         
  -5  11   3        729.50        807.66        27.66 o                         
  -3  11   3       2034.62       1925.14        39.20 o                         
  -1  11   3       4871.42       4845.70        79.25 o                         
   1  11   3        704.17        779.49        30.62 o                         
   3  11   3        900.72        856.90        23.89 o                         
   5  11   3        128.08        150.56        15.53 o                         
   7  11   3       6430.99       6236.20       113.36 o                         
   9  11   3       3421.93       3459.46       104.87 o                         
  -8  12   3        935.99        849.54        41.74 o                         
  -6  12   3       2441.95       2504.32        67.46 o                         
  -4  12   3        324.88        360.10        18.28 o                         
  -2  12   3          3.36         20.50        17.15 o                         
   0  12   3       4261.36       4327.75        76.12 o                         
   2  12   3       2006.79       1875.81        46.43 o                         
   4  12   3       1724.13       1615.79        38.69 o                         
   6  12   3       2434.04       2354.74        69.27 o                         
   8  12   3         62.59         72.42        21.58 o                         
  -5  13   3        748.12        718.94        29.42 o                         
  -3  13   3       1647.68       1644.61        45.75 o                         
  -1  13   3       4100.04       3871.58        76.91 o                         
   1  13   3       2020.27       1813.41        47.88 o                         
   3  13   3        987.95        826.55        34.65 o                         
 -20   0   4        391.62        454.57        78.09 o                         
 -18   0   4       1137.16       1089.24       101.68 o                         
 -16   0   4       1512.05       1550.19        76.47 o                         
 -14   0   4      19284.33      19015.68       353.41 o                         
 -12   0   4       4977.84       4630.03        81.29 o                         
 -10   0   4      14334.36      13617.11       267.41 o                         
  -8   0   4        668.15        634.12        15.08 o                         
  -6   0   4      17553.38      16411.31       589.10 o                         
  -4   0   4      76965.62      74489.23      3126.84 o                         
  -2   0   4      37416.10      36926.31      1088.68 o                         
   0   0   4       3141.58       3029.16        42.27 o                         
   4   0   4      77683.21      84504.47      2549.11 o                         
   6   0   4      23234.88      22438.23       350.23 o                         
   8   0   4       8589.90       8896.44       141.02 o                         
  10   0   4      21009.65      20794.80       352.40 o                         
  12   0   4       9589.24       9716.30       207.21 o                         
  14   0   4       1091.32       1095.49        50.16 o                         
  16   0   4       2096.42       2084.98        85.06 o                         
  18   0   4        295.96        254.53        33.26 o                         
 -19   1   4      13657.39      15394.71       464.51 o                         
 -17   1   4       6418.30       6680.90       169.53 o                         
 -15   1   4       3267.67       3257.64        57.29 o                         
 -13   1   4       2708.16       2662.79        36.74 o                         
 -11   1   4       9879.79       9704.26       116.91 o                         
  -9   1   4      40314.34      37672.00       490.54 o                         
  -7   1   4      42359.55      40058.63       824.63 o                         
  -5   1   4      33256.68      32818.17       781.38 o                         
  -3   1   4       6837.41       6382.62        76.42 o                         
  -1   1   4       6686.81       6378.11        64.03 o                         
   1   1   4      19407.70      18769.51       266.98 o                         
   3   1   4      70449.13      74800.48      3294.67 o                         
   5   1   4       3945.16       3345.53        39.67 o                         
   7   1   4      28153.56      27453.37       326.99 o                         
   9   1   4       1966.47       1978.22        25.81 o                         
  11   1   4       2940.96       2757.09        38.95 o                         
  13   1   4       7524.08       7578.29       108.20 o                         
  15   1   4      18540.58      19479.03       472.84 o                         
  17   1   4       3946.39       4312.94       139.01 o                         
 -18   2   4         88.22        114.19        33.15 o                         
 -16   2   4       1700.76       1749.25        44.75 o                         
 -14   2   4      12340.18      12129.07       160.43 o                         
 -12   2   4      17001.62      16738.16       209.51 o                         
 -10   2   4       7705.99       7395.25        89.46 o                         
  -8   2   4       4198.47       4500.24        54.86 o                         
  -6   2   4      14658.70      15143.35       166.88 o                         
  -4   2   4       7344.66       6922.52        74.06 o                         
  -2   2   4      61474.80      61690.49      1499.94 o                         
   0   2   4      28604.37      28294.93       665.80 o                         
   2   2   4      24106.50      25082.35       331.75 o                         
   4   2   4       3373.46       3578.60        44.99 o                         
   6   2   4      34617.76      35986.50       403.97 o                         
   8   2   4      19000.91      19363.34       214.12 o                         
  10   2   4      14584.81      14639.02       183.68 o                         
  12   2   4       3480.14       3552.92        50.92 o                         
  14   2   4        232.01        283.94        16.18 o                         
  16   2   4       1941.53       1941.25        44.18 o                         
  18   2   4       3536.44       3777.09       104.73 o                         
 -19   3   4       6690.26       6878.74       221.52 o                         
 -17   3   4       1834.63       2015.11       140.25 o                         
 -15   3   4       4115.89       4117.30        69.77 o                         
 -13   3   4        179.30        240.72        11.77 o                         
 -11   3   4      12751.92      12978.33       155.78 o                         
  -9   3   4       3792.21       3381.03        43.90 o                         
  -7   3   4      41661.08      38997.29       606.75 o                         
  -5   3   4       3931.65       3586.08        37.83 o                         
  -3   3   4         21.84         49.02         2.66 o                         
  -1   3   4        180.41        185.96         4.37 o                         
   1   3   4      24921.10      24470.69       251.95 o                         
   3   3   4       5511.42       4896.49        52.96 o                         
   5   3   4       8495.78       7652.07        87.74 o                         
   7   3   4       1709.26       1678.54        21.20 o                         
   9   3   4         33.48         45.56         6.31 o                         
  11   3   4       1850.37       1878.48        35.74 o                         
  13   3   4      12533.33      12924.58       205.33 o                         
  15   3   4       6868.70       7250.06       129.26 o                         
  17   3   4       5831.76       5962.41       111.36 o                         
 -18   4   4        905.70        958.86        75.07 o                         
 -16   4   4        234.04        237.40        26.36 o                         
 -14   4   4      14358.58      13854.55       204.15 o                         
 -12   4   4      10657.23      10505.79       146.28 o                         
 -10   4   4      11980.14      12205.03       146.27 o                         
  -8   4   4         93.84        141.24         5.17 o                         
  -6   4   4       2695.06       2766.76        30.93 o                         
  -4   4   4       2659.58       2366.60        26.50 o                         
  -2   4   4      70838.83      74087.66      1582.27 o                         
   0   4   4      15353.06      15385.08       149.78 o                         
   2   4   4       5429.62       6273.23        57.19 o                         
   4   4   4        103.92        140.40         4.50 o                         
   6   4   4      29406.48      29181.72       291.76 o                         
   8   4   4      12783.24      12558.62       134.87 o                         
  10   4   4      16126.38      16223.37       194.67 o                         
  12   4   4        420.87        402.97        16.14 o                         
  14   4   4         48.85         72.19        15.50 o                         
  16   4   4        498.96        583.75        34.34 o                         
 -17   5   4       4357.75       4121.00       140.01 o                         
 -15   5   4         29.03         34.30        17.12 o                         
 -13   5   4         18.23         35.54         9.34 o                         
 -11   5   4       1638.39       1656.03        23.52 o                         
  -9   5   4      17047.93      16759.07       185.39 o                         
  -7   5   4      14931.79      14136.49       151.27 o                         
  -5   5   4       4158.46       4263.34        45.38 o                         
  -3   5   4       1281.56       1478.04        17.41 o                         
  -1   5   4         12.76         28.92         3.03 o                         
   1   5   4      26615.68      27128.78       263.78 o                         
   3   5   4      18798.14      18708.77       172.99 o                         
   5   5   4      22341.75      22234.88       216.53 o                         
   7   5   4       6229.58       6122.99        73.85 o                         
   9   5   4       2971.56       3177.32        43.21 o                         
  11   5   4        193.63        172.83        11.64 o                         
  13   5   4       1887.63       1856.58        37.55 o                         
  15   5   4       5133.86       5196.81        89.35 o                         
  17   5   4       1257.43       1262.19        44.82 o                         
 -18   6   4        289.75        361.48        35.53 o                         
 -16   6   4       2697.48       2568.72        79.96 o                         
 -14   6   4       3053.12       3009.58        64.84 o                         
 -12   6   4       4229.73       3931.16        52.40 o                         
 -10   6   4       5790.65       6098.35        74.80 o                         
  -8   6   4          4.87         20.89         5.63 o                         
  -6   6   4        133.56        113.58         5.17 o                         
  -4   6   4       5255.08       5555.30        57.03 o                         
  -2   6   4      10068.87       9856.46        91.76 o                         
   0   6   4       6739.47       6655.01        60.95 o                         
   2   6   4       5231.50       5806.44        59.44 o                         
   4   6   4         14.48         26.26         4.60 o                         
   6   6   4       5352.06       5693.03        58.89 o                         
   8   6   4       2422.32       2336.16        37.24 o                         
  10   6   4       2615.68       2552.39        46.57 o                         
  12   6   4        731.74        746.28        28.16 o                         
  14   6   4        128.98        150.01        17.69 o                         
  16   6   4         61.14         83.43        24.92 o                         
 -17   7   4       2294.89       2183.72        76.89 o                         
 -15   7   4         47.46         58.98        20.30 o                         
 -13   7   4          0.78         49.99        16.93 o                         
 -11   7   4       1097.53       1073.05        19.51 o                         
  -9   7   4       6926.09       7084.06        83.39 o                         
  -7   7   4       8718.43       8716.33       105.67 o                         
  -5   7   4       2573.56       2599.27        30.53 o                         
  -3   7   4        187.66        183.04         7.56 o                         
  -1   7   4        237.41        237.05         6.64 o                         
   1   7   4       2847.75       2849.80        29.08 o                         
   3   7   4       7723.57       7689.93        78.57 o                         
   5   7   4        916.32        876.96        14.84 o                         
   7   7   4       4388.82       4385.16        53.52 o                         
   9   7   4       2583.99       2592.15        46.83 o                         
  11   7   4        253.98        248.85        14.61 o                         
  13   7   4       4497.93       4448.36        79.25 o                         
  15   7   4       6808.90       6607.08       173.33 o                         
 -16   8   4        241.17        284.20        39.31 o                         
 -14   8   4        910.44        915.63        34.87 o                         
 -12   8   4        308.04        307.79        15.83 o                         
 -10   8   4       4869.67       4839.23        75.80 o                         
  -8   8   4        321.18        331.81        12.00 o                         
  -6   8   4        182.85        217.55         9.43 o                         
  -4   8   4       1174.14       1230.31        24.23 o                         
  -2   8   4       8939.85       8727.36        98.08 o                         
   0   8   4        108.97        151.35         9.09 o                         
   2   8   4        230.27        210.86         8.17 o                         
   4   8   4       1162.27       1130.05        18.13 o                         
   6   8   4        206.74        216.89        11.00 o                         
   8   8   4       6481.58       6613.44       114.62 o                         
  10   8   4         93.93        101.09        14.47 o                         
  12   8   4         17.82         52.37        16.52 o                         
  14   8   4       1141.21       1110.06        45.92 o                         
 -15   9   4       1491.62       1473.52        57.75 o                         
 -13   9   4          5.67         28.31        18.80 o                         
 -11   9   4       1588.74       1631.68        37.06 o                         
  -9   9   4         36.75         42.80        13.84 o                         
  -7   9   4         18.52         30.84         9.79 o                         
  -5   9   4        376.86        371.95        12.46 o                         
  -3   9   4        198.80        221.64        14.26 o                         
  -1   9   4        649.08        642.45        15.20 o                         
   1   9   4         24.53         57.86         8.53 o                         
   3   9   4        645.74        567.56        17.09 o                         
   5   9   4        566.27        533.25        16.36 o                         
   7   9   4       1929.48       1885.62        32.70 o                         
   9   9   4        120.12        139.78        15.06 o                         
  11   9   4         24.12         35.94        17.38 o                         
  13   9   4        221.63        195.95        31.47 o                         
 -12  10   4          4.69          9.15        16.25 o                         
 -10  10   4        158.38        149.77        15.58 o                         
  -8  10   4         21.92         62.60        14.00 o                         
  -6  10   4        789.09        788.55        30.42 o                         
  -4  10   4         90.75        112.98        12.29 o                         
  -2  10   4       6646.62       6297.83        90.67 o                         
   0  10   4       1317.51       1365.51        26.97 o                         
   2  10   4        130.80        160.72        11.27 o                         
   4  10   4        128.31        129.83        11.13 o                         
   6  10   4        610.19        644.05        22.62 o                         
   8  10   4          4.81         14.08        14.64 o                         
  10  10   4       2220.47       2226.06        70.29 o                         
  12  10   4         13.88          3.72        23.50 o                         
 -11  11   4       3239.91       3225.71        58.09 o                         
  -9  11   4         22.93         37.46        15.91 o                         
  -7  11   4        379.87        372.07        17.83 o                         
  -5  11   4         49.25         58.02        15.17 o                         
  -3  11   4        234.92        236.73        16.77 o                         
  -1  11   4        369.66        391.61        27.85 o                         
   1  11   4        409.71        383.03        16.90 o                         
   3  11   4       2165.86       2119.16        37.30 o                         
   5  11   4        125.42        133.34        15.08 o                         
   7  11   4         72.27         45.68        16.79 o                         
   9  11   4          9.60         60.69        24.30 o                         
  -8  12   4        564.03        573.87        22.40 o                         
  -6  12   4        249.80        293.78        18.21 o                         
  -4  12   4          2.64         18.48        16.05 o                         
  -2  12   4        113.64         97.66        17.45 o                         
   0  12   4         57.14         51.56        17.23 o                         
   2  12   4         16.20          7.15        14.36 o                         
   4  12   4         25.77         15.44        17.66 o                         
   6  12   4         18.53         25.35        18.90 o                         
  -5  13   4         16.64         27.81        23.30 o                         
  -3  13   4       2362.76       2379.30        55.12 o                         
  -1  13   4       1319.80       1341.02        55.05 o                         
   1  13   4          3.20         -3.22        22.93 o                         
   3  13   4        478.48        470.03        24.30 o                         
 -19   1   5        627.80        809.52        77.56 o                         
 -17   1   5        414.40        411.30        41.15 o                         
 -15   1   5        802.27        776.57        35.03 o                         
 -13   1   5       1311.91       1261.87        21.87 o                         
 -11   1   5        194.61        208.09         7.69 o                         
  -9   1   5       1359.72       1567.57        23.17 o                         
  -7   1   5       6735.51       7163.94        99.53 o                         
  -5   1   5       2249.25       2452.52        29.12 o                         
  -3   1   5       1325.00       1602.86        19.94 o                         
  -1   1   5       9701.81       9376.40        96.95 o                         
   1   1   5        911.64        895.21        10.46 o                         
   3   1   5       1618.98       1646.97        19.12 o                         
   5   1   5       2165.84       2603.17        29.59 o                         
   7   1   5        262.10        226.05         7.05 o                         
   9   1   5        306.72        345.72         9.74 o                         
  11   1   5         26.38         24.05         8.67 o                         
  13   1   5          0.12          2.79        12.15 o                         
  15   1   5        162.39        170.53        16.06 o                         
  17   1   5        199.74        217.53        17.11 o                         
 -18   2   5        435.52        426.83        44.60 o                         
 -16   2   5        281.16        248.92        27.64 o                         
 -14   2   5       2559.07       2479.43        42.31 o                         
 -12   2   5       4030.75       4187.86        60.46 o                         
 -10   2   5       4841.05       4911.02        66.05 o                         
  -8   2   5        603.40        581.52        10.81 o                         
  -6   2   5      17269.08      17789.56       221.18 o                         
  -4   2   5       1341.67       1312.03        15.17 o                         
  -2   2   5        124.98        164.36         3.93 o                         
   0   2   5       4940.06       4929.85        57.03 o                         
   2   2   5       9601.83       9730.74       102.67 o                         
   4   2   5       1183.26       1413.96        16.80 o                         
   6   2   5       1820.26       1905.78        21.85 o                         
   8   2   5        710.91        760.23        12.46 o                         
  10   2   5        210.59        210.14         8.35 o                         
  12   2   5       4020.79       4071.37        60.87 o                         
  14   2   5         98.10         84.70        14.87 o                         
  16   2   5        399.38        367.02        20.29 o                         
  18   2   5          7.93         15.95        27.12 o                         
 -19   3   5        363.47        412.83        46.80 o                         
 -17   3   5        561.22        584.89        94.74 o                         
 -15   3   5       1722.09       1727.43        43.76 o                         
 -13   3   5       2824.50       2658.44        43.31 o                         
 -11   3   5        826.62        840.32        18.75 o                         
  -9   3   5       1042.50        892.62        13.68 o                         
  -7   3   5         34.22         35.65         5.56 o                         
  -5   3   5        581.41        848.87        12.61 o                         
  -3   3   5      10287.00      10568.52       106.10 o                         
  -1   3   5       2825.61       3046.33        29.64 o                         
   1   3   5       4983.39       5078.48        51.58 o                         
   3   3   5       2594.25       2958.59        30.94 o                         
   5   3   5       9815.24      10278.76       113.82 o                         
   7   3   5       8609.69       8987.39        93.96 o                         
   9   3   5       1852.20       1949.85        28.43 o                         
  11   3   5       4132.24       4288.80        66.74 o                         
  13   3   5         85.78        103.45        14.26 o                         
  15   3   5         81.20         94.64        17.05 o                         
  17   3   5         72.64         75.89        20.18 o                         
 -18   4   5        744.16        837.53        65.85 o                         
 -16   4   5         50.52         84.32        30.67 o                         
 -14   4   5        297.80        342.29        15.72 o                         
 -12   4   5       1635.60       1601.45        26.42 o                         
 -10   4   5       4546.07       4522.96        58.10 o                         
  -8   4   5       7363.70       7425.98        80.02 o                         
  -6   4   5       2276.39       2298.13        25.27 o                         
  -4   4   5       8988.07       9661.46       100.19 o                         
  -2   4   5      10089.46      10943.80       106.84 o                         
   0   4   5       8156.27       8462.33        82.97 o                         
   2   4   5        939.90        771.16         9.93 o                         
   4   4   5      14372.80      14950.59       150.21 o                         
   6   4   5       2301.06       2156.18        24.65 o                         
   8   4   5        317.99        356.02        11.66 o                         
  10   4   5         77.90         90.82         8.38 o                         
  12   4   5       6807.18       6919.90       112.75 o                         
  14   4   5       2604.05       2629.21        53.30 o                         
  16   4   5        989.02       1095.05        37.40 o                         
 -17   5   5        950.15        884.26        62.43 o                         
 -15   5   5       3635.22       3543.01        81.94 o                         
 -13   5   5       5765.14       5582.60        75.56 o                         
 -11   5   5       1306.98       1223.72        19.46 o                         
  -9   5   5        626.14        655.93        12.18 o                         
  -7   5   5       1574.90       1666.00        19.14 o                         
  -5   5   5       9839.11       9848.67       102.45 o                         
  -3   5   5      13635.78      14090.32       145.92 o                         
  -1   5   5      17548.84      17402.39       165.01 o                         
   1   5   5        333.13        223.32         6.47 o                         
   3   5   5        930.05       1071.52        12.49 o                         
   5   5   5      21506.47      22096.98       221.50 o                         
   7   5   5       3332.46       3328.49        42.76 o                         
   9   5   5       7514.96       7451.18       100.04 o                         
  11   5   5        408.40        404.93        13.83 o                         
  13   5   5        126.47        113.54        16.47 o                         
  15   5   5        164.10        194.23        19.31 o                         
  17   5   5       1763.47       1815.78        52.37 o                         
 -18   6   5       1313.61       1208.19        61.68 o                         
 -16   6   5       3227.27       2982.37        88.65 o                         
 -14   6   5        775.43        724.36        29.10 o                         
 -12   6   5       1388.76       1393.54        20.94 o                         
 -10   6   5        636.03        642.62        13.84 o                         
  -8   6   5       6124.01       6278.92        80.08 o                         
  -6   6   5      15112.00      14638.34       151.92 o                         
  -4   6   5        229.11        237.01         6.46 o                         
  -2   6   5         82.39        115.61         4.48 o                         
   0   6   5       2617.93       2377.76        25.03 o                         
   2   6   5       3919.72       3646.42        37.32 o                         
   4   6   5      10995.52      11062.96       103.22 o                         
   6   6   5        144.81        133.09         7.21 o                         
   8   6   5       5113.01       5280.20        76.19 o                         
  10   6   5       1047.66       1103.79        24.81 o                         
  12   6   5       2842.06       2864.30        54.52 o                         
  14   6   5       4834.62       4817.62        84.06 o                         
  16   6   5         30.01         25.97        25.63 o                         
 -17   7   5       1197.43       1183.82        60.34 o                         
 -15   7   5       2946.75       3057.01        68.96 o                         
 -13   7   5      10037.51       9691.52       168.18 o                         
 -11   7   5       6977.35       7125.12        91.24 o                         
  -9   7   5         69.60         87.49         7.78 o                         
  -7   7   5        367.89        391.91        12.29 o                         
  -5   7   5         78.55        101.94         7.08 o                         
  -3   7   5      21054.68      21225.40       226.87 o                         
  -1   7   5      17888.18      17817.91       179.10 o                         
   1   7   5        702.04        769.24        13.89 o                         
   3   7   5         55.79         87.98         6.24 o                         
   5   7   5        334.33        325.07         9.63 o                         
   7   7   5       4127.89       4085.34        52.50 o                         
   9   7   5       9062.34       8987.43       134.63 o                         
  11   7   5        506.98        459.35        18.30 o                         
  13   7   5        388.26        452.07        21.31 o                         
  15   7   5       1304.62       1174.39        48.15 o                         
 -16   8   5       3050.71       3137.50        82.56 o                         
 -14   8   5        449.59        472.93        25.38 o                         
 -12   8   5       1937.40       1817.38        38.45 o                         
 -10   8   5       1921.47       1928.99        36.20 o                         
  -8   8   5       6105.69       6323.65        81.79 o                         
  -6   8   5      10951.95      11006.28       139.06 o                         
  -4   8   5        132.72        144.62         8.00 o                         
  -2   8   5       1078.72       1215.66        22.98 o                         
   0   8   5       5361.23       5168.36        64.19 o                         
   2   8   5       8986.12       8979.43       104.94 o                         
   4   8   5       4952.89       4970.17        62.63 o                         
   6   8   5        457.81        493.86        14.41 o                         
   8   8   5        396.95        410.83        14.16 o                         
  10   8   5       2830.22       2911.52        49.06 o                         
  12   8   5       9784.00       9967.76       160.25 o                         
  14   8   5       6207.97       5754.02       151.37 o                         
 -13   9   5       4367.70       4057.41        77.08 o                         
 -11   9   5       1432.65       1314.72        35.20 o                         
  -9   9   5         39.20         53.64        14.36 o                         
  -7   9   5        187.65        200.03        10.97 o                         
  -5   9   5       3294.67       3274.02        45.43 o                         
  -3   9   5       5710.84       5884.74        76.47 o                         
  -1   9   5      18734.77      18521.93       232.14 o                         
   1   9   5        177.23        213.99        11.03 o                         
   3   9   5         87.08         63.02         9.39 o                         
   5   9   5       2014.38       2126.85        35.17 o                         
   7   9   5       2884.44       2986.61        52.41 o                         
   9   9   5       6935.88       6917.31       111.72 o                         
  11   9   5       1547.15       1539.74        51.38 o                         
  13   9   5          6.97         -8.98        23.68 o                         
 -12  10   5        731.94        824.15        32.65 o                         
 -10  10   5       1683.15       1668.49        45.52 o                         
  -8  10   5       4095.44       4188.26        64.30 o                         
  -6  10   5       4325.65       4376.24        70.22 o                         
  -4  10   5         17.78         62.85        18.19 o                         
  -2  10   5        111.49        189.72        13.40 o                         
   0  10   5       9390.49       9092.67       128.69 o                         
   2  10   5       2379.88       2388.71        36.79 o                         
   4  10   5       6661.35       6607.42        96.09 o                         
   6  10   5       3174.11       3143.17        48.76 o                         
   8  10   5         94.20         92.39        14.96 o                         
  10  10   5        850.81        816.88        36.21 o                         
 -11  11   5        260.19        225.43        19.03 o                         
  -9  11   5       2117.33       2275.30        51.10 o                         
  -7  11   5       1099.27       1088.21        31.55 o                         
  -5  11   5       2823.01       2808.68        51.05 o                         
  -3  11   5       4650.94       4906.82        78.16 o                         
  -1  11   5       4915.61       4827.80        82.22 o                         
   1  11   5       1938.15       1852.31        37.93 o                         
   3  11   5        131.44        140.28        13.71 o                         
   5  11   5       1068.59       1135.40        45.31 o                         
   7  11   5       1429.25       1488.30        48.63 o                         
   9  11   5       2521.71       2418.16        93.57 o                         
  -8  12   5       4841.69       4880.31        79.95 o                         
  -6  12   5        849.95        883.05        31.21 o                         
  -4  12   5       1669.14       1641.76        38.31 o                         
  -2  12   5        287.12        291.91        20.03 o                         
   0  12   5        283.61        319.91        20.07 o                         
   2  12   5        999.19       1078.20        40.59 o                         
   4  12   5        440.42        397.11        25.34 o                         
   6  12   5       1774.72       1673.24        46.96 o                         
  -3  13   5       2901.49       2901.61       106.48 o                         
  -1  13   5       1057.67        969.03        42.69 o                         
   1  13   5        117.86        114.84        22.72 o                         
   3  13   5        165.30        196.17        64.82 o                         
 -20   0   6        156.11        269.01        70.23 o                         
 -18   0   6        592.87        680.58        70.02 o                         
 -16   0   6      28297.97      29598.13      1230.63 o                         
 -14   0   6       6062.39       5947.62       127.26 o                         
 -12   0   6       9818.84       9532.27       178.20 o                         
 -10   0   6       9921.99       9658.01       180.23 o                         
  -8   0   6        968.13       1208.47        25.36 o                         
  -6   0   6      25856.95      26504.44      1058.47 o                         
  -4   0   6      56843.61      57991.52      1718.61 o                         
  -2   0   6       3396.66       3335.14        71.84 o                         
   0   0   6      36009.58      34199.01      1000.94 o                         
   2   0   6      10077.64      10131.93       140.11 o                         
   4   0   6       2686.72       2545.30        42.07 o                         
   6   0   6      37137.73      36872.63       575.26 o                         
   8   0   6       6236.20       5486.41        88.80 o                         
  10   0   6       6650.91       6775.55       130.01 o                         
  12   0   6       2997.97       3061.02       126.92 o                         
  14   0   6        818.64        756.07        45.80 o                         
  16   0   6       3528.23       3745.08       194.80 o                         
  18   0   6      15401.31      14736.26       442.41 o                         
 -19   1   6       8742.49       9937.13       307.70 o                         
 -17   1   6       1634.33       1784.66        82.34 o                         
 -15   1   6        171.71        185.20        12.19 o                         
 -13   1   6       1588.60       1513.27        24.65 o                         
 -11   1   6      30826.46      28999.62       378.36 o                         
  -9   1   6      15482.08      14556.14       190.65 o                         
  -7   1   6      33741.59      32494.72       476.38 o                         
  -5   1   6       3415.61       3253.01        38.17 o                         
  -3   1   6        977.26       1017.75        13.63 o                         
  -1   1   6      25211.21      23592.35       367.42 o                         
   1   1   6      60343.77      61570.23      1779.83 o                         
   3   1   6      11971.23      11199.37       120.07 o                         
   5   1   6      74001.36      71489.83      2084.27 o                         
   7   1   6       1824.94       2058.24        26.77 o                         
   9   1   6       4022.91       4101.08        52.16 o                         
  11   1   6       8047.17       8222.09       110.84 o                         
  13   1   6      12326.77      12495.85       265.68 o                         
  15   1   6       3463.90       3631.51        94.03 o                         
  17   1   6        746.23        830.50        28.40 o                         
 -18   2   6       3242.71       3318.98       173.04 o                         
 -16   2   6      13989.17      14175.89       346.22 o                         
 -14   2   6      12891.78      12893.17       170.51 o                         
 -12   2   6      21135.11      20306.06       280.65 o                         
 -10   2   6       3162.72       3094.71        41.09 o                         
  -8   2   6         61.18         68.44         4.44 o                         
  -6   2   6      15259.28      15238.40       157.32 o                         
  -4   2   6      50725.61      49886.79      2053.50 o                         
  -2   2   6      22138.14      20674.46       256.98 o                         
   0   2   6       7937.24       7894.30        79.60 o                         
   2   2   6       8248.53       8573.75        94.84 o                         
   4   2   6      15033.04      15011.49       160.33 o                         
   6   2   6      22305.82      21986.02       234.69 o                         
   8   2   6       6839.43       6395.81        70.00 o                         
  10   2   6      18326.13      18929.33       237.25 o                         
  12   2   6        471.07        491.57        24.75 o                         
  14   2   6       1807.70       1779.46        42.63 o                         
  16   2   6       4887.53       5136.72       103.46 o                         
  18   2   6       1634.22       1824.62       148.51 o                         
 -19   3   6       6182.86       6308.99       486.75 o                         
 -17   3   6       1186.51       1199.55        93.51 o                         
 -15   3   6       2124.96       2068.16        57.43 o                         
 -13   3   6        270.31        359.24        14.82 o                         
 -11   3   6       8071.56       7952.53       111.18 o                         
  -9   3   6      21989.50      21192.28       264.04 o                         
  -7   3   6      34127.56      34092.72       423.15 o                         
  -5   3   6       4639.05       4355.89        43.29 o                         
  -3   3   6       5330.50       5858.11        56.15 o                         
  -1   3   6       5800.05       5732.97        53.60 o                         
   1   3   6      30456.47      29787.89       306.74 o                         
   3   3   6      38155.55      37754.43       455.57 o                         
   5   3   6      19646.51      20265.25       209.42 o                         
   7   3   6       5643.10       6294.12        66.71 o                         
   9   3   6        363.41        432.33        16.23 o                         
  11   3   6       9715.14       9910.73       148.12 o                         
  13   3   6       3597.88       3698.55        65.86 o                         
  15   3   6       6715.15       6886.81       124.83 o                         
  17   3   6        211.14        250.38        23.41 o                         
 -18   4   6        826.51        680.21        44.21 o                         
 -16   4   6       5537.31       5479.79       213.02 o                         
 -14   4   6       8522.90       8482.60       161.15 o                         
 -12   4   6       4977.94       5243.09        79.01 o                         
 -10   4   6       4583.24       4360.22        51.65 o                         
  -8   4   6      14885.54      15524.24       165.86 o                         
  -6   4   6       7324.87       7228.01        71.20 o                         
  -4   4   6      22828.40      22432.68       231.50 o                         
  -2   4   6      36338.90      35293.22       352.67 o                         
   0   4   6       1072.94        890.25        11.54 o                         
   2   4   6       4882.19       5172.92        52.98 o                         
   4   4   6      18500.52      19335.82       199.82 o                         
   6   4   6       1363.91       1294.04        17.37 o                         
   8   4   6      12995.15      12966.98       163.11 o                         
  10   4   6       5680.32       5670.29        82.15 o                         
  12   4   6        304.39        330.49        16.52 o                         
  14   4   6         30.12         77.91        17.12 o                         
  16   4   6       1758.96       1854.86        46.29 o                         
 -17   5   6        944.43       1077.92        65.70 o                         
 -15   5   6        867.17        789.63        32.19 o                         
 -13   5   6       1121.66       1163.62        22.73 o                         
 -11   5   6       2140.18       2144.96        28.92 o                         
  -9   5   6       5365.60       5130.51        60.46 o                         
  -7   5   6      26071.64      25310.84       253.31 o                         
  -5   5   6       1830.37       1980.95        21.29 o                         
  -3   5   6       1159.18       1274.69        14.61 o                         
  -1   5   6       4371.68       4399.85        41.77 o                         
   1   5   6        487.47        400.63        12.19 o                         
   3   5   6      14756.43      14688.01       139.77 o                         
   5   5   6      10741.16      10658.55       107.80 o                         
   7   5   6       1261.79       1373.44        25.71 o                         
   9   5   6       4282.10       4433.86        65.22 o                         
  11   5   6       1930.62       1974.94        37.83 o                         
  13   5   6       7611.67       7733.96       126.81 o                         
  15   5   6       2795.72       2901.15        71.61 o                         
 -16   6   6       2761.38       2595.00       107.01 o                         
 -14   6   6       1804.82       1747.59        40.49 o                         
 -12   6   6       1743.87       1895.67        28.61 o                         
 -10   6   6       1677.11       1577.80        23.11 o                         
  -8   6   6        150.19        162.16         6.87 o                         
  -6   6   6       9606.75       9760.27       102.09 o                         
  -4   6   6       1771.76       1816.47        29.73 o                         
  -2   6   6       7108.44       7182.54        67.35 o                         
   0   6   6       2612.28       2532.35        26.01 o                         
   2   6   6         24.18         53.39         4.69 o                         
   4   6   6       1535.84       1563.93        20.59 o                         
   6   6   6       3090.44       3156.83        41.25 o                         
   8   6   6       8739.98       8511.44       119.98 o                         
  10   6   6       7390.89       7273.53       110.61 o                         
  12   6   6        354.51        294.04        18.43 o                         
  14   6   6       1932.57       1928.05        46.14 o                         
  16   6   6        608.88        543.41        31.72 o                         
 -17   7   6        744.94        762.59        42.89 o                         
 -15   7   6          4.74         22.37        22.45 o                         
 -13   7   6        596.95        623.57        23.28 o                         
 -11   7   6       2333.16       2402.79        36.99 o                         
  -9   7   6        493.05        392.65        12.12 o                         
  -7   7   6      15035.73      15324.59       183.90 o                         
  -5   7   6        323.29        349.66        10.41 o                         
  -3   7   6        986.08       1012.63        18.32 o                         
  -1   7   6        150.04        190.12         6.46 o                         
   1   7   6      14069.91      14167.68       163.53 o                         
   3   7   6       1773.16       1824.02        24.29 o                         
   5   7   6       7044.42       7262.00        82.45 o                         
   7   7   6         73.01         77.77         9.09 o                         
   9   7   6        645.34        689.02        21.72 o                         
  11   7   6        280.72        334.04        18.77 o                         
  13   7   6        589.30        670.81        37.39 o                         
  15   7   6        395.63        394.11        29.13 o                         
 -16   8   6       1481.29       1321.09        53.94 o                         
 -14   8   6        588.16        591.20        29.80 o                         
 -12   8   6       3951.27       3940.28        68.19 o                         
 -10   8   6         57.41         78.09        11.39 o                         
  -8   8   6       1003.07       1052.09        22.11 o                         
  -6   8   6         44.20         66.50         8.72 o                         
  -4   8   6       8156.38       8318.64       111.09 o                         
  -2   8   6        437.31        404.94        11.89 o                         
   0   8   6       4333.33       4410.20        51.57 o                         
   2   8   6        171.22        158.45         8.26 o                         
   4   8   6        294.96        240.32         9.72 o                         
   6   8   6         95.31        113.64        10.04 o                         
   8   8   6       2945.72       2964.44        45.98 o                         
  10   8   6       1008.23        993.30        29.59 o                         
  12   8   6       2065.07       2093.54        55.75 o                         
  14   8   6        273.79        255.13        26.98 o                         
 -13   9   6        334.31        375.27        19.35 o                         
 -11   9   6        127.27        121.72        14.82 o                         
  -9   9   6        418.79        437.23        19.78 o                         
  -7   9   6       2574.78       2518.79        41.72 o                         
  -5   9   6         21.64         32.58         8.04 o                         
  -3   9   6       1595.87       1549.33        26.44 o                         
  -1   9   6        473.51        536.91        19.70 o                         
   1   9   6       7804.98       7502.31        97.25 o                         
   3   9   6        160.88        155.61        10.12 o                         
   5   9   6        210.02        244.17        12.89 o                         
   7   9   6        963.57        969.24        25.43 o                         
   9   9   6          3.11         32.18        16.43 o                         
  11   9   6        538.72        634.13        27.22 o                         
  13   9   6         75.12        122.42        45.21 o                         
 -12  10   6        280.85        324.76        19.37 o                         
 -10  10   6        113.71        124.06        16.16 o                         
  -8  10   6       1232.83       1245.93        32.28 o                         
  -6  10   6         27.97         47.77        14.26 o                         
  -4  10   6          9.06         23.37        12.90 o                         
  -2  10   6        451.26        383.01        17.97 o                         
   0  10   6       1548.61       1414.13        29.67 o                         
   2  10   6        148.01        162.67        12.72 o                         
   4  10   6         10.54         19.64        12.78 o                         
   6  10   6          4.10         12.05        14.09 o                         
   8  10   6         71.04         90.36        16.20 o                         
  10  10   6        449.49        376.29        24.85 o                         
 -11  11   6        952.34        962.88        33.54 o                         
  -9  11   6        584.70        621.87        27.34 o                         
  -7  11   6        258.08        300.52        17.21 o                         
  -5  11   6         12.56          7.05        14.54 o                         
  -3  11   6        217.72        166.58        17.40 o                         
  -1  11   6        150.88        125.16        16.23 o                         
   1  11   6        722.34        613.50        23.51 o                         
   3  11   6        522.39        493.18        18.20 o                         
   5  11   6        335.24        358.17        17.80 o                         
   7  11   6          3.60         20.86        19.16 o                         
   9  11   6        450.24        451.78        29.30 o                         
  -8  12   6        413.33        477.19        22.69 o                         
  -6  12   6        334.75        385.51        19.37 o                         
  -4  12   6        222.94        202.21        18.42 o                         
  -2  12   6       1025.38        954.19        32.66 o                         
   0  12   6        587.37        587.53        30.68 o                         
   2  12   6        373.39        415.75        19.10 o                         
   4  12   6         25.81         36.75        18.29 o                         
   6  12   6        705.32        603.32        25.97 o                         
  -3  13   6        112.56         90.89        21.58 o                         
  -1  13   6         64.40         40.13        20.79 o                         
   1  13   6         83.74         45.14        23.49 o                         
 -19   1   7        246.02        260.60        44.58 o                         
 -17   1   7         61.65         68.94        33.50 o                         
 -15   1   7        281.85        284.51        12.23 o                         
 -13   1   7       5341.08       5198.79        74.63 o                         
 -11   1   7       2125.52       2114.69        32.65 o                         
  -9   1   7        611.41        688.80        12.20 o                         
  -7   1   7       1109.90       1159.46        16.90 o                         
  -5   1   7        314.16        364.20         8.50 o                         
  -3   1   7      20245.64      20775.31       221.10 o                         
  -1   1   7        376.36        364.72         6.41 o                         
   1   1   7       3404.30       3523.34        37.54 o                         
   3   1   7        795.36        793.00        10.71 o                         
   5   1   7      11503.61      11942.90       128.49 o                         
   7   1   7        517.09        564.64        11.68 o                         
   9   1   7       2344.62       2519.38        36.14 o                         
  11   1   7        893.78        901.48        23.37 o                         
  13   1   7         63.27         68.48        13.99 o                         
  15   1   7        679.58        672.15        27.15 o                         
  17   1   7        136.76        153.70        17.64 o                         
 -18   2   7        860.38        970.74       142.27 o                         
 -16   2   7        614.47        628.54        74.34 o                         
 -14   2   7        681.56        671.84        17.92 o                         
 -12   2   7       1418.46       1467.61        25.11 o                         
 -10   2   7       2723.94       2570.00        33.28 o                         
  -8   2   7       4267.73       4638.25        59.31 o                         
  -6   2   7      13192.44      14974.81       178.76 o                         
  -4   2   7       2396.96       2738.05        30.51 o                         
  -2   2   7        144.32        184.17         5.11 o                         
   0   2   7      18371.92      18351.03       178.46 o                         
   2   2   7        640.34        572.26         8.74 o                         
   4   2   7        103.44        124.78         4.68 o                         
   6   2   7       1116.67       1328.30        17.16 o                         
   8   2   7        451.32        489.13        12.63 o                         
  10   2   7       3884.41       3993.94        57.06 o                         
  12   2   7       1817.38       1749.66        38.05 o                         
  14   2   7        196.02        212.98        17.83 o                         
  16   2   7         87.83        120.27        19.77 o                         
 -19   3   7         19.74        101.46        40.83 o                         
 -17   3   7        160.81        179.63        30.27 o                         
 -15   3   7       2063.53       1923.45        57.72 o                         
 -13   3   7       2444.69       2446.37        38.48 o                         
 -11   3   7        270.19        246.07         9.48 o                         
  -9   3   7         20.59         17.34         5.34 o                         
  -7   3   7         32.44         37.84         3.64 o                         
  -5   3   7       9331.34       9261.97        93.33 o                         
  -3   3   7      18747.78      18979.88       190.02 o                         
  -1   3   7       4567.67       4755.83        47.17 o                         
   1   3   7        168.37        210.18         5.76 o                         
   3   3   7       3469.68       4011.48        42.92 o                         
   5   3   7       5144.61       5226.60        55.57 o                         
   7   3   7       3403.25       3244.08        36.08 o                         
   9   3   7         29.09         28.32         9.32 o                         
  11   3   7       1376.55       1359.27        32.61 o                         
  13   3   7        111.37        117.61        15.98 o                         
  15   3   7       2776.35       2887.76        67.83 o                         
  17   3   7        359.07        415.43        24.69 o                         
 -18   4   7       4345.12       4178.88       144.13 o                         
 -16   4   7       3362.10       3182.73        94.61 o                         
 -14   4   7        297.11        270.49        17.87 o                         
 -12   4   7        367.72        428.35        13.76 o                         
 -10   4   7       5871.89       6089.90        74.09 o                         
  -8   4   7       2576.56       2522.17        28.72 o                         
  -6   4   7       2100.99       2002.38        20.80 o                         
  -4   4   7        273.44        341.40         6.34 o                         
  -2   4   7         18.22         35.16         3.03 o                         
   0   4   7       5782.40       6078.01        60.15 o                         
   2   4   7       4821.02       4632.44        49.26 o                         
   4   4   7       4589.73       4680.70        51.69 o                         
   6   4   7        161.14        161.95         6.13 o                         
   8   4   7        459.93        457.46        13.74 o                         
  10   4   7       1891.35       1845.16        38.02 o                         
  12   4   7       3870.14       3945.68        69.97 o                         
  14   4   7        798.44        833.14        31.75 o                         
  16   4   7        220.79        200.00        21.70 o                         
 -17   5   7       3977.98       3918.97        86.47 o                         
 -15   5   7       3299.08       3145.86        76.44 o                         
 -13   5   7       2489.52       2622.58        40.99 o                         
 -11   5   7       2311.43       2404.18        31.72 o                         
  -9   5   7        689.98        641.88        12.06 o                         
  -7   5   7         80.66         81.65         4.70 o                         
  -5   5   7       7431.79       7521.76        76.37 o                         
  -3   5   7      18183.10      18114.72       171.93 o                         
  -1   5   7        775.62        778.60        10.52 o                         
   1   5   7        100.17        157.89         7.13 o                         
   3   5   7        753.88        616.03        12.80 o                         
   5   5   7       2183.83       2209.67        27.93 o                         
   7   5   7       5336.88       5575.34        72.49 o                         
   9   5   7        611.35        573.71        25.50 o                         
  11   5   7        238.84        239.03        16.05 o                         
  13   5   7        115.93        104.95        18.23 o                         
  15   5   7       1825.37       1878.18        46.53 o                         
 -16   6   7        611.02        637.79        37.42 o                         
 -14   6   7        459.92        401.14        19.17 o                         
 -12   6   7       1685.48       1880.00        29.83 o                         
 -10   6   7      18915.60      18290.56       218.90 o                         
  -8   6   7       3671.83       3757.47        45.46 o                         
  -6   6   7       8430.27       8644.09        93.63 o                         
  -4   6   7         38.36         66.36         4.79 o                         
  -2   6   7        567.65        594.58         9.18 o                         
   0   6   7       9063.91       9208.93        88.33 o                         
   2   6   7      16467.01      16475.11       161.26 o                         
   4   6   7       2946.46       2730.05        33.48 o                         
   6   6   7       2191.39       2113.81        29.89 o                         
   8   6   7       1496.13       1587.59        28.72 o                         
  10   6   7       3507.54       3555.47        63.50 o                         
  12   6   7       8976.86       8933.37       145.42 o                         
  14   6   7        902.49        926.35        36.36 o                         
 -17   7   7        561.45        548.55        31.32 o                         
 -15   7   7       2376.10       2344.58        77.45 o                         
 -13   7   7       3295.89       3317.96        58.53 o                         
 -11   7   7       4681.53       4593.57        63.64 o                         
  -9   7   7       5506.87       5241.51        67.99 o                         
  -7   7   7        671.79        578.15        13.22 o                         
  -5   7   7      15470.50      15472.10       185.62 o                         
  -3   7   7       6742.04       6819.22        76.99 o                         
  -1   7   7       7215.66       7050.57        76.91 o                         
   1   7   7          6.09         38.12         6.25 o                         
   3   7   7       5057.12       4911.81        57.06 o                         
   5   7   7       4945.28       4925.52        62.31 o                         
   7   7   7       6600.20       6692.68        91.35 o                         
   9   7   7       2204.09       2273.90        60.70 o                         
  11   7   7       8765.26       8526.22       155.60 o                         
  13   7   7       1316.74       1395.91        40.58 o                         
 -14   8   7        475.32        566.86        29.45 o                         
 -12   8   7       2568.25       2700.09        50.24 o                         
 -10   8   7       8638.71       8502.84       136.44 o                         
  -8   8   7       4592.76       4735.58        62.54 o                         
  -6   8   7       1505.92       1459.54        25.24 o                         
  -4   8   7        686.19        702.81        15.44 o                         
  -2   8   7         62.97         59.11         7.66 o                         
   0   8   7      20194.97      20366.43       243.85 o                         
   2   8   7       5315.06       5563.63        69.54 o                         
   4   8   7       5953.57       5893.54        90.71 o                         
   6   8   7       1327.94       1217.18        24.44 o                         
   8   8   7         86.22        102.13        13.40 o                         
  10   8   7        310.52        344.64        21.29 o                         
  12   8   7       3330.84       3391.33       104.85 o                         
 -13   9   7       5429.58       5406.99        98.46 o                         
 -11   9   7       1502.32       1629.60        36.77 o                         
  -9   9   7       1421.44       1422.93        33.23 o                         
  -7   9   7       1368.31       1313.42        27.02 o                         
  -5   9   7       1441.50       1472.00        26.65 o                         
  -3   9   7       5608.28       5642.48        81.79 o                         
  -1   9   7      11170.46      10920.76       173.13 o                         
   1   9   7        462.61        523.84        14.93 o                         
   3   9   7        598.27        515.65        18.28 o                         
   5   9   7       3746.34       3655.11        54.69 o                         
   7   9   7       2428.53       2515.67        44.12 o                         
   9   9   7       4571.42       4629.64       108.79 o                         
  11   9   7       1336.37       1371.29        70.00 o                         
 -12  10   7       6416.92       6235.03       122.79 o                         
 -10  10   7       1857.77       1877.98        41.31 o                         
  -8  10   7       6920.96       6730.63        97.84 o                         
  -6  10   7       2916.60       3076.33        52.74 o                         
  -4  10   7        234.76        258.85        14.75 o                         
  -2  10   7        766.93        747.58        26.06 o                         
   0  10   7       1875.94       1987.05        43.20 o                         
   2  10   7       2929.45       3032.80        74.01 o                         
   4  10   7       2638.60       2632.68        45.13 o                         
   6  10   7         19.10         33.16        14.89 o                         
   8  10   7        123.51        142.10        18.95 o                         
  10  10   7       1943.77       2023.73        54.53 o                         
 -11  11   7        505.57        492.87        22.59 o                         
  -9  11   7        155.16        181.67        18.85 o                         
  -7  11   7        282.18        271.44        17.31 o                         
  -5  11   7       4340.35       4336.58        79.08 o                         
  -3  11   7       3753.39       3828.49        67.81 o                         
  -1  11   7       1122.11        947.57        29.39 o                         
   1  11   7        749.14        679.53        27.87 o                         
   3  11   7       1993.94       2032.68        40.17 o                         
   5  11   7        764.17        886.03        33.06 o                         
   7  11   7       2043.76       2068.16        72.74 o                         
  -8  12   7       1189.23       1109.54        35.63 o                         
  -6  12   7       1307.41       1244.25        34.44 o                         
  -4  12   7         68.88         47.88        19.54 o                         
  -2  12   7        548.12        512.57        23.16 o                         
   0  12   7       4286.56       4258.33        91.95 o                         
   2  12   7       5585.80       5474.46       139.50 o                         
   4  12   7       1663.45       1568.72        49.37 o                         
   6  12   7        688.42        561.95        35.50 o                         
 -18   0   8       6240.43       6509.06       292.68 o                         
 -16   0   8      15978.07      16725.49       702.15 o                         
 -14   0   8       9512.36       9101.75       221.18 o                         
 -12   0   8      13308.53      12632.99       235.64 o                         
 -10   0   8       3833.72       3609.40        73.11 o                         
  -8   0   8       2984.78       3246.25        57.40 o                         
  -6   0   8      17833.27      16950.51       379.83 o                         
  -4   0   8      98297.93     106836.18      3135.06 o                         
  -2   0   8      30220.43      28614.16       804.29 o                         
   0   0   8       1603.27       1734.65        29.47 o                         
   2   0   8      10163.39      10488.85       145.52 o                         
   4   0   8        593.71        934.63        20.27 o                         
   6   0   8      90554.48      86355.03      1590.54 o                         
   8   0   8      26634.36      26498.71       491.35 o                         
  10   0   8       2683.16       2751.54        67.40 o                         
  12   0   8        204.59        204.75        22.97 o                         
  14   0   8         44.25         45.53        19.62 o                         
  16   0   8       5418.27       5475.18       142.92 o                         
 -19   1   8       8962.86      10019.75       562.15 o                         
 -17   1   8       3267.98       3324.40       117.66 o                         
 -15   1   8         11.94         61.86        23.60 o                         
 -13   1   8      14272.12      13985.45       206.17 o                         
 -11   1   8      11754.92      11468.40       151.00 o                         
  -9   1   8      40353.02      37517.41       509.14 o                         
  -7   1   8      17972.86      17303.00       288.45 o                         
  -5   1   8        701.60        769.11        13.37 o                         
  -3   1   8        837.33        818.59        11.34 o                         
  -1   1   8      13448.95      12370.27       137.03 o                         
   1   1   8      17429.75      16474.69       176.09 o                         
   3   1   8      17703.93      16778.40       168.58 o                         
   5   1   8      17407.55      17808.94       190.79 o                         
   7   1   8       4025.80       4259.06        49.72 o                         
   9   1   8        623.88        618.98        21.23 o                         
  11   1   8      10451.48      10260.13       145.43 o                         
  13   1   8       5902.91       6046.32       148.79 o                         
  15   1   8       1522.90       1670.32        42.25 o                         
  17   1   8       1857.15       1793.27        54.14 o                         
 -18   2   8       2075.67       2232.35       241.97 o                         
 -16   2   8       7828.26       7920.65       219.55 o                         
 -14   2   8       1776.43       1861.63        31.38 o                         
 -12   2   8       6142.09       5985.11        80.56 o                         
 -10   2   8       1146.83       1120.22        18.49 o                         
  -8   2   8       8389.18       8525.33        98.77 o                         
  -6   2   8      14247.24      13700.38       163.89 o                         
  -4   2   8      66349.42      70282.47      2114.95 o                         
  -2   2   8      12447.02      11858.61       122.88 o                         
   0   2   8       4515.16       4290.88        42.89 o                         
   2   2   8        407.92        400.49         8.33 o                         
   4   2   8      18730.65      18019.45       181.01 o                         
   6   2   8      12774.86      12749.53       133.06 o                         
   8   2   8      23760.56      23935.34       314.11 o                         
  10   2   8       1488.35       1523.10        37.45 o                         
  12   2   8         32.51         37.36        13.74 o                         
  14   2   8       2054.30       2077.26        45.96 o                         
  16   2   8       3943.60       4079.71       112.33 o                         
 -19   3   8       6795.11       6732.65       257.17 o                         
 -17   3   8       4469.26       4491.43       104.84 o                         
 -15   3   8        118.84        121.72        19.50 o                         
 -13   3   8       1281.32       1291.74        22.69 o                         
 -11   3   8      17059.78      16591.95       217.70 o                         
  -9   3   8      20994.67      21335.58       254.57 o                         
  -7   3   8       5383.11       4951.97        54.14 o                         
  -5   3   8        762.42        771.02        12.56 o                         
  -3   3   8       5414.22       5843.14        65.70 o                         
  -1   3   8      20054.65      19272.64       182.57 o                         
   1   3   8      23280.33      22989.10       230.22 o                         
   3   3   8      19075.36      18894.06       195.50 o                         
   5   3   8       9444.61       9262.32        91.51 o                         
   7   3   8       1816.82       2004.57        29.63 o                         
   9   3   8       5578.11       5489.05        84.74 o                         
  11   3   8       5321.56       5404.94        90.41 o                         
  13   3   8      10950.18      11239.97       180.69 o                         
  15   3   8       2024.11       2093.37        48.65 o                         
 -18   4   8       2842.33       2945.09       106.47 o                         
 -16   4   8      10819.63      10747.71       230.66 o                         
 -14   4   8        785.34        917.46        26.95 o                         
 -12   4   8      13554.32      13168.55       173.96 o                         
 -10   4   8        375.46        335.18         9.78 o                         
  -8   4   8        437.23        387.29         8.55 o                         
  -6   4   8       9634.71       9473.77        93.05 o                         
  -4   4   8      21400.69      20655.47       190.83 o                         
  -2   4   8        699.67        586.42         8.57 o                         
   0   4   8      24756.13      24956.21       236.33 o                         
   2   4   8       8332.55       8431.22        94.31 o                         
   4   4   8       2814.74       2532.07        31.84 o                         
   6   4   8       7109.95       7323.62        92.31 o                         
   8   4   8      12857.03      13426.69       177.58 o                         
  10   4   8       1947.84       1951.43        43.04 o                         
  12   4   8        230.40        257.28        18.27 o                         
  14   4   8        996.03        994.68        35.52 o                         
  16   4   8       1008.62       1028.91        38.70 o                         
 -17   5   8       3598.05       3515.88        79.30 o                         
 -15   5   8        275.18        282.47        20.93 o                         
 -13   5   8      10280.64       9858.81       147.38 o                         
 -11   5   8       5741.19       6056.92        74.08 o                         
  -9   5   8       6831.36       7137.74        80.37 o                         
  -7   5   8      16513.91      16292.24       163.88 o                         
  -5   5   8         40.94         45.47         4.13 o                         
  -3   5   8       4365.37       4279.38        43.28 o                         
  -1   5   8       7492.45       7756.46        74.50 o                         
   1   5   8      10014.15      10404.27       102.29 o                         
   3   5   8      10763.37      10874.05       110.08 o                         
   5   5   8       9122.04       8923.42       108.46 o                         
   7   5   8         47.80         64.20        10.44 o                         
   9   5   8       1177.34       1189.90        32.68 o                         
  11   5   8       2725.93       2684.52        55.99 o                         
  13   5   8       2957.96       3066.65        59.17 o                         
  15   5   8       2579.23       2640.23        56.62 o                         
 -16   6   8       3910.12       3912.09        85.75 o                         
 -14   6   8       2931.88       2856.04        62.41 o                         
 -12   6   8       2711.81       2736.78        42.24 o                         
 -10   6   8        932.23        755.22        14.78 o                         
  -8   6   8        794.56        788.94        13.73 o                         
  -6   6   8       5760.87       5642.42        64.50 o                         
  -4   6   8      13784.61      13700.05       142.45 o                         
  -2   6   8      13002.73      13432.31       127.93 o                         
   0   6   8       3111.44       3054.00        31.94 o                         
   2   6   8        828.64        924.44        15.42 o                         
   4   6   8       3521.50       3507.68        41.96 o                         
   6   6   8       1736.06       1766.54        29.81 o                         
   8   6   8       8593.03       8925.59       143.55 o                         
  10   6   8        142.48        158.66        15.67 o                         
  12   6   8        171.73        173.79        20.64 o                         
  14   6   8        113.97        111.85        21.41 o                         
 -15   7   8         38.15         50.54        27.88 o                         
 -13   7   8       2985.25       2921.65        56.58 o                         
 -11   7   8        573.27        665.45        20.12 o                         
  -9   7   8       1181.85       1259.01        21.28 o                         
  -7   7   8       2237.48       2329.91        30.50 o                         
  -5   7   8        565.78        614.34        13.47 o                         
  -3   7   8        381.85        416.41        11.29 o                         
  -1   7   8       7256.90       7412.02        90.52 o                         
   1   7   8         65.57         78.91         7.99 o                         
   3   7   8       4191.25       4219.61        53.95 o                         
   5   7   8       1614.56       1583.83        26.91 o                         
   7   7   8        126.26         99.71        12.67 o                         
   9   7   8        141.20        144.94        14.38 o                         
  11   7   8       2701.61       2751.15        66.84 o                         
  13   7   8         37.48         -3.65        19.53 o                         
 -14   8   8        482.85        515.54        30.17 o                         
 -12   8   8        527.72        550.65        23.56 o                         
 -10   8   8        126.34        149.96        13.15 o                         
  -8   8   8        316.39        394.03        14.33 o                         
  -6   8   8       1488.50       1434.46        23.74 o                         
  -4   8   8       4584.38       4568.96        55.61 o                         
  -2   8   8         31.55         42.04         7.64 o                         
   0   8   8       3776.49       3876.71        54.93 o                         
   2   8   8         59.42         59.63         9.05 o                         
   4   8   8       4220.16       4058.23        58.09 o                         
   6   8   8       2814.54       2659.73        42.09 o                         
   8   8   8        262.89        252.93        15.97 o                         
  10   8   8       3071.78       3209.97        66.42 o                         
  12   8   8        604.22        565.34        23.69 o                         
 -13   9   8         88.42         95.23        19.67 o                         
 -11   9   8        592.79        595.87        25.57 o                         
  -9   9   8       3877.64       3932.22        64.73 o                         
  -7   9   8         76.52         93.04        11.67 o                         
  -5   9   8        111.59        140.13        10.64 o                         
  -3   9   8        235.06        247.81        11.39 o                         
  -1   9   8        159.81        162.70        11.40 o                         
   1   9   8       2145.89       2144.82        31.98 o                         
   3   9   8        565.70        480.73        16.57 o                         
   5   9   8        886.87        905.45        28.73 o                         
   7   9   8          4.55         15.02        16.48 o                         
   9   9   8        157.43        174.50        18.61 o                         
  11   9   8       1048.95       1022.81        41.79 o                         
 -12  10   8        237.48        285.40        19.10 o                         
 -10  10   8        229.86        233.94        17.74 o                         
  -8  10   8        101.62         97.11        14.67 o                         
  -6  10   8        118.12        176.69        14.29 o                         
  -4  10   8        864.99        828.63        26.77 o                         
  -2  10   8        225.36        203.47        17.13 o                         
   0  10   8       2747.20       2414.51        42.18 o                         
   2  10   8          9.37         36.05        12.62 o                         
   4  10   8        314.40        296.64        17.74 o                         
   6  10   8         47.10         51.89        16.92 o                         
   8  10   8        684.66        653.56        26.11 o                         
  10  10   8         21.56         42.09        22.15 o                         
  -9  11   8       1795.58       1916.43        43.40 o                         
  -7  11   8        800.61        840.78        29.07 o                         
  -5  11   8          5.38         29.55        14.55 o                         
  -3  11   8        213.54        234.92        16.29 o                         
  -1  11   8          3.42         12.15        17.16 o                         
   1  11   8        125.05        134.54        15.53 o                         
   3  11   8         31.47         17.45        15.73 o                         
   5  11   8         10.24         25.70        16.72 o                         
   7  11   8       1658.39       1675.23        48.63 o                         
  -6  12   8       1049.07       1105.24        37.84 o                         
  -4  12   8        465.10        465.91        22.56 o                         
  -2  12   8         12.49         -0.65        18.31 o                         
   0  12   8         19.19         35.25        19.41 o                         
   2  12   8        612.13        597.49        29.45 o                         
   4  12   8         15.95         21.02        19.25 o                         
 -19   1   9         19.38         81.44        41.20 o                         
 -17   1   9          7.41         24.15        33.29 o                         
 -15   1   9       5962.17       5895.20       128.95 o                         
 -13   1   9        420.59        404.97        13.74 o                         
 -11   1   9       7049.39       6830.20        91.38 o                         
  -9   1   9        261.44        271.42         8.15 o                         
  -7   1   9         16.79         38.08         4.16 o                         
  -5   1   9       1003.74       1192.95        20.06 o                         
  -3   1   9        259.51        198.29         5.98 o                         
  -1   1   9       1825.64       2213.67        26.38 o                         
   1   1   9          2.30          4.49         3.04 o                         
   3   1   9       4438.81       4625.23        47.92 o                         
   5   1   9        841.26        842.87        13.03 o                         
   7   1   9          5.24          5.24         6.83 o                         
   9   1   9        269.24        259.86        21.29 o                         
  11   1   9        346.68        345.90        15.46 o                         
  13   1   9         16.23         11.10        15.04 o                         
  15   1   9        747.49        745.13        41.29 o                         
 -18   2   9         75.43         61.43        37.44 o                         
 -16   2   9         20.08         47.71        24.65 o                         
 -14   2   9        455.60        412.66        14.59 o                         
 -12   2   9       2557.23       2542.34        38.64 o                         
 -10   2   9      12840.36      13112.04       164.27 o                         
  -8   2   9        125.66        153.72         6.48 o                         
  -6   2   9         65.15         66.54         5.78 o                         
  -4   2   9       2713.96       3338.23        37.48 o                         
  -2   2   9        339.65        297.42         6.41 o                         
   0   2   9       1237.09       1183.83        13.53 o                         
   2   2   9       4612.68       4804.12        52.91 o                         
   4   2   9        701.91        745.17        10.89 o                         
   6   2   9         32.96         26.36         5.51 o                         
   8   2   9         88.07        100.30        10.04 o                         
  10   2   9         24.73         21.92        12.16 o                         
  12   2   9        147.04        150.69        16.07 o                         
  14   2   9       1549.26       1497.78        39.70 o                         
  16   2   9        414.82        411.73        24.71 o                         
 -19   3   9         29.54         75.38        39.45 o                         
 -17   3   9        496.01        505.85        31.10 o                         
 -15   3   9       3598.84       3564.16        84.93 o                         
 -13   3   9       2667.95       2825.05        40.92 o                         
 -11   3   9        393.38        380.78        10.62 o                         
  -9   3   9       2066.24       2072.55        29.78 o                         
  -7   3   9       1181.53       1349.88        18.87 o                         
  -5   3   9       9847.03       9982.16       131.84 o                         
  -3   3   9       1931.08       1743.55        22.36 o                         
  -1   3   9        958.15       1011.95        12.73 o                         
   1   3   9       1080.86       1120.98        14.22 o                         
   3   3   9        982.97       1135.70        14.96 o                         
   5   3   9       2363.07       2337.66        25.71 o                         
   7   3   9       5202.62       5253.02        73.91 o                         
   9   3   9         45.90         31.86        11.50 o                         
  11   3   9         28.67         17.72        15.22 o                         
  13   3   9        406.68        402.29        19.62 o                         
  15   3   9       2323.51       2247.71        65.65 o                         
 -18   4   9        514.69        565.89        48.28 o                         
 -16   4   9        485.39        571.06        28.50 o                         
 -14   4   9       2962.53       2606.82        58.69 o                         
 -12   4   9       3827.67       3837.42        53.93 o                         
 -10   4   9       6861.52       6845.12        79.97 o                         
  -8   4   9       5912.08       6076.38        66.16 o                         
  -6   4   9         54.58         66.58         5.03 o                         
  -4   4   9        292.40        296.75         7.93 o                         
  -2   4   9        799.87        665.68        10.03 o                         
   0   4   9      27776.06      27752.75       270.10 o                         
   2   4   9       8478.45       8562.46        90.06 o                         
   4   4   9         66.99         62.62         5.50 o                         
   6   4   9       1471.45       1617.87        24.92 o                         
   8   4   9       2691.78       2759.84        40.05 o                         
  10   4   9       1868.27       1917.13        41.04 o                         
  12   4   9       1311.78       1287.79        45.63 o                         
  14   4   9       1084.40       1013.17        36.89 o                         
  16   4   9        186.27        148.98        36.94 o                         
 -17   5   9        189.38        242.39        25.67 o                         
 -15   5   9       4527.68       4364.36        90.94 o                         
 -13   5   9       4207.62       4253.70        70.89 o                         
 -11   5   9        205.68        155.32         6.52 o                         
  -9   5   9        544.79        648.14        11.93 o                         
  -7   5   9       2525.39       2560.90        29.98 o                         
  -5   5   9       6214.86       6269.48        66.26 o                         
  -3   5   9       5425.90       5417.75        57.64 o                         
  -1   5   9        993.63       1081.84        13.27 o                         
   1   5   9        419.64        518.08         9.53 o                         
   3   5   9       1376.19       1409.18        20.91 o                         
   5   5   9       3213.51       3091.48        44.79 o                         
   7   5   9       9027.99       9267.87       131.03 o                         
   9   5   9        923.56        864.47        22.58 o                         
  11   5   9       1322.92       1318.96        39.64 o                         
  13   5   9        504.35        516.04        32.62 o                         
  15   5   9       1467.97       1463.03        44.07 o                         
 -16   6   9        238.59        321.51        23.95 o                         
 -14   6   9        133.07        136.14        19.37 o                         
 -12   6   9       3267.89       3229.53        49.61 o                         
 -10   6   9       6454.40       6617.21        84.76 o                         
  -8   6   9       2244.37       2393.18        27.92 o                         
  -6   6   9        254.31        311.39         8.53 o                         
  -4   6   9        778.31        765.56        13.63 o                         
  -2   6   9       7740.99       7850.31        80.27 o                         
   0   6   9      15231.97      15619.45       173.41 o                         
   2   6   9       3189.16       3213.94        38.92 o                         
   4   6   9       2799.87       2891.08        37.13 o                         
   6   6   9        258.47        244.44        11.70 o                         
   8   6   9       4594.57       4622.66        69.59 o                         
  10   6   9       1001.96       1019.45        30.98 o                         
  12   6   9       2608.05       2779.71        53.14 o                         
  14   6   9        835.84        811.52        36.01 o                         
 -15   7   9       3620.94       3571.48        79.39 o                         
 -13   7   9       4136.00       4177.48        72.53 o                         
 -11   7   9       1369.59       1324.83        28.71 o                         
  -9   7   9         77.07        121.50         7.90 o                         
  -7   7   9      14859.21      14513.21       161.86 o                         
  -5   7   9       5753.27       5929.21        70.63 o                         
  -3   7   9       2441.65       2450.30        33.42 o                         
  -1   7   9       4898.25       5092.90        63.43 o                         
   1   7   9        447.97        451.46        12.58 o                         
   3   7   9       6359.94       6583.07        89.74 o                         
   5   7   9       3363.68       3485.98        48.78 o                         
   7   7   9       1244.75       1299.78        28.78 o                         
   9   7   9       1882.27       1911.66        38.09 o                         
  11   7   9        898.45        886.72        32.22 o                         
  13   7   9       3979.84       3832.38        71.40 o                         
 -14   8   9        329.07        336.63        23.95 o                         
 -12   8   9       4092.76       4263.92        73.85 o                         
 -10   8   9       5703.39       5723.16        89.17 o                         
  -8   8   9       2217.53       2298.72        33.72 o                         
  -6   8   9        569.31        641.31        16.13 o                         
  -4   8   9       2847.43       2807.23        38.74 o                         
  -2   8   9       5269.06       5149.29        64.92 o                         
   0   8   9       2298.39       2369.66        39.12 o                         
   2   8   9       8288.74       8272.24       111.49 o                         
   4   8   9        184.62        199.63        13.14 o                         
   6   8   9          0.14          5.09        14.43 o                         
   8   8   9       3603.06       3613.59        58.86 o                         
  10   8   9       1203.25       1288.42        44.91 o                         
  12   8   9       3366.96       3401.62        66.84 o                         
 -13   9   9       1672.39       1620.90        49.38 o                         
 -11   9   9        824.39        800.55        28.44 o                         
  -9   9   9       4397.38       4432.33        72.28 o                         
  -7   9   9       8759.68       8634.69       123.31 o                         
  -5   9   9      11102.91      11125.28       141.74 o                         
  -3   9   9       7899.28       7822.67       112.09 o                         
  -1   9   9        334.59        326.05        16.63 o                         
   1   9   9       1998.48       1892.06        42.44 o                         
   3   9   9      12123.74      12348.12       173.78 o                         
   5   9   9       1676.59       1870.04        42.35 o                         
   7   9   9       4941.83       4997.65        81.27 o                         
   9   9   9       1370.18       1420.71        46.00 o                         
  11   9   9        353.29        319.31        24.11 o                         
 -12  10   9        505.96        472.17        25.09 o                         
 -10  10   9       3183.38       3316.12        71.46 o                         
  -8  10   9        233.66        238.11        17.67 o                         
  -6  10   9       1100.84       1119.12        28.38 o                         
  -4  10   9        104.50        145.89        16.67 o                         
  -2  10   9       2406.00       2371.88        47.72 o                         
   0  10   9       4797.43       5016.50        93.22 o                         
   2  10   9       9030.55       8619.39       126.36 o                         
   4  10   9        361.28        306.41        20.11 o                         
   6  10   9        289.83        266.87        20.17 o                         
   8  10   9        185.53        231.58        21.60 o                         
  -9  11   9       1023.26       1237.88        34.70 o                         
  -7  11   9         70.48         47.14        15.84 o                         
  -5  11   9       5848.69       5926.57       102.94 o                         
  -3  11   9       1351.18       1279.38        36.86 o                         
  -1  11   9        581.90        598.99        24.67 o                         
   1  11   9        173.14        195.33        16.45 o                         
   3  11   9        431.28        463.22        19.80 o                         
   5  11   9       2669.39       2559.33        50.83 o                         
   7  11   9       1735.04       1675.29        82.63 o                         
  -6  12   9       1223.74       1310.30        40.84 o                         
  -4  12   9         40.50         56.13        19.39 o                         
  -2  12   9        409.69        395.23        21.94 o                         
   0  12   9       2087.06       2198.18        77.22 o                         
   2  12   9       1793.76       1955.83        74.50 o                         
   4  12   9        559.14        502.89        51.91 o                         
 -18   0  10       8054.49       9128.52       397.49 o                         
 -16   0  10       6785.58       6976.48       305.04 o                         
 -14   0  10      24467.48      24010.54       576.11 o                         
 -12   0  10       1392.22       1376.60        33.03 o                         
 -10   0  10      15286.25      15428.51       286.41 o                         
  -8   0  10       7050.38       6782.87       127.73 o                         
  -6   0  10      28560.38      27744.31       999.36 o                         
  -4   0  10      41419.31      41521.35      1254.06 o                         
  -2   0  10       4943.86       4537.70        79.40 o                         
   0   0  10       7135.75       8079.86       119.70 o                         
   2   0  10        658.49        507.81        12.07 o                         
   4   0  10      12542.08      12192.18       169.72 o                         
   6   0  10      12826.09      12259.53       209.67 o                         
   8   0  10      28909.58      28126.81       583.86 o                         
  10   0  10       3571.24       3526.86       155.51 o                         
  12   0  10         80.64         81.10        30.99 o                         
  14   0  10       3332.14       3532.82       154.22 o                         
  16   0  10       4508.37       4216.07       116.14 o                         
 -19   1  10       5659.55       6262.35       202.39 o                         
 -17   1  10       1442.49       1597.98        76.35 o                         
 -15   1  10       3358.03       3267.60        91.78 o                         
 -13   1  10       5588.13       5445.28        82.89 o                         
 -11   1  10        917.33        955.75        17.82 o                         
  -9   1  10      35444.78      33689.78       447.94 o                         
  -7   1  10       4962.01       4892.61        62.96 o                         
  -5   1  10         54.52         88.01         4.63 o                         
  -3   1  10      10994.43      10960.31       131.27 o                         
  -1   1  10      43274.16      41794.52       544.93 o                         
   1   1  10      31959.84      30397.98       304.38 o                         
   3   1  10      21603.11      21553.15       216.35 o                         
   5   1  10        440.06        473.31        11.61 o                         
   7   1  10        612.31        723.40        19.58 o                         
   9   1  10      19598.50      19648.72       309.72 o                         
  11   1  10       9246.40       9052.05       159.19 o                         
  13   1  10       5614.50       5799.18       125.12 o                         
  15   1  10       1509.50       1522.37        46.84 o                         
 -18   2  10       8763.55       9222.67       413.91 o                         
 -16   2  10      16252.12      15820.22       385.03 o                         
 -14   2  10      17285.84      17122.22       269.60 o                         
 -12   2  10       3042.25       2957.74        47.17 o                         
 -10   2  10          9.19         44.54         6.40 o                         
  -8   2  10      17492.04      17497.90       222.28 o                         
  -6   2  10      18338.73      18117.81       226.22 o                         
  -4   2  10      27915.32      26709.81       300.98 o                         
  -2   2  10       8586.62       8402.51        94.23 o                         
   0   2  10       1423.13       1459.42        16.33 o                         
   2   2  10       4865.98       4632.45        51.35 o                         
   4   2  10       1193.48       1059.49        14.10 o                         
   6   2  10      24936.41      24465.43       281.33 o                         
   8   2  10      12705.88      12887.57       191.22 o                         
  10   2  10         38.19         44.26        13.11 o                         
  12   2  10        164.23        167.52        18.36 o                         
  14   2  10       3681.18       3800.23        98.56 o                         
  16   2  10       1839.71       2059.49        73.88 o                         
 -19   3  10       1567.92       1702.55       117.91 o                         
 -17   3  10         53.12        123.65        28.94 o                         
 -15   3  10       3194.43       3012.93        65.59 o                         
 -13   3  10      12423.52      12559.63       165.95 o                         
 -11   3  10       6021.58       6439.33        86.24 o                         
  -9   3  10      29330.59      28367.83       312.72 o                         
  -7   3  10       9380.51       9244.90       122.33 o                         
  -5   3  10       1142.62       1256.73        16.77 o                         
  -3   3  10       7870.12       7818.17        84.57 o                         
  -1   3  10      21014.36      20355.34       210.67 o                         
   1   3  10      12214.20      11912.15       120.48 o                         
   3   3  10      13737.95      13526.44       136.63 o                         
   5   3  10        310.82        316.65         9.96 o                         
   7   3  10       5926.34       5935.14        81.48 o                         
   9   3  10       1680.76       1619.89        33.78 o                         
  11   3  10       8153.68       8449.47       154.92 o                         
  13   3  10       2943.01       2958.45        58.26 o                         
  15   3  10        110.00        117.56        21.02 o                         
 -18   4  10       4603.79       4616.36       111.37 o                         
 -16   4  10       4335.65       4031.53        85.56 o                         
 -14   4  10       4833.25       4813.43        96.97 o                         
 -12   4  10       2543.91       2560.66        37.70 o                         
 -10   4  10       1110.91       1137.45        17.54 o                         
  -8   4  10       3837.32       4056.48        52.80 o                         
  -6   4  10      31715.30      31171.85       388.36 o                         
  -4   4  10       4978.81       4893.01        53.98 o                         
  -2   4  10       5240.52       5421.04        61.80 o                         
   0   4  10       1549.02       1639.89        18.09 o                         
   2   4  10       3108.28       3031.33        33.13 o                         
   4   4  10       4606.57       4570.85        53.42 o                         
   6   4  10      17537.81      18214.01       228.89 o                         
   8   4  10       5896.31       5801.17        76.52 o                         
  10   4  10       3024.61       2990.66        52.86 o                         
  12   4  10          3.08         -2.40        16.70 o                         
  14   4  10       1551.49       1547.00        43.27 o                         
 -17   5  10        316.93        261.03        30.43 o                         
 -15   5  10        787.62        684.45        33.22 o                         
 -13   5  10       2825.72       2954.55        57.56 o                         
 -11   5  10       4563.60       4937.50        61.49 o                         
  -9   5  10       4235.81       4383.58        50.45 o                         
  -7   5  10       2107.32       1928.04        23.75 o                         
  -5   5  10       1267.34       1337.46        17.45 o                         
  -3   5  10       6727.30       6744.02        73.86 o                         
  -1   5  10      15690.00      15254.63       145.17 o                         
   1   5  10       9867.04      10131.12       109.50 o                         
   3   5  10       3495.00       3412.73        44.22 o                         
   5   5  10       1531.57       1586.46        33.56 o                         
   7   5  10        221.86        211.95        12.88 o                         
   9   5  10       5315.55       5314.61        79.27 o                         
  11   5  10       4040.46       4239.76        76.06 o                         
  13   5  10        269.38        312.84        21.09 o                         
 -16   6  10       2969.65       3057.53        81.00 o                         
 -14   6  10       3268.56       3323.84        82.99 o                         
 -12   6  10        433.99        448.88        17.18 o                         
 -10   6  10       1942.29       1702.78        33.54 o                         
  -8   6  10       1810.24       1915.27        23.48 o                         
  -6   6  10       4513.23       4410.04        47.93 o                         
  -4   6  10      13953.81      13908.92       154.90 o                         
  -2   6  10       2647.52       2806.16        34.12 o                         
   0   6  10       1081.37       1129.93        18.76 o                         
   2   6  10       5360.08       5606.82        69.84 o                         
   4   6  10       3780.80       3769.90        54.64 o                         
   6   6  10       5046.35       5245.35        76.93 o                         
   8   6  10       3830.63       3801.07        59.55 o                         
  10   6  10       1071.20       1071.06        30.75 o                         
  12   6  10         99.42         78.33        18.54 o                         
  14   6  10       1873.51       1916.83        46.96 o                         
 -15   7  10        267.83        237.94        22.78 o                         
 -13   7  10       2688.74       2715.21        62.52 o                         
 -11   7  10       2011.81       2011.59        37.66 o                         
  -9   7  10       6272.73       6424.57        87.24 o                         
  -7   7  10        659.06        553.35        15.34 o                         
  -5   7  10      10367.08      10793.93       137.01 o                         
  -3   7  10        816.19        792.03        16.79 o                         
  -1   7  10       2637.46       2671.36        35.85 o                         
   1   7  10        986.20        941.74        18.60 o                         
   3   7  10       4996.33       5148.14        86.73 o                         
   5   7  10        571.05        584.29        19.09 o                         
   7   7  10         14.33         14.10        12.80 o                         
   9   7  10       1881.48       1847.03        37.94 o                         
  11   7  10       2342.43       2298.10        48.15 o                         
  13   7  10        778.85        775.42        42.86 o                         
 -14   8  10       1326.71       1401.40        45.69 o                         
 -12   8  10        151.29        171.05        14.65 o                         
 -10   8  10         18.53         26.05        13.84 o                         
  -8   8  10       1166.96       1279.31        24.38 o                         
  -6   8  10       5977.93       6060.93        83.09 o                         
  -4   8  10        667.67        700.03        17.22 o                         
  -2   8  10       1523.09       1467.26        29.69 o                         
   0   8  10          7.04          8.63         8.92 o                         
   2   8  10         24.39         31.05         9.99 o                         
   4   8  10        966.35       1059.13        28.26 o                         
   6   8  10         26.26         44.08        15.63 o                         
   8   8  10       1005.12       1051.64        30.63 o                         
  10   8  10        415.71        401.11        21.17 o                         
  12   8  10        139.08        102.81        21.90 o                         
 -13   9  10        328.62        278.99        23.96 o                         
 -11   9  10        255.44        282.42        17.99 o                         
  -9   9  10         27.25         34.40        14.66 o                         
  -7   9  10        101.99        110.07        13.05 o                         
  -5   9  10         26.45         47.95        11.83 o                         
  -3   9  10        141.25        141.59        14.83 o                         
  -1   9  10       1705.60       1685.91        33.04 o                         
   1   9  10         25.58         27.21        12.49 o                         
   3   9  10      10198.47      10035.65       233.89 o                         
   5   9  10         99.82        124.93        17.27 o                         
   7   9  10         22.66         24.91        17.59 o                         
   9   9  10          9.40         10.29        18.80 o                         
 -12  10  10        101.53        128.22        24.18 o                         
 -10  10  10         41.84         30.00        16.13 o                         
  -8  10  10        165.20        181.11        15.96 o                         
  -6  10  10       1389.70       1425.41        31.45 o                         
  -4  10  10         51.79         55.79        13.96 o                         
  -2  10  10         21.34         10.54        16.14 o                         
   0  10  10        764.77        735.71        25.47 o                         
   2  10  10         17.77          3.81        14.21 o                         
   4  10  10         11.16         16.68        17.43 o                         
   6  10  10        120.05         87.95        18.49 o                         
   8  10  10        430.54        435.59        24.90 o                         
  -9  11  10          3.32         27.20        17.76 o                         
  -7  11  10        842.70        815.59        31.78 o                         
  -5  11  10         85.69         78.64        17.79 o                         
  -3  11  10        162.74        222.92        18.96 o                         
  -1  11  10         95.93        132.20        18.91 o                         
   1  11  10         14.08          2.06        15.70 o                         
   3  11  10         40.99         51.70        17.07 o                         
   5  11  10         15.34         41.35        19.07 o                         
  -4  12  10         15.62         -1.23        19.22 o                         
  -2  12  10        143.26         87.91        20.44 o                         
   0  12  10         14.88         40.64        18.66 o                         
   2  12  10         14.81          7.45        18.46 o                         
 -19   1  11          6.31         12.19        40.31 o                         
 -17   1  11        527.27        520.93        50.03 o                         
 -15   1  11        702.05        741.13        42.89 o                         
 -13   1  11        683.23        655.25        17.45 o                         
 -11   1  11        248.83        253.14         9.90 o                         
  -9   1  11       6331.97       6483.18        82.80 o                         
  -7   1  11       2031.06       1973.09        27.74 o                         
  -5   1  11       2487.42       2608.11        39.47 o                         
  -3   1  11        148.04        150.00         5.25 o                         
  -1   1  11       5196.17       5727.84        62.81 o                         
   1   1  11       1487.01       1382.15        18.23 o                         
   3   1  11         17.09         27.61         4.48 o                         
   5   1  11        310.75        331.08        10.59 o                         
   7   1  11       4922.45       4792.73        74.80 o                         
   9   1  11       3620.44       3525.64        66.33 o                         
  11   1  11        987.53        955.20        30.37 o                         
  13   1  11        112.59        110.18        21.53 o                         
  15   1  11         71.36         78.97        17.86 o                         
 -18   2  11        688.40        721.34        99.37 o                         
 -16   2  11          4.81         20.38        27.83 o                         
 -14   2  11        436.95        395.00        18.83 o                         
 -12   2  11        436.00        409.82        15.02 o                         
 -10   2  11       1915.50       2053.96        31.23 o                         
  -8   2  11       5548.69       5270.67        71.97 o                         
  -6   2  11        459.67        534.55        10.72 o                         
  -4   2  11       8964.86      10169.09       109.81 o                         
  -2   2  11        496.04        549.97        10.01 o                         
   0   2  11       3103.79       3340.67        35.31 o                         
   2   2  11       6334.93       6266.90        68.76 o                         
   4   2  11          1.40         10.07         5.18 o                         
   6   2  11        271.97        299.81        10.35 o                         
   8   2  11       2608.54       2673.68        43.56 o                         
  10   2  11        153.34        110.07        14.85 o                         
  12   2  11       4813.67       4742.29        85.13 o                         
  14   2  11        133.82        157.67        22.60 o                         
 -17   3  11       1443.67       1425.69        57.69 o                         
 -15   3  11       1231.28       1153.55        43.17 o                         
 -13   3  11        988.21        896.13        23.77 o                         
 -11   3  11        119.02        118.39         7.29 o                         
  -9   3  11       1592.86       1810.78        27.35 o                         
  -7   3  11       2387.80       2365.16        36.00 o                         
  -5   3  11        379.70        352.70         9.63 o                         
  -3   3  11        756.22        668.51        11.69 o                         
  -1   3  11       1555.37       1760.05        21.21 o                         
   1   3  11       2883.11       2838.57        30.97 o                         
   3   3  11       3430.60       3315.95        41.20 o                         
   5   3  11       1150.48       1124.84        20.63 o                         
   7   3  11       3049.11       3090.42        46.35 o                         
   9   3  11        503.02        493.83        20.99 o                         
  11   3  11        715.30        707.59        27.03 o                         
  13   3  11         16.74         11.94        17.94 o                         
  15   3  11         21.77         27.87        20.69 o                         
 -18   4  11        386.31        383.60        31.13 o                         
 -16   4  11        366.71        398.54        26.87 o                         
 -14   4  11        195.06        239.39        18.16 o                         
 -12   4  11       1534.54       1485.63        25.99 o                         
 -10   4  11       5776.33       6250.39        79.99 o                         
  -8   4  11       2027.02       2029.34        30.25 o                         
  -6   4  11          2.33         19.60         6.00 o                         
  -4   4  11        241.35        250.03         8.04 o                         
  -2   4  11       4619.79       4614.33        53.18 o                         
   0   4  11       1036.35       1013.55        12.88 o                         
   2   4  11        543.05        535.54        13.05 o                         
   4   4  11        302.39        377.66        12.59 o                         
   6   4  11       1372.28       1405.75        26.75 o                         
   8   4  11       1574.91       1601.47        30.67 o                         
  10   4  11       2951.46       2894.37        51.60 o                         
  12   4  11        546.27        527.18        23.38 o                         
  14   4  11       1305.52       1228.30        41.32 o                         
 -17   5  11       1225.05       1045.66        48.61 o                         
 -15   5  11       6804.20       6835.33       160.71 o                         
 -13   5  11        452.07        425.51        24.32 o                         
 -11   5  11         44.51         42.20         6.44 o                         
  -9   5  11       1426.41       1443.52        21.72 o                         
  -7   5  11      10424.98      10389.61       125.76 o                         
  -5   5  11       1628.26       1612.93        22.83 o                         
  -3   5  11       8951.81       9211.40       116.98 o                         
  -1   5  11       2853.93       2895.38        36.04 o                         
   1   5  11        155.97        164.75         7.28 o                         
   3   5  11       9322.33       9502.24       111.01 o                         
   5   5  11       2861.16       2812.69        44.68 o                         
   7   5  11       3131.09       3236.32        69.43 o                         
   9   5  11       1360.77       1385.49        31.82 o                         
  11   5  11       1721.06       1632.83        42.37 o                         
  13   5  11       1186.95       1160.69        37.41 o                         
 -16   6  11        156.38        143.23        25.54 o                         
 -14   6  11       2781.88       2838.30        64.73 o                         
 -12   6  11       6844.65       6756.62       109.90 o                         
 -10   6  11       3988.85       4336.05        52.88 o                         
  -8   6  11       6724.20       6293.54        74.39 o                         
  -6   6  11       2265.55       2284.59        28.98 o                         
  -4   6  11        444.68        455.83        17.01 o                         
  -2   6  11      18460.55      18697.99       223.93 o                         
   0   6  11       3532.09       3565.43        48.54 o                         
   2   6  11       4961.95       4970.22        62.75 o                         
   4   6  11        550.27        509.99        18.63 o                         
   6   6  11        607.53        704.62        21.44 o                         
   8   6  11        476.74        529.33        24.11 o                         
  10   6  11       1925.61       2046.17        41.25 o                         
  12   6  11        560.10        593.37        24.57 o                         
 -15   7  11       2018.63       2037.10        65.47 o                         
 -13   7  11        688.53        792.21        30.84 o                         
 -11   7  11          0.21          4.97        11.81 o                         
  -9   7  11        855.92        898.80        18.98 o                         
  -7   7  11      17407.45      16929.99       212.75 o                         
  -5   7  11        184.69        225.13        10.71 o                         
  -3   7  11       5485.13       5468.63        74.86 o                         
  -1   7  11       1175.01       1182.13        21.20 o                         
   1   7  11        490.87        532.01        16.01 o                         
   3   7  11       6868.76       6926.98        94.61 o                         
   5   7  11       9978.37       9972.17       208.57 o                         
   7   7  11       2042.77       2000.39        38.31 o                         
   9   7  11       1018.84        991.81        31.00 o                         
  11   7  11       1036.84       1039.43        36.75 o                         
 -14   8  11         46.04         70.91        21.05 o                         
 -12   8  11       6129.75       6244.88       103.79 o                         
 -10   8  11       6299.95       6243.71       103.06 o                         
  -8   8  11       3295.35       3159.62        47.22 o                         
  -6   8  11        339.03        351.19        17.80 o                         
  -4   8  11       4561.23       4568.40        67.77 o                         
  -2   8  11       7953.40       7792.26       101.39 o                         
   0   8  11       5099.48       5329.15        82.52 o                         
   2   8  11       7041.16       7082.15       109.14 o                         
   4   8  11        801.39        822.49        28.88 o                         
   6   8  11        842.01        953.29        31.62 o                         
   8   8  11        693.83        722.41        25.29 o                         
  10   8  11       3242.63       3430.26        79.63 o                         
 -13   9  11       2593.42       2707.25        84.35 o                         
 -11   9  11          4.91         22.05        14.94 o                         
  -9   9  11       1214.43       1309.40        32.99 o                         
  -7   9  11        776.54        793.54        25.64 o                         
  -5   9  11       3144.23       3212.88        54.53 o                         
  -3   9  11        120.99        112.84        15.33 o                         
  -1   9  11        819.78        798.89        24.07 o                         
   1   9  11         47.65         68.19        14.55 o                         
   3   9  11       6127.80       6531.56       102.08 o                         
   5   9  11       3293.38       3396.33        60.15 o                         
   7   9  11        798.58        816.51        32.61 o                         
   9   9  11         32.82         49.95        22.14 o                         
 -10  10  11       6126.61       5972.98       108.91 o                         
  -8  10  11       1312.28       1311.24        33.31 o                         
  -6  10  11        142.68        110.95        16.69 o                         
  -4  10  11        317.97        274.36        18.01 o                         
  -2  10  11       5758.20       5851.39       105.49 o                         
   0  10  11       4634.24       4674.01        93.65 o                         
   2  10  11       1686.99       1798.61        50.15 o                         
   4  10  11        170.49        192.72        18.67 o                         
   6  10  11          5.35         30.58        19.26 o                         
   8  10  11       1721.05       1631.76        47.18 o                         
  -7  11  11       4132.46       4083.14        79.63 o                         
  -5  11  11       1346.55       1161.40        36.90 o                         
  -3  11  11       4545.81       4562.86        88.46 o                         
  -1  11  11        506.82        452.52        22.12 o                         
   1  11  11         32.32         58.21        18.24 o                         
   3  11  11       1181.66       1279.27        40.45 o                         
   5  11  11       4198.24       4291.00        80.85 o                         
  -2  12  11       3280.99       3015.67        82.27 o                         
   0  12  11        946.05        775.53        88.88 o                         
 -18   0  12       6931.29       7487.76       333.01 o                         
 -16   0  12       8180.70       8420.30       364.10 o                         
 -14   0  12       8887.71       8636.17       213.10 o                         
 -12   0  12       1562.62       1594.39        41.16 o                         
 -10   0  12       1628.92       1684.08        36.68 o                         
  -8   0  12       4003.12       4109.95        67.49 o                         
  -6   0  12      26904.33      28195.88       946.06 o                         
  -4   0  12      15045.48      15076.53       480.79 o                         
  -2   0  12      22149.75      23282.63       393.75 o                         
   0   0  12       1009.26        893.22        17.74 o                         
   2   0  12      17249.12      16541.08       243.44 o                         
   4   0  12      10073.45      10035.71       171.89 o                         
   6   0  12       5314.31       5342.96       115.24 o                         
   8   0  12       8012.53       8276.32       202.67 o                         
  10   0  12        140.31        150.94        23.81 o                         
  12   0  12       5177.98       4989.94       268.15 o                         
  14   0  12       1284.89       1326.29        61.65 o                         
 -17   1  12        590.03        732.08        59.97 o                         
 -15   1  12       7719.88       7900.46       197.99 o                         
 -13   1  12      15546.01      15327.36       283.70 o                         
 -11   1  12      33983.88      33366.60       435.47 o                         
  -9   1  12      16613.83      16095.20       223.29 o                         
  -7   1  12       3019.52       2986.51        38.99 o                         
  -5   1  12       3467.96       3478.28        42.62 o                         
  -3   1  12      17410.99      16674.47       192.15 o                         
  -1   1  12      21937.58      21718.95       240.53 o                         
   1   1  12      10175.07       9525.93       107.04 o                         
   3   1  12       3809.69       3601.66        44.30 o                         
   5   1  12         24.52         33.92         7.34 o                         
   7   1  12        713.93        629.79        20.19 o                         
   9   1  12      13790.25      13651.43       216.70 o                         
  11   1  12       7574.71       7770.13       142.45 o                         
  13   1  12       1334.27       1415.57        41.49 o                         
  15   1  12        191.19        171.29        19.11 o                         
 -18   2  12       5596.41       5596.38       228.86 o                         
 -16   2  12       6496.21       6251.78       177.24 o                         
 -14   2  12       3854.74       3725.54        76.87 o                         
 -12   2  12        438.78        403.49        12.63 o                         
 -10   2  12       3167.99       3477.44        51.78 o                         
  -8   2  12       1461.91       1553.83        29.86 o                         
  -6   2  12      33627.99      32362.79       387.07 o                         
  -4   2  12       6785.30       6280.96        71.24 o                         
  -2   2  12      10082.55      10411.88       112.72 o                         
   0   2  12       6674.90       6842.81        77.56 o                         
   2   2  12      16116.17      16119.16       167.72 o                         
   4   2  12      20217.44      20049.81       251.20 o                         
   6   2  12      20621.49      20694.43       271.87 o                         
   8   2  12       3277.07       3273.96        58.89 o                         
  10   2  12         46.93         60.86        13.82 o                         
  12   2  12       1286.24       1309.18        37.08 o                         
  14   2  12       2755.30       2821.03        59.00 o                         
 -17   3  12        920.12        938.98        45.92 o                         
 -15   3  12       3335.50       3258.27        79.99 o                         
 -13   3  12       7078.52       6646.30       128.34 o                         
 -11   3  12       5903.33       6347.79        90.30 o                         
  -9   3  12       8387.06       8178.05       103.56 o                         
  -7   3  12         36.28         46.20         8.51 o                         
  -5   3  12       7529.61       7561.13        92.14 o                         
  -3   3  12      15047.72      14828.55       171.28 o                         
  -1   3  12      14099.46      13951.11       145.41 o                         
   1   3  12       6771.73       6612.35        72.43 o                         
   3   3  12       4419.80       4455.12        56.43 o                         
   5   3  12        114.54        104.52         8.88 o                         
   7   3  12         50.93         72.98        13.22 o                         
   9   3  12      12895.76      12890.48       191.92 o                         
  11   3  12       4624.83       4722.36        77.17 o                         
  13   3  12       1599.61       1622.21        57.05 o                         
 -18   4  12      10752.88      10586.97       232.22 o                         
 -16   4  12       3941.71       3743.01        91.99 o                         
 -14   4  12       6141.88       5882.19       131.38 o                         
 -12   4  12       1565.85       1353.86        42.65 o                         
 -10   4  12         62.56         70.16         6.84 o                         
  -8   4  12       9584.25       9801.79       137.20 o                         
  -6   4  12      16981.88      16773.68       193.04 o                         
  -4   4  12      20866.43      20382.24       243.90 o                         
  -2   4  12       5322.09       5248.69        69.48 o                         
   0   4  12        504.08        512.62        10.32 o                         
   2   4  12       1290.53       1271.42        19.69 o                         
   4   4  12      20214.99      19829.73       274.67 o                         
   6   4  12       5716.38       5754.82       109.66 o                         
   8   4  12       1264.58       1310.77        31.15 o                         
  10   4  12         34.43         39.89        15.25 o                         
  12   4  12       1423.57       1393.99        37.63 o                         
  14   4  12       2892.22       2811.19        65.88 o                         
 -17   5  12        336.07        341.77        29.34 o                         
 -15   5  12        482.54        471.07        30.88 o                         
 -13   5  12       5744.53       5820.77       103.92 o                         
 -11   5  12      16887.53      16467.55       242.16 o                         
  -9   5  12       5281.29       5310.87        78.50 o                         
  -7   5  12        204.06        232.67         9.11 o                         
  -5   5  12       1606.16       1496.87        23.12 o                         
  -3   5  12      11066.91      11252.28       157.12 o                         
  -1   5  12       7858.63       7942.93        93.19 o                         
   1   5  12        943.31        906.58        16.52 o                         
   3   5  12       2067.65       2112.17        31.87 o                         
   5   5  12          1.05          0.39        10.90 o                         
   7   5  12         75.94        126.47        16.27 o                         
   9   5  12       4479.16       4605.39        71.13 o                         
  11   5  12       4548.82       4555.30        81.88 o                         
  13   5  12        928.43        915.33        33.96 o                         
 -16   6  12       2088.20       1818.02        59.72 o                         
 -14   6  12       1259.16       1341.28        51.31 o                         
 -12   6  12         40.13         49.79        10.19 o                         
 -10   6  12        794.71        796.21        18.86 o                         
  -8   6  12        547.38        692.50        16.76 o                         
  -6   6  12      10787.51      10594.23       134.68 o                         
  -4   6  12       2759.39       2701.26        44.99 o                         
  -2   6  12       6901.99       7077.52        86.83 o                         
   0   6  12        135.61        136.45         7.98 o                         
   2   6  12       1450.74       1446.50        24.09 o                         
   4   6  12       1610.30       1612.62        29.95 o                         
   6   6  12       3872.51       3816.06        59.69 o                         
   8   6  12        258.20        256.16        16.15 o                         
  10   6  12        756.38        715.82        26.27 o                         
  12   6  12        569.49        532.12        23.35 o                         
 -15   7  12         15.96        -22.37        23.11 o                         
 -13   7  12        971.45       1024.65        37.26 o                         
 -11   7  12       5053.21       5066.65        99.96 o                         
  -9   7  12         54.50         74.04         9.82 o                         
  -7   7  12          6.31          3.04         8.63 o                         
  -5   7  12       1008.81        993.03        24.05 o                         
  -3   7  12       5220.99       5336.78        88.58 o                         
  -1   7  12       8342.69       8426.43       113.19 o                         
   1   7  12       2787.77       2803.99        39.13 o                         
   3   7  12        738.85        714.36        25.06 o                         
   5   7  12        154.95        165.88        16.14 o                         
   7   7  12        226.33        241.77        15.97 o                         
   9   7  12       1596.36       1657.13        37.51 o                         
  11   7  12       1475.43       1595.48        47.75 o                         
 -14   8  12        258.05        227.35        26.43 o                         
 -12   8  12         51.51         45.03        22.19 o                         
 -10   8  12        143.30        157.94        14.40 o                         
  -8   8  12        413.43        430.52        16.17 o                         
  -6   8  12        384.93        347.72        17.28 o                         
  -4   8  12        632.90        605.89        21.57 o                         
  -2   8  12       1173.00       1176.22        27.36 o                         
   0   8  12        742.90        738.66        25.11 o                         
   2   8  12         68.46        117.75        15.31 o                         
   4   8  12        659.71        647.17        26.76 o                         
   6   8  12       4618.54       4552.11        79.98 o                         
   8   8  12        338.19        300.74        21.26 o                         
  10   8  12         12.42         56.67        22.94 o                         
 -11   9  12        590.25        654.64        27.12 o                         
  -9   9  12       1507.84       1588.95        35.55 o                         
  -7   9  12        320.02        328.18        15.64 o                         
  -5   9  12         71.43         76.72        15.14 o                         
  -3   9  12       1623.38       1659.60        40.69 o                         
  -1   9  12        565.10        574.93        25.16 o                         
   1   9  12        331.91        310.54        17.13 o                         
   3   9  12       1025.07       1029.93        31.99 o                         
   5   9  12        493.72        448.05        21.73 o                         
   7   9  12          2.87         38.55        19.83 o                         
   9   9  12          6.52         11.52        22.50 o                         
 -10  10  12        229.63        236.48        19.24 o                         
  -8  10  12        198.36        176.77        17.70 o                         
  -6  10  12        101.29         93.07        17.08 o                         
  -4  10  12        448.94        406.48        19.69 o                         
  -2  10  12        714.18        709.55        36.48 o                         
   0  10  12          7.22         13.80        16.38 o                         
   2  10  12         16.84         18.09        16.89 o                         
   4  10  12        131.64        108.39        19.18 o                         
   6  10  12       1406.00       1384.08        40.43 o                         
  -7  11  12        135.95        126.98        19.20 o                         
  -5  11  12        359.25        353.92        20.97 o                         
  -3  11  12        111.50        151.48        19.89 o                         
  -1  11  12        137.97        133.65        21.27 o                         
   1  11  12         24.16         25.37        18.74 o                         
   3  11  12       1405.03       1367.65        46.89 o                         
 -17   1  13         15.02         70.68        36.01 o                         
 -15   1  13        284.40        298.92        30.11 o                         
 -13   1  13       3676.69       3582.54        62.13 o                         
 -11   1  13        262.51        242.35        12.56 o                         
  -9   1  13       5202.72       5042.50        65.54 o                         
  -7   1  13        159.51        183.05         7.29 o                         
  -5   1  13        217.48        229.52         8.70 o                         
  -3   1  13        243.54        229.63         8.24 o                         
  -1   1  13         30.99         38.31         4.76 o                         
   1   1  13        936.87        991.60        16.33 o                         
   3   1  13        584.11        599.47        14.30 o                         
   5   1  13       1952.49       1970.86        31.00 o                         
   7   1  13        467.96        432.81        21.48 o                         
   9   1  13         89.65         79.20        12.34 o                         
  11   1  13        405.89        330.07        17.99 o                         
  13   1  13         16.31          8.38        18.54 o                         
 -18   2  13        323.13        427.52        53.67 o                         
 -16   2  13        136.53        166.40        28.14 o                         
 -14   2  13       2586.11       2500.05        55.50 o                         
 -12   2  13       1448.40       1274.57        28.86 o                         
 -10   2  13        559.08        501.00        16.69 o                         
  -8   2  13       8569.58       8712.92       110.74 o                         
  -6   2  13       7214.67       7463.07        91.23 o                         
  -4   2  13       2060.19       2055.74        25.98 o                         
  -2   2  13        349.43        322.17         8.77 o                         
   0   2  13        542.00        478.26        11.85 o                         
   2   2  13        688.57        735.65        14.73 o                         
   4   2  13         22.11         17.41         8.04 o                         
   6   2  13       3294.56       3298.34        47.98 o                         
   8   2  13        583.38        573.82        19.41 o                         
  10   2  13       1651.30       1525.86        36.57 o                         
  12   2  13        218.36        186.26        17.96 o                         
  14   2  13         43.76         48.77        19.76 o                         
 -17   3  13        131.05        137.83        25.69 o                         
 -15   3  13        215.13        237.84        28.75 o                         
 -13   3  13        770.63        702.43        25.69 o                         
 -11   3  13        181.90        183.93        15.43 o                         
  -9   3  13        820.67        831.30        21.92 o                         
  -7   3  13       8281.81       8082.43       107.76 o                         
  -5   3  13         78.76         87.19         6.96 o                         
  -3   3  13       7045.32       6976.85        89.31 o                         
  -1   3  13        718.06        780.55        15.53 o                         
   1   3  13        560.38        532.58        12.34 o                         
   3   3  13       2999.77       3017.59        41.82 o                         
   5   3  13        210.21        225.23        11.52 o                         
   7   3  13        300.38        289.91        13.60 o                         
   9   3  13        141.05        140.32        13.13 o                         
  11   3  13        960.82        937.90        31.59 o                         
  13   3  13        160.70        175.19        19.67 o                         
 -16   4  13        398.79        409.77        27.12 o                         
 -14   4  13       2644.04       2703.91        69.01 o                         
 -12   4  13       5154.23       4838.89       108.30 o                         
 -10   4  13        646.92        744.30        22.48 o                         
  -8   4  13        240.82        261.77        12.96 o                         
  -6   4  13       1288.09       1255.80        21.42 o                         
  -4   4  13       7206.84       7173.82       101.53 o                         
  -2   4  13       4993.27       5026.36        68.89 o                         
   0   4  13       2576.32       2582.22        33.25 o                         
   2   4  13      13927.26      13912.08       175.11 o                         
   4   4  13        351.77        396.40        14.48 o                         
   6   4  13        994.69       1046.90        26.09 o                         
   8   4  13        154.14        156.68        13.87 o                         
  10   4  13       1737.99       1664.83        38.20 o                         
  12   4  13        761.21        745.14        28.88 o                         
 -17   5  13       4084.14       3819.42        98.33 o                         
 -15   5  13        367.26        371.51        25.77 o                         
 -13   5  13       1928.07       2016.29        47.73 o                         
 -11   5  13         23.36         33.14        14.26 o                         
  -9   5  13       6848.59       6890.53        92.90 o                         
  -7   5  13       5043.73       5122.17        74.51 o                         
  -5   5  13       6637.15       6656.36       101.47 o                         
  -3   5  13        124.62        150.84        10.32 o                         
  -1   5  13        208.57        238.84         8.88 o                         
   1   5  13      11589.29      11984.90       145.12 o                         
   3   5  13       5787.68       5579.34        77.87 o                         
   5   5  13       1957.93       1920.48        38.36 o                         
   7   5  13        531.47        501.18        18.66 o                         
   9   5  13         31.53         34.01        15.25 o                         
  11   5  13       1179.08       1203.90        38.00 o                         
 -16   6  13        327.03        277.93        27.11 o                         
 -14   6  13       2640.95       2389.10        65.46 o                         
 -12   6  13       3857.40       4034.67        83.60 o                         
 -10   6  13       4677.88       4723.46        86.75 o                         
  -8   6  13        172.30        197.39        11.20 o                         
  -6   6  13        190.16        200.50        12.96 o                         
  -4   6  13       5518.34       5481.84       107.38 o                         
  -2   6  13        871.10        876.98        19.41 o                         
   0   6  13       5857.41       5975.44        71.63 o                         
   2   6  13       1320.09       1357.12        33.35 o                         
   4   6  13        339.30        352.96        15.00 o                         
   6   6  13       1118.18       1139.28        34.11 o                         
   8   6  13       4730.59       4756.74        73.58 o                         
  10   6  13       4497.66       4351.39        70.82 o                         
  12   6  13        584.62        505.48        26.53 o                         
 -15   7  13       1264.27       1212.94        75.34 o                         
 -13   7  13        273.83        245.69        35.81 o                         
 -11   7  13         30.55         63.48        14.20 o                         
  -9   7  13       2521.54       2614.50        49.50 o                         
  -7   7  13       4705.95       4783.46        80.71 o                         
  -5   7  13      12400.24      12448.50       185.18 o                         
  -3   7  13        129.80        165.51        12.85 o                         
  -1   7  13        552.47        589.77        16.44 o                         
   1   7  13       2044.45       2047.93        34.86 o                         
   3   7  13       3972.14       4115.36        68.80 o                         
   5   7  13       5443.86       5507.15        93.19 o                         
   7   7  13        453.13        477.15        21.88 o                         
   9   7  13        534.56        531.40        25.99 o                         
  11   7  13         14.39          5.62        22.97 o                         
 -12   8  13       4552.83       4428.84       156.89 o                         
 -10   8  13       4319.45       4651.12       118.61 o                         
  -8   8  13        728.88        713.01        26.06 o                         
  -6   8  13       2615.34       2596.02        77.41 o                         
  -4   8  13       2637.14       2531.20        53.59 o                         
  -2   8  13       2304.04       2383.75        59.06 o                         
   0   8  13       5532.10       5704.49        96.13 o                         
   2   8  13       1545.29       1645.50        40.57 o                         
   4   8  13        501.70        495.29        28.91 o                         
   6   8  13       2931.84       3113.36        57.80 o                         
   8   8  13       2429.75       2576.27        52.74 o                         
 -11   9  13        461.12        529.09        30.53 o                         
  -9   9  13       1732.45       1761.06        40.31 o                         
  -7   9  13      11868.79      11773.48       217.36 o                         
  -5   9  13       3597.74       3438.08        84.67 o                         
  -3   9  13       3244.37       3180.57        70.00 o                         
  -1   9  13          9.66         10.36        14.51 o                         
   1   9  13       3379.19       3573.63        61.64 o                         
   3   9  13        413.20        464.82        20.86 o                         
   5   9  13      11671.47      11685.52       177.04 o                         
   7   9  13         30.78         49.35        20.51 o                         
 -10  10  13       1913.75       1984.83        68.91 o                         
  -8  10  13        282.40        295.59        23.28 o                         
  -6  10  13        692.29        763.18        36.89 o                         
  -4  10  13        602.77        620.26        30.54 o                         
  -2  10  13       2020.86       2024.94        67.06 o                         
   0  10  13       2414.76       2506.24        65.87 o                         
   2  10  13        783.55        792.54        31.13 o                         
   4  10  13        624.90        528.84        23.17 o                         
  -5  11  13        683.74        570.87        32.49 o                         
  -3  11  13       1482.25       1507.61        56.11 o                         
  -1  11  13        305.75        345.01        23.00 o                         
   1  11  13       2009.66       2095.99        90.42 o                         
 -18   0  14       1616.11       1509.95       114.36 o                         
 -16   0  14      11806.72      12292.76       371.48 o                         
 -14   0  14       1071.97       1086.68        45.62 o                         
 -12   0  14        519.45        553.92        25.29 o                         
 -10   0  14       6699.97       6805.38       209.17 o                         
  -8   0  14      37430.30      36065.85       745.12 o                         
  -6   0  14       8764.02       8556.06       210.49 o                         
  -4   0  14       5615.55       5615.42       140.92 o                         
  -2   0  14       1851.57       1970.27        42.23 o                         
   0   0  14      11479.39      11035.99       206.94 o                         
   2   0  14      22594.82      22889.78       424.92 o                         
   4   0  14       7168.72       7034.11       184.05 o                         
   6   0  14       7546.31       7664.55       237.03 o                         
   8   0  14       4460.92       4451.94       114.49 o                         
  10   0  14       2651.34       2556.91        71.14 o                         
  12   0  14       9083.95       8392.01       223.99 o                         
 -17   1  14         36.33         41.84        26.64 o                         
 -15   1  14       7467.60       7567.53       147.74 o                         
 -13   1  14      13786.90      13465.38       199.58 o                         
 -11   1  14       8361.68       8682.13       173.01 o                         
  -9   1  14        432.41        428.29        14.61 o                         
  -7   1  14        882.20        763.95        18.81 o                         
  -5   1  14       4773.05       4828.39        65.96 o                         
  -3   1  14      25593.88      25343.70       316.24 o                         
  -1   1  14      14426.54      13880.37       166.87 o                         
   1   1  14      14798.17      15009.20       198.01 o                         
   3   1  14        192.89        202.31         9.03 o                         
   5   1  14       3080.92       2980.48        46.15 o                         
   7   1  14      13980.08      14052.93       207.88 o                         
   9   1  14       5221.31       5316.37        78.83 o                         
  11   1  14       7467.39       6881.56       114.22 o                         
  13   1  14        154.59        186.45        23.58 o                         
 -18   2  14       5565.93       5440.77       241.60 o                         
 -16   2  14       7402.45       7287.96       161.54 o                         
 -14   2  14       4559.53       4521.41        91.93 o                         
 -12   2  14       1862.14       1766.41        38.03 o                         
 -10   2  14       8542.18       8603.75       170.29 o                         
  -8   2  14      19862.72      19632.73       272.22 o                         
  -6   2  14      33768.18      31398.50       410.11 o                         
  -4   2  14       5658.56       5704.57        70.65 o                         
  -2   2  14        851.09        871.08        16.82 o                         
   0   2  14       2053.21       1934.15        34.87 o                         
   2   2  14       7440.91       7592.61        96.83 o                         
   4   2  14       4205.27       3994.88        59.55 o                         
   6   2  14       1534.68       1484.67        26.87 o                         
   8   2  14       1331.90       1328.73        28.06 o                         
  10   2  14        222.92        224.61        14.85 o                         
  12   2  14       8313.58       8024.21       142.11 o                         
 -17   3  14       2172.55       2228.88        65.54 o                         
 -15   3  14       5839.15       5730.44       128.37 o                         
 -13   3  14       9349.10       8940.65       206.44 o                         
 -11   3  14      15700.49      15714.82       231.59 o                         
  -9   3  14        425.50        529.32        15.86 o                         
  -7   3  14       4859.99       4600.01        86.50 o                         
  -5   3  14        548.66        609.44        17.59 o                         
  -3   3  14      10747.07      10587.08       133.75 o                         
  -1   3  14      14777.17      14549.57       202.45 o                         
   1   3  14      13880.75      13834.00       166.45 o                         
   3   3  14        426.33        455.11        14.89 o                         
   5   3  14         64.59         86.84        16.83 o                         
   7   3  14       6068.37       6046.39        88.71 o                         
   9   3  14       9087.16       8883.48       144.15 o                         
  11   3  14        907.52        939.00        32.51 o                         
  13   3  14        469.44        482.82        22.86 o                         
 -16   4  14      10020.67      10110.65       218.61 o                         
 -14   4  14       1018.60       1062.28        41.25 o                         
 -12   4  14        523.86        565.04        49.09 o                         
 -10   4  14       3232.17       3228.48        56.18 o                         
  -8   4  14       8351.77       8184.50       115.22 o                         
  -6   4  14      12349.37      11892.32       157.35 o                         
  -4   4  14       1250.44       1204.78        25.01 o                         
  -2   4  14       1064.36       1090.21        30.68 o                         
   0   4  14       8691.99       9023.38       105.67 o                         
   2   4  14       4673.79       4528.65        60.25 o                         
   4   4  14       7606.62       7488.41       102.35 o                         
   6   4  14       3360.93       3338.94        56.83 o                         
   8   4  14       1469.55       1466.43        33.06 o                         
  10   4  14          4.65         48.18        21.76 o                         
  12   4  14        622.35        608.63        25.53 o                         
 -15   5  14       2811.89       2981.85        77.31 o                         
 -13   5  14       2453.57       2172.76        59.13 o                         
 -11   5  14       5802.21       5882.96       114.69 o                         
  -9   5  14         81.77         86.27        12.31 o                         
  -7   5  14          7.57          9.26        16.79 o                         
  -5   5  14       1949.74       2039.55        40.35 o                         
  -3   5  14       3496.37       3536.56        56.84 o                         
  -1   5  14      16329.95      16597.46       199.69 o                         
   1   5  14       6425.37       6413.46        83.51 o                         
   3   5  14       1020.35       1008.01        21.65 o                         
   5   5  14       1205.49       1244.85        31.22 o                         
   7   5  14       1397.13       1409.14        32.98 o                         
   9   5  14       4881.00       4886.84        82.38 o                         
  11   5  14       2435.35       2377.27        53.83 o                         
 -14   6  14       1131.32       1160.73        50.00 o                         
 -12   6  14         31.55         41.19        18.30 o                         
 -10   6  14        847.03       1049.96        28.69 o                         
  -8   6  14       7884.57       7666.74       134.19 o                         
  -6   6  14       1852.14       1897.88        35.80 o                         
  -4   6  14        816.58        839.48        20.44 o                         
  -2   6  14       1706.18       1709.92        29.51 o                         
   0   6  14       9771.52       9932.50       121.42 o                         
   2   6  14        298.98        311.89        13.59 o                         
   4   6  14       5102.95       4944.27        80.77 o                         
   6   6  14       2970.04       2976.33        53.96 o                         
   8   6  14        679.10        664.85        25.72 o                         
  10   6  14        305.96        293.83        22.03 o                         
 -13   7  14       2239.91       1957.55        73.15 o                         
 -11   7  14       4321.55       4609.86       105.19 o                         
  -9   7  14        860.85        876.69        27.22 o                         
  -7   7  14         11.65         27.47        13.44 o                         
  -5   7  14         94.14        145.59        16.08 o                         
  -3   7  14        754.43        697.09        25.64 o                         
  -1   7  14       2690.23       2763.57        42.83 o                         
   1   7  14       4019.15       4098.97        67.38 o                         
   3   7  14         32.33         14.94        15.16 o                         
   5   7  14         14.72         44.25        17.02 o                         
   7   7  14        241.77        246.69        20.02 o                         
   9   7  14        690.82        699.42        27.47 o                         
 -12   8  14          0.43        -16.12        30.87 o                         
 -10   8  14        485.40        503.11        24.11 o                         
  -8   8  14       1208.15       1249.65        39.87 o                         
  -6   8  14       1287.59       1303.49        36.45 o                         
  -4   8  14       3203.53       3078.06        71.46 o                         
  -2   8  14         17.76         30.03        16.66 o                         
   0   8  14         16.58         22.40        14.10 o                         
   2   8  14         75.42         68.41        15.98 o                         
   4   8  14        149.49        159.62        18.10 o                         
   6   8  14       1961.04       1951.22        44.78 o                         
   8   8  14         28.49         43.34        20.95 o                         
 -11   9  14        574.53        430.70        38.14 o                         
  -9   9  14         68.29         78.72        18.38 o                         
  -7   9  14        121.31        102.58        18.69 o                         
  -5   9  14         43.33         51.41        18.34 o                         
  -3   9  14        529.29        509.45        30.16 o                         
  -1   9  14        449.72        441.65        19.78 o                         
   1   9  14       1351.52       1368.41        35.50 o                         
   3   9  14          5.80         18.08        17.73 o                         
   5   9  14       1049.80       1074.96        36.97 o                         
   7   9  14        894.79        827.26        34.87 o                         
  -8  10  14        600.27        622.97        61.38 o                         
  -6  10  14          4.36         -6.02        19.45 o                         
  -4  10  14         43.95         14.70        20.10 o                         
  -2  10  14         12.67         13.62        18.78 o                         
   0  10  14        788.34        896.04        33.37 o                         
   2  10  14         66.00         47.64        20.04 o                         
   4  10  14         48.05         28.31        20.39 o                         
  -3  11  14         83.82         81.69        35.46 o                         
 -17   1  15         48.77         58.13        26.38 o                         
 -15   1  15         72.09         75.16        16.09 o                         
 -13   1  15        429.60        437.50        22.95 o                         
 -11   1  15        452.77        445.74        19.18 o                         
  -9   1  15        772.14        750.74        24.48 o                         
  -7   1  15       2326.69       2349.99        39.70 o                         
  -5   1  15       1060.22       1082.71        19.87 o                         
  -3   1  15        147.78        144.18         7.57 o                         
  -1   1  15        922.04       1011.04        17.44 o                         
   1   1  15        498.95        552.61        15.19 o                         
   3   1  15       6078.92       6076.77        87.16 o                         
   5   1  15         44.94         46.86        10.69 o                         
   7   1  15        900.97        891.57        24.30 o                         
   9   1  15       1162.66       1116.97        27.73 o                         
  11   1  15       1014.56        899.12        32.04 o                         
  13   1  15        306.75        239.37        20.35 o                         
 -16   2  15        877.41       1000.31        45.25 o                         
 -14   2  15       1656.53       1649.55        45.60 o                         
 -12   2  15        337.30        327.63        18.05 o                         
 -10   2  15        226.77        229.43        10.52 o                         
  -8   2  15        320.03        292.70        11.29 o                         
  -6   2  15        603.99        581.45        20.51 o                         
  -4   2  15       3110.19       2863.42        39.93 o                         
  -2   2  15       3235.00       3149.67        43.30 o                         
   0   2  15        715.57        741.13        17.93 o                         
   2   2  15        686.42        663.93        19.60 o                         
   4   2  15         54.73         50.87         9.92 o                         
   6   2  15        199.70        205.97        11.90 o                         
   8   2  15        392.42        366.10        15.14 o                         
  10   2  15         33.35         15.75        15.65 o                         
  12   2  15        814.01        712.80        32.23 o                         
 -17   3  15        530.41        487.02        36.41 o                         
 -15   3  15        643.69        774.94        39.51 o                         
 -13   3  15          6.38          3.49        17.28 o                         
 -11   3  15         44.39         70.04        18.03 o                         
  -9   3  15       5704.75       5427.75        87.57 o                         
  -7   3  15        940.62       1081.40        22.22 o                         
  -5   3  15       3016.93       3035.74        48.45 o                         
  -3   3  15       1252.60       1253.07        25.88 o                         
  -1   3  15         23.78         29.15         9.53 o                         
   1   3  15       1185.26       1123.37        21.94 o                         
   3   3  15       2497.18       2446.54        40.42 o                         
   5   3  15       2468.49       2412.90        43.67 o                         
   7   3  15         31.20         25.09        12.42 o                         
   9   3  15         11.47         15.23        15.42 o                         
  11   3  15        679.73        742.69        29.39 o                         
 -16   4  15        875.93        881.24        54.78 o                         
 -14   4  15       2626.11       2521.86        80.75 o                         
 -12   4  15       1699.37       1652.54        90.78 o                         
 -10   4  15       2333.96       2206.88        55.38 o                         
  -8   4  15       2126.93       2078.59        41.27 o                         
  -6   4  15         94.05        121.66        10.07 o                         
  -4   4  15       2471.98       2467.97        45.70 o                         
  -2   4  15        130.93        131.70        11.46 o                         
   0   4  15       3286.01       3247.32        62.05 o                         
   2   4  15        682.72        617.40        18.49 o                         
   4   4  15       1486.60       1469.40        31.65 o                         
   6   4  15       5022.30       4831.75        78.11 o                         
   8   4  15       1599.97       1624.94        40.92 o                         
  10   4  15       1088.08       1079.12        37.19 o                         
  12   4  15        198.43         90.90        53.43 o                         
 -15   5  15        127.27        175.25        31.58 o                         
 -13   5  15        565.81        595.37        42.49 o                         
 -11   5  15       5065.52       5013.14       112.41 o                         
  -9   5  15       2927.56       2874.32        64.47 o                         
  -7   5  15       5017.85       5030.73        78.30 o                         
  -5   5  15        544.95        545.37        22.98 o                         
  -3   5  15        660.00        700.11        19.88 o                         
  -1   5  15        858.16        923.97        21.13 o                         
   1   5  15        840.10        782.51        18.16 o                         
   3   5  15       2065.50       2206.38        41.97 o                         
   5   5  15       4604.08       4407.14        72.67 o                         
   7   5  15         50.94         44.88        17.07 o                         
   9   5  15         24.27         13.77        18.17 o                         
  11   5  15         89.57        105.29        21.74 o                         
 -14   6  15        334.56        301.67        33.19 o                         
 -12   6  15       4606.98       4402.40       121.74 o                         
 -10   6  15       1042.84       1040.66        74.43 o                         
  -8   6  15         90.92        114.40        17.99 o                         
  -6   6  15       2093.34       2169.55        51.57 o                         
  -4   6  15       8989.09       9107.46       158.70 o                         
  -2   6  15       7809.89       8086.68       115.75 o                         
   0   6  15      11377.12      11605.47       155.08 o                         
   2   6  15        764.78        740.08        26.81 o                         
   4   6  15        162.22        184.71        16.65 o                         
   6   6  15       1434.20       1484.16        37.40 o                         
   8   6  15       2374.14       2427.28        50.17 o                         
  10   6  15        464.01        457.18        25.15 o                         
 -13   7  15        316.04        324.83        34.12 o                         
 -11   7  15       2041.29       1962.15       112.02 o                         
  -9   7  15       4417.99       4605.13        86.20 o                         
  -7   7  15       4791.74       4883.03        89.68 o                         
  -5   7  15       8335.25       7952.06       140.75 o                         
  -3   7  15       1698.32       1661.12        41.45 o                         
  -1   7  15        185.81        187.70        14.15 o                         
   1   7  15        609.49        670.49        25.84 o                         
   3   7  15       2810.98       2890.92        53.12 o                         
   5   7  15       4142.14       4287.49        72.66 o                         
   7   7  15        835.24        830.26        33.28 o                         
   9   7  15        379.58        418.80        24.22 o                         
 -12   8  15        409.43        351.29        50.60 o                         
 -10   8  15       4080.91       4014.71        96.99 o                         
  -8   8  15         92.56        113.97        18.70 o                         
  -6   8  15        439.19        471.73        26.96 o                         
  -4   8  15       4198.12       4222.99       103.57 o                         
  -2   8  15       4211.87       4351.47       104.30 o                         
   0   8  15       2779.11       2819.27        58.77 o                         
   2   8  15         77.80        106.08        17.02 o                         
   4   8  15        640.36        725.35        35.26 o                         
   6   8  15       1808.82       2001.39        46.65 o                         
  -9   9  15       4021.23       4219.19       104.71 o                         
  -7   9  15       2916.03       2938.13       106.05 o                         
  -5   9  15       1279.70       1214.14        44.68 o                         
  -3   9  15        226.08        232.96        20.88 o                         
  -1   9  15       1895.03       1960.78        56.40 o                         
   1   9  15        147.72        138.09        17.56 o                         
   3   9  15       1903.97       1898.86        43.96 o                         
   5   9  15       3198.67       3204.01        61.19 o                         
  -6  10  15       2137.92       2115.76        71.31 o                         
  -4  10  15       3218.03       3254.93       136.67 o                         
  -2  10  15       2687.01       2740.95       117.83 o                         
   0  10  15       3318.92       3455.39       119.23 o                         
   2  10  15        711.18        637.32        28.89 o                         
 -16   0  16       2538.52       2457.63        88.05 o                         
 -14   0  16        979.15       1138.36        45.97 o                         
 -12   0  16       1164.20       1234.02        61.33 o                         
 -10   0  16      19006.54      19365.14       573.56 o                         
  -8   0  16      17180.44      17030.71       411.18 o                         
  -6   0  16       5511.89       5412.23       138.51 o                         
  -4   0  16       6587.49       6318.30       159.21 o                         
  -2   0  16         90.22        137.13        13.14 o                         
   0   0  16       1769.22       1783.69        40.80 o                         
   2   0  16      21273.16      20476.91       381.84 o                         
   4   0  16      10631.30      10666.25       258.58 o                         
   6   0  16       2073.88       2095.62        90.39 o                         
   8   0  16        699.83        678.73        33.26 o                         
  10   0  16       1318.56       1368.35        71.89 o                         
  12   0  16       6217.67       5642.59       243.60 o                         
 -17   1  16       2403.98       2320.22        94.71 o                         
 -15   1  16       4924.09       4771.54       101.11 o                         
 -13   1  16      20171.58      20780.20       354.75 o                         
 -11   1  16       6293.69       6319.61       126.41 o                         
  -9   1  16        680.12        718.28        23.24 o                         
  -7   1  16        263.34        278.70        12.94 o                         
  -5   1  16      12295.79      11673.54       163.72 o                         
  -3   1  16      19458.78      18956.68       237.69 o                         
  -1   1  16       8297.26       8136.48       121.89 o                         
   1   1  16       4761.25       4721.59        68.79 o                         
   3   1  16        738.90        702.80        21.68 o                         
   5   1  16       1285.02       1302.80        34.12 o                         
   7   1  16       2285.75       2260.95        56.61 o                         
   9   1  16       1374.68       1479.37        48.00 o                         
  11   1  16       2983.07       2787.15        66.12 o                         
 -16   2  16       4597.30       4676.04       154.44 o                         
 -14   2  16         10.35         43.44        18.30 o                         
 -12   2  16       1202.03       1198.28        32.36 o                         
 -10   2  16       7960.14       7631.48       123.74 o                         
  -8   2  16      11485.88      11548.53       170.69 o                         
  -6   2  16        314.24        327.59        12.01 o                         
  -4   2  16       4795.98       4851.64        67.41 o                         
  -2   2  16       1406.63       1461.27        24.73 o                         
   0   2  16       7207.40       6949.86        93.78 o                         
   2   2  16      14783.60      14253.62       236.54 o                         
   4   2  16      16566.27      17018.52       265.70 o                         
   6   2  16       2142.06       2144.45        41.03 o                         
   8   2  16       1320.90       1272.52        34.03 o                         
  10   2  16       2479.15       2375.58        51.83 o                         
  12   2  16       3276.83       3102.41        90.17 o                         
 -15   3  16       3810.94       3861.95       171.42 o                         
 -13   3  16      13631.51      13312.44       252.05 o                         
 -11   3  16       6141.36       5941.93       151.55 o                         
  -9   3  16         40.95         39.80        17.80 o                         
  -7   3  16        304.01        376.24        14.86 o                         
  -5   3  16      11550.94      11111.43       166.65 o                         
  -3   3  16      22335.62      21961.50       401.08 o                         
  -1   3  16       8322.88       8202.16       141.31 o                         
   1   3  16        843.17        847.06        22.56 o                         
   3   3  16        920.10        912.86        26.42 o                         
   5   3  16       3687.34       3554.49        59.51 o                         
   7   3  16       6061.38       5962.66        94.30 o                         
   9   3  16       2957.62       2925.15        64.20 o                         
  11   3  16       6055.44       5584.15       105.04 o                         
 -16   4  16       4217.45       4105.72       131.07 o                         
 -14   4  16        727.58        796.12        49.21 o                         
 -12   4  16       2109.79       2214.58       100.20 o                         
 -10   4  16       8385.31       7944.43       151.72 o                         
  -8   4  16       6091.84       6248.71        95.18 o                         
  -6   4  16       3870.20       3867.67        71.14 o                         
  -4   4  16       5541.19       5587.22        86.89 o                         
  -2   4  16        167.24        194.78        13.89 o                         
   0   4  16       1571.56       1527.89        33.70 o                         
   2   4  16       5381.38       5313.16        70.61 o                         
   4   4  16       2328.73       2369.31        47.15 o                         
   6   4  16       5472.67       5320.07        85.19 o                         
   8   4  16        129.79        128.87        18.10 o                         
  10   4  16        284.23        279.72        21.46 o                         
 -15   5  16       4588.23       4477.06       126.07 o                         
 -13   5  16       3709.86       3846.57       180.01 o                         
 -11   5  16       4693.49       4858.86       129.60 o                         
  -9   5  16       2482.52       2298.37        66.41 o                         
  -7   5  16        879.77        900.47        29.15 o                         
  -5   5  16       6582.71       6606.00       117.91 o                         
  -3   5  16       2068.18       2012.20        41.70 o                         
  -1   5  16       6029.54       6123.56        89.27 o                         
   1   5  16       3552.20       3619.05        56.43 o                         
   3   5  16       3015.92       3105.28        54.38 o                         
   5   5  16         48.12         28.75        17.44 o                         
   7   5  16       2117.59       2025.48        44.06 o                         
   9   5  16        620.71        663.87        26.62 o                         
 -14   6  16          7.34         -6.32        30.88 o                         
 -12   6  16        526.06        457.33        33.18 o                         
 -10   6  16       3599.02       3397.82        82.61 o                         
  -8   6  16       5056.45       4940.55       101.11 o                         
  -6   6  16       1935.59       1963.61        57.92 o                         
  -4   6  16       5211.93       5441.20       108.99 o                         
  -2   6  16         18.55         18.75        14.66 o                         
   0   6  16        250.35        274.41        17.59 o                         
   2   6  16       3244.70       3190.88        56.58 o                         
   4   6  16       4559.17       4703.49        77.35 o                         
   6   6  16        930.55       1005.07        33.81 o                         
   8   6  16         51.84         68.52        19.73 o                         
 -13   7  16        202.65        214.50        35.59 o                         
 -11   7  16       2066.86       2100.57        74.96 o                         
  -9   7  16         16.36         21.48        21.69 o                         
  -7   7  16        488.00        521.98        41.24 o                         
  -5   7  16       1897.71       1864.12        43.62 o                         
  -3   7  16        251.20        249.39        17.20 o                         
  -1   7  16       1068.40       1037.61        29.21 o                         
   1   7  16        582.05        549.00        25.52 o                         
   3   7  16        562.53        594.67        22.52 o                         
   5   7  16        170.06        217.98        20.10 o                         
   7   7  16        374.51        351.38        22.75 o                         
 -10   8  16        430.82        385.33        49.69 o                         
  -8   8  16       1169.34       1246.99        52.39 o                         
  -6   8  16        694.96        797.99        48.17 o                         
  -4   8  16        440.92        416.29        21.13 o                         
  -2   8  16         29.07         39.79        17.41 o                         
   0   8  16        765.26        766.83        30.77 o                         
   2   8  16       2607.79       2469.01        49.37 o                         
   4   8  16       1542.07       1503.87        41.18 o                         
   6   8  16        657.04        681.66        28.86 o                         
  -9   9  16         44.34         21.77        29.41 o                         
  -7   9  16         19.36          8.37        27.85 o                         
  -5   9  16        562.31        547.42        33.89 o                         
  -3   9  16        748.08        658.80        29.61 o                         
  -1   9  16       1506.57       1568.57        46.93 o                         
   1   9  16         11.98          4.55        18.62 o                         
   3   9  16        230.78        205.42        20.58 o                         
  -4  10  16        329.56        314.16        35.32 o                         
  -2  10  16        444.58        381.85        26.14 o                         
 -15   1  17          7.41         -1.73        25.85 o                         
 -13   1  17        137.93        172.08        17.74 o                         
 -11   1  17        154.38        166.72        19.25 o                         
  -9   1  17       3016.90       2857.10        56.65 o                         
  -7   1  17        539.68        488.25        16.79 o                         
  -5   1  17       1073.35       1074.41        27.73 o                         
  -3   1  17        298.27        339.10        12.17 o                         
  -1   1  17          2.54          4.38         8.92 o                         
   1   1  17        454.87        464.27        18.59 o                         
   3   1  17        130.88        125.28        12.39 o                         
   5   1  17        286.83        286.12        14.51 o                         
   7   1  17        214.92        216.39        14.83 o                         
   9   1  17       1642.32       1568.88        41.60 o                         
  11   1  17        329.07        238.71        23.44 o                         
 -16   2  17         56.13         47.85        28.34 o                         
 -14   2  17        123.12        147.99        24.68 o                         
 -12   2  17        818.73        858.07        32.45 o                         
 -10   2  17        119.20        150.58        12.38 o                         
  -8   2  17        913.09        836.49        25.72 o                         
  -6   2  17       2018.27       1918.83        33.82 o                         
  -4   2  17       6033.37       6067.28       103.22 o                         
  -2   2  17         96.26        138.14        14.07 o                         
   0   2  17         11.60         17.43         9.79 o                         
   2   2  17        317.90        306.59        13.29 o                         
   4   2  17        341.97        327.75        17.10 o                         
   6   2  17        593.42        585.03        24.27 o                         
   8   2  17       1547.37       1516.71        52.56 o                         
  10   2  17         25.62          0.13        18.92 o                         
 -15   3  17         93.38        102.80        27.44 o                         
 -13   3  17        103.29        117.70        22.04 o                         
 -11   3  17       1238.96       1282.70        41.05 o                         
  -9   3  17       1253.64       1174.46        36.34 o                         
  -7   3  17       2176.34       2084.74        36.56 o                         
  -5   3  17       1301.71       1206.14        32.14 o                         
  -3   3  17       1554.66       1627.53        32.17 o                         
  -1   3  17         17.93         22.64        12.66 o                         
   1   3  17       2947.74       2825.42        45.48 o                         
   3   3  17       2143.35       2177.13        44.25 o                         
   5   3  17        348.29        392.70        24.96 o                         
   7   3  17        110.92        108.72        16.13 o                         
   9   3  17        458.43        443.45        26.07 o                         
 -14   4  17        999.67        892.37        52.01 o                         
 -12   4  17       1582.20       1769.27        67.71 o                         
 -10   4  17        351.97        378.92        34.07 o                         
  -8   4  17       2076.09       1893.69        52.74 o                         
  -6   4  17       4154.58       3900.17        73.49 o                         
  -4   4  17       6122.87       6130.27       109.68 o                         
  -2   4  17       7497.82       7481.68       123.37 o                         
   0   4  17        144.18        164.52        16.20 o                         
   2   4  17          4.33          8.68        13.56 o                         
   4   4  17         43.76         57.67        14.76 o                         
   6   4  17        987.98        991.26        31.45 o                         
   8   4  17       3115.45       3065.14        58.09 o                         
  10   4  17         11.84         -4.69        21.21 o                         
 -13   5  17       3114.98       3303.94       147.77 o                         
 -11   5  17         73.68         83.08        25.68 o                         
  -9   5  17       3624.14       3734.17        89.31 o                         
  -7   5  17       3760.21       3644.96        82.13 o                         
  -5   5  17       1221.20       1247.86        46.37 o                         
  -3   5  17         21.98         15.42        16.66 o                         
  -1   5  17       1320.89       1219.85        37.33 o                         
   1   5  17         61.99         59.43        16.15 o                         
   3   5  17       8776.26       8801.52       134.54 o                         
   5   5  17        327.94        336.70        19.10 o                         
   7   5  17        230.45        219.65        19.44 o                         
   9   5  17        175.01        174.34        21.64 o                         
 -12   6  17       2285.17       2218.09       113.25 o                         
 -10   6  17       2334.50       2462.94        66.18 o                         
  -8   6  17        371.24        358.43        25.89 o                         
  -6   6  17       2564.78       2546.02        74.01 o                         
  -4   6  17       2242.97       2290.49        52.21 o                         
  -2   6  17       5566.55       5793.77        98.05 o                         
   0   6  17       1827.55       1817.62        45.90 o                         
   2   6  17         15.60         24.75        15.56 o                         
   4   6  17       1360.05       1356.81        36.67 o                         
   6   6  17       3488.77       3568.46        64.42 o                         
   8   6  17       1343.27       1363.29        41.13 o                         
 -11   7  17       1959.64       1846.89       102.42 o                         
  -9   7  17       1459.50       1426.94       127.44 o                         
  -7   7  17       2673.87       2592.49       107.95 o                         
  -5   7  17        133.98         87.75        25.44 o                         
  -3   7  17        122.38        121.07        20.14 o                         
  -1   7  17       5806.07       6081.24       113.10 o                         
   1   7  17       2908.57       2906.09        67.02 o                         
   3   7  17       3804.96       3873.34        71.12 o                         
   5   7  17       1022.08       1047.22        36.83 o                         
 -10   8  17         49.60         -6.74        43.92 o                         
  -8   8  17        221.14        207.20        27.75 o                         
  -6   8  17       2921.38       3079.69       108.43 o                         
  -4   8  17       4127.90       4259.04       169.00 o                         
  -2   8  17       2604.65       2572.21        83.31 o                         
   0   8  17        242.09        235.20        17.52 o                         
   2   8  17        130.69        151.24        18.55 o                         
   4   8  17        217.39        232.58        21.24 o                         
  -7   9  17       3194.64       3153.41       151.84 o                         
  -5   9  17       2252.84       2107.25       127.11 o                         
  -3   9  17       1040.73       1047.97        56.49 o                         
  -1   9  17       1240.64       1287.13        55.81 o                         
   1   9  17       5078.17       5079.89       145.02 o                         
 -14   0  18        297.30        289.78        67.83 o                         
 -12   0  18       9229.99       9843.33       301.27 o                         
 -10   0  18      12716.36      12734.17       337.87 o                         
  -8   0  18      11709.42      11732.21       248.61 o                         
  -6   0  18       7580.67       7750.40       242.88 o                         
  -4   0  18       1245.03       1183.48        45.15 o                         
  -2   0  18       4035.88       3836.80        79.50 o                         
   0   0  18      10426.33       9933.12       188.81 o                         
   2   0  18       9928.98       9799.30       210.16 o                         
   4   0  18      11281.87      11163.77       271.67 o                         
   6   0  18       1408.30       1276.55        49.26 o                         
   8   0  18         10.72          8.10        30.77 o                         
  10   0  18        879.19        800.74        47.21 o                         
 -15   1  18       2688.23       2623.46       235.84 o                         
 -13   1  18      11062.83      11778.38       296.15 o                         
 -11   1  18       2804.45       2983.28        76.71 o                         
  -9   1  18          9.65         21.42        15.23 o                         
  -7   1  18       6958.94       6983.61       138.23 o                         
  -5   1  18       5335.51       5482.21        92.19 o                         
  -3   1  18       6080.68       6213.53        90.76 o                         
  -1   1  18      11274.55      11236.16       159.24 o                         
   1   1  18          9.31         27.14        11.53 o                         
   3   1  18        192.79        207.55        13.06 o                         
   5   1  18       7660.66       7394.80       130.34 o                         
   7   1  18       7885.06       7857.88       138.96 o                         
   9   1  18       6527.41       6060.01       122.03 o                         
 -14   2  18        173.29        226.37        21.80 o                         
 -12   2  18       2908.89       2961.56        66.57 o                         
 -10   2  18      17501.58      17377.37       297.28 o                         
  -8   2  18      11490.22      11225.93       214.56 o                         
  -6   2  18       2387.17       2353.12        39.32 o                         
  -4   2  18       5013.20       4762.39        67.37 o                         
  -2   2  18       5240.05       5181.74        80.94 o                         
   0   2  18       4726.31       4663.84        74.07 o                         
   2   2  18       7975.99       7921.22       121.34 o                         
   4   2  18       3447.62       3475.48        63.35 o                         
   6   2  18        136.92        154.10        17.07 o                         
   8   2  18        503.58        447.72        21.83 o                         
  10   2  18        268.53        257.50        31.62 o                         
 -15   3  18       7811.47       7871.31       384.21 o                         
 -13   3  18       7549.22       7772.04       249.98 o                         
 -11   3  18        899.76        973.15        65.76 o                         
  -9   3  18        104.53        144.84        13.64 o                         
  -7   3  18       8529.72       7898.08       151.49 o                         
  -5   3  18       3647.78       3678.38        61.18 o                         
  -3   3  18       6795.01       6809.73       119.84 o                         
  -1   3  18       5654.12       5832.96        97.50 o                         
   1   3  18       1260.30       1157.80        31.12 o                         
   3   3  18        869.57        792.65        28.70 o                         
   5   3  18       2347.76       2279.61        48.05 o                         
   7   3  18       1825.22       1811.36        45.47 o                         
   9   3  18       2055.33       1933.47        50.03 o                         
 -14   4  18        601.75        683.24        64.13 o                         
 -12   4  18       1531.90       1574.65        60.38 o                         
 -10   4  18       8257.47       8051.02       154.75 o                         
  -8   4  18       3026.96       3045.01        85.17 o                         
  -6   4  18       2111.20       2078.18        47.30 o                         
  -4   4  18       1507.61       1459.40        40.95 o                         
  -2   4  18       2981.25       2959.49        60.97 o                         
   0   4  18       5440.08       5446.78       110.69 o                         
   2   4  18       6574.05       6477.08       108.68 o                         
   4   4  18       2451.54       2497.16        51.29 o                         
   6   4  18        248.74        285.61        19.95 o                         
   8   4  18         46.38         22.08        20.03 o                         
 -13   5  18       3711.49       3819.54       164.21 o                         
 -11   5  18        303.14        242.45        28.12 o                         
  -9   5  18         19.20         41.52        19.64 o                         
  -7   5  18       2643.90       2617.62        66.32 o                         
  -5   5  18       5349.59       5327.14       121.02 o                         
  -3   5  18       2644.61       2763.28        59.17 o                         
  -1   5  18       3160.07       3202.57        66.27 o                         
   1   5  18       1700.54       1690.89        45.74 o                         
   3   5  18        619.53        661.04        28.97 o                         
   5   5  18       2365.58       2361.74        51.72 o                         
   7   5  18       3761.26       3780.02        72.73 o                         
 -12   6  18       1349.18       1398.95        63.80 o                         
 -10   6  18       2171.17       2121.90       100.28 o                         
  -8   6  18       3153.46       3410.32       107.05 o                         
  -6   6  18        978.59        917.84        40.73 o                         
  -4   6  18        202.63        190.73        20.38 o                         
  -2   6  18       2525.88       2537.79        57.60 o                         
   0   6  18        454.01        439.93        24.67 o                         
   2   6  18       7734.84       7741.62       129.25 o                         
   4   6  18         84.08         85.76        20.15 o                         
   6   6  18        261.63        220.59        22.48 o                         
 -11   7  18         38.77         49.88        35.49 o                         
  -9   7  18       1359.16       1429.51        60.68 o                         
  -7   7  18        806.21        908.44        48.57 o                         
  -5   7  18       1431.39       1422.02        49.18 o                         
  -3   7  18       1791.20       1889.11        55.12 o                         
  -1   7  18       3923.35       3911.59        79.56 o                         
   1   7  18       2261.78       2168.26        49.05 o                         
   3   7  18        661.30        610.43        26.02 o                         
   5   7  18        281.25        231.86        23.35 o                         
  -8   8  18       2128.41       2072.94        85.35 o                         
  -6   8  18        151.31        114.59        29.08 o                         
  -4   8  18         17.63         -5.24        25.01 o                         
  -2   8  18         41.23         26.99        25.48 o                         
   0   8  18       1026.37        988.75        43.54 o                         
   2   8  18         34.59         56.81        20.35 o                         
  -3   9  18         11.44         -3.76        82.76 o                         
 -15   1  19         16.58         74.21        68.08 o                         
 -13   1  19         24.19         59.55        29.53 o                         
 -11   1  19        510.23        503.31        33.97 o                         
  -9   1  19         17.82         18.85        14.20 o                         
  -7   1  19         39.55         37.09        18.99 o                         
  -5   1  19        592.79        543.70        34.07 o                         
  -3   1  19         19.24         72.63        19.43 o                         
  -1   1  19       1810.25       1853.28        37.07 o                         
   1   1  19        277.10        290.11        14.97 o                         
   3   1  19          6.65         16.16        13.73 o                         
   5   1  19        795.78        807.94        30.12 o                         
   7   1  19          1.64          0.83        18.33 o                         
   9   1  19        181.42        142.43        26.32 o                         
 -14   2  19       2440.03       2562.75       120.28 o                         
 -12   2  19       1427.77       1501.29        58.72 o                         
 -10   2  19          4.08         19.19        17.31 o                         
  -8   2  19         18.95         10.78        15.13 o                         
  -6   2  19       2037.20       1969.61        52.49 o                         
  -4   2  19         99.91        103.10        12.53 o                         
  -2   2  19       6157.52       6199.77       102.91 o                         
   0   2  19          2.68         25.11        15.56 o                         
   2   2  19        171.23        171.42        14.74 o                         
   4   2  19         13.45         16.15        15.09 o                         
   6   2  19        678.65        681.46        31.01 o                         
   8   2  19        371.90        327.32        21.79 o                         
 -13   3  19        718.20        655.92        43.42 o                         
 -11   3  19        531.76        514.55        51.91 o                         
  -9   3  19        611.56        684.74        31.21 o                         
  -7   3  19       1687.07       1577.71        37.41 o                         
  -5   3  19        575.83        477.01        29.33 o                         
  -3   3  19         16.57         16.46        14.47 o                         
  -1   3  19       4065.53       4151.01        79.83 o                         
   1   3  19        282.09        273.28        16.71 o                         
   3   3  19        352.97        343.68        18.26 o                         
   5   3  19         14.77          7.30        16.55 o                         
   7   3  19        134.38        186.52        20.10 o                         
 -12   4  19       1523.67       1472.67        59.06 o                         
 -10   4  19        194.83        190.56        30.67 o                         
  -8   4  19        489.20        500.52        25.99 o                         
  -6   4  19        175.67        179.14        17.93 o                         
  -4   4  19       2745.47       2735.98        58.47 o                         
  -2   4  19        591.02        615.36        31.59 o                         
   0   4  19        772.44        774.54        34.29 o                         
   2   4  19         19.36         32.95        16.53 o                         
   4   4  19        951.14        856.51        33.45 o                         
   6   4  19       1830.69       1788.15        45.08 o                         
 -11   5  19        393.49        367.73        31.60 o                         
  -9   5  19       4067.51       3663.87       103.91 o                         
  -7   5  19       1373.38       1359.20        48.10 o                         
  -5   5  19        274.43        291.71        20.85 o                         
  -3   5  19       1903.65       1938.12        48.60 o                         
  -1   5  19       3290.51       3374.87        69.96 o                         
   1   5  19       4220.61       4247.58        84.16 o                         
   3   5  19       1164.29       1123.94        36.94 o                         
   5   5  19        261.43        240.77        21.20 o                         
 -10   6  19         20.58         65.62        36.53 o                         
  -8   6  19       1304.55       1270.09        57.58 o                         
  -6   6  19       3198.84       3247.12        76.06 o                         
  -4   6  19       3543.92       3572.46        82.89 o                         
  -2   6  19       1458.22       1461.03        44.63 o                         
   0   6  19         12.81         38.73        21.49 o                         
   2   6  19         12.67         17.17        17.96 o                         
   4   6  19       1206.58       1259.38        41.47 o                         
  -9   7  19       3947.76       3752.17       236.24 o                         
  -7   7  19       1773.13       1891.02        64.62 o                         
  -5   7  19        649.70        710.78        36.52 o                         
  -3   7  19         24.40         24.40        24.74 o                         
  -1   7  19       5152.94       5290.98       101.80 o                         
   1   7  19       1835.35       1838.77        52.36 o                         
   3   7  19        124.02        139.29        21.95 o                         
  -6   8  19       3703.22       3877.79       219.10 o                         
  -4   8  19       3496.12       3479.67       143.81 o                         
  -2   8  19       2229.73       2031.82        62.19 o                         
   0   8  19        364.37        326.30        30.78 o                         
 -14   0  20       2258.61       2496.33       171.02 o                         
 -12   0  20        913.21        771.00        64.82 o                         
 -10   0  20       5558.08       5803.39       191.64 o                         
  -8   0  20       7380.01       7477.14       191.46 o                         
  -6   0  20        483.92        617.02        46.84 o                         
  -4   0  20        412.61        503.54        88.42 o                         
  -2   0  20       4549.85       4665.81       161.22 o                         
   0   0  20       1670.81       1813.60        45.41 o                         
   2   0  20       5960.64       6148.50       154.59 o                         
   4   0  20       2550.40       2483.81       124.47 o                         
   6   0  20         41.07         18.45        30.13 o                         
 -13   1  20       3452.50       3543.74       109.23 o                         
 -11   1  20       2449.08       2620.25        74.49 o                         
  -9   1  20       2963.21       3144.03        65.19 o                         
  -7   1  20      12316.22      12493.60       240.14 o                         
  -5   1  20       6418.88       6351.67       130.00 o                         
  -3   1  20      11212.49      11061.23       214.52 o                         
  -1   1  20       4034.48       4066.68        67.86 o                         
   1   1  20        255.62        255.10        15.07 o                         
   3   1  20       1469.59       1463.90        36.31 o                         
   5   1  20       5596.91       5639.12       112.91 o                         
   7   1  20       3476.20       3211.77        73.11 o                         
 -12   2  20       4750.72       4916.38       139.27 o                         
 -10   2  20       9807.88       9850.36       212.53 o                         
  -8   2  20       3702.73       3740.14        84.40 o                         
  -6   2  20       4125.14       4459.61        96.09 o                         
  -4   2  20       4369.02       4315.68        81.78 o                         
  -2   2  20        789.06        799.92        30.67 o                         
   0   2  20       8351.57       8627.05       153.16 o                         
   2   2  20       5815.35       5758.15        97.70 o                         
   4   2  20       2394.78       2383.55        50.01 o                         
   6   2  20          0.62         46.52        18.09 o                         
 -13   3  20       3270.04       3300.65       121.26 o                         
 -11   3  20        720.98        756.10        50.47 o                         
  -9   3  20       1041.25       1137.97        45.03 o                         
  -7   3  20       8451.86       8447.16       163.42 o                         
  -5   3  20       3570.12       3760.33        81.87 o                         
  -3   3  20       1666.19       1687.65        43.08 o                         
  -1   3  20       6379.45       6560.57       119.59 o                         
   1   3  20       1476.23       1445.74        41.93 o                         
   3   3  20       1253.98       1239.33        35.94 o                         
   5   3  20       3798.88       3592.04        68.47 o                         
 -12   4  20       7714.80       7380.35       302.89 o                         
 -10   4  20       5598.19       5625.24       175.09 o                         
  -8   4  20       4812.74       4561.28        94.63 o                         
  -6   4  20       1018.17       1116.06        36.73 o                         
  -4   4  20        356.73        364.27        23.70 o                         
  -2   4  20       1505.54       1618.02        44.45 o                         
   0   4  20       5976.35       6183.22       114.61 o                         
   2   4  20       6097.71       6157.82       105.35 o                         
   4   4  20       2539.98       2384.72        52.05 o                         
   6   4  20          7.62         -5.06        20.33 o                         
 -11   5  20          9.38        -21.97        27.06 o                         
  -9   5  20         42.18         31.48        32.81 o                         
  -7   5  20       2110.50       2171.42        76.86 o                         
  -5   5  20       3542.65       3732.80        75.70 o                         
  -3   5  20       2818.43       2736.16        61.16 o                         
  -1   5  20        134.98        153.94        21.93 o                         
   1   5  20          6.14         11.14        21.26 o                         
   3   5  20         23.00         11.42        19.68 o                         
   5   5  20       5287.34       4987.53        91.14 o                         
  -8   6  20       1040.70        917.07        67.77 o                         
  -6   6  20       1290.89       1321.68        59.48 o                         
  -4   6  20         35.93         25.27        21.93 o                         
  -2   6  20         25.47         32.35        22.09 o                         
   0   6  20       1799.57       1889.51        52.14 o                         
   2   6  20       1042.65        982.94        36.80 o                         
  -7   7  20        997.14        982.16        64.63 o                         
  -5   7  20       2931.26       2913.53       122.79 o                         
  -3   7  20        876.28        858.50        44.64 o                         
  -1   7  20         20.67         26.62        24.95 o                         
   1   7  20         93.48         70.53        88.00 o                         
 -11   1  21         81.88        107.70        26.71 o                         
  -9   1  21          3.54          0.13        18.18 o                         
  -7   1  21        503.80        477.00        26.00 o                         
  -5   1  21         46.99         63.53        21.15 o                         
  -3   1  21         23.45         24.58        21.38 o                         
  -1   1  21         70.01         67.07        15.85 o                         
   1   1  21         64.93         77.47        14.41 o                         
   3   1  21          1.05         33.50        16.66 o                         
   5   1  21         33.84         32.77        18.74 o                         
 -12   2  21          4.03         43.05        37.20 o                         
 -10   2  21         70.35         79.06        26.36 o                         
  -8   2  21       2678.67       2722.34        67.94 o                         
  -6   2  21        758.94        792.76        41.51 o                         
  -4   2  21         13.11         49.41        22.79 o                         
  -2   2  21        987.67       1071.69        35.08 o                         
   0   2  21        245.48        249.53        19.48 o                         
   2   2  21       1750.43       1714.13        41.11 o                         
   4   2  21       1310.19       1294.95        38.39 o                         
 -11   3  21       1190.57        993.63       144.13 o                         
  -9   3  21       1397.35       1482.85        61.65 o                         
  -7   3  21        238.30        239.48        23.32 o                         
  -5   3  21         53.88         81.54        22.36 o                         
  -3   3  21         58.35         94.22        18.61 o                         
  -1   3  21       2411.05       2475.35        56.58 o                         
   1   3  21         27.07         33.02        19.99 o                         
   3   3  21        481.91        492.52        23.12 o                         
   5   3  21         48.75         58.66        19.51 o                         
 -10   4  21         66.92         36.44        30.50 o                         
  -8   4  21        141.15        155.58        20.73 o                         
  -6   4  21       2928.58       2926.50        66.23 o                         
  -4   4  21        676.66        718.90        31.04 o                         
  -2   4  21        938.90        981.42        39.16 o                         
   0   4  21          9.94        -10.91        20.64 o                         
   2   4  21       1222.41       1242.85        43.53 o                         
   4   4  21       1048.71       1073.77        38.42 o                         
  -9   5  21        773.67        660.20        44.52 o                         
  -7   5  21       1181.46       1198.96        50.42 o                         
  -5   5  21         67.48         73.43        21.48 o                         
  -3   5  21       1398.43       1504.01        45.82 o                         
  -1   5  21       3076.51       3157.35        69.33 o                         
   1   5  21       1810.78       1821.68        51.62 o                         
   3   5  21        825.92        622.84        40.61 o                         
  -6   6  21       2732.60       2649.60        91.28 o                         
  -4   6  21       2189.74       2248.71        79.89 o                         
  -2   6  21        284.16        321.42        25.36 o                         
   0   6  21        921.99        881.42        39.01 o                         
 -10   0  22      11875.34      12871.64       395.42 o                         
  -8   0  22       2946.01       3205.12       178.18 o                         
  -6   0  22        630.83        731.30        50.22 o                         
  -4   0  22       3298.68       3410.28       102.44 o                         
  -2   0  22       4325.61       4366.02       124.30 o                         
   0   0  22       6664.49       6454.41       288.30 o                         
   2   0  22       3910.42       3961.16       131.74 o                         
   4   0  22        913.70        967.64        83.07 o                         
 -11   1  22        331.50        352.91        43.18 o                         
  -9   1  22       2235.37       2258.90        71.92 o                         
  -7   1  22       5402.08       5496.33       105.08 o                         
  -5   1  22       7126.91       7347.79       150.07 o                         
  -3   1  22       1919.61       2196.79        61.22 o                         
  -1   1  22         35.10         98.01        23.15 o                         
   1   1  22        486.20        474.10        26.89 o                         
   3   1  22       4689.16       4759.59        97.49 o                         
 -10   2  22       4161.93       4498.19       125.97 o                         
  -8   2  22       5066.16       4918.01       126.25 o                         
  -6   2  22        287.09        350.86        36.39 o                         
  -4   2  22       5157.19       5332.95       125.25 o                         
  -2   2  22       1301.50       1409.47        40.61 o                         
   0   2  22       6824.86       6818.51       125.15 o                         
   2   2  22       3766.91       3761.31        85.12 o                         
   4   2  22        145.14        148.15        22.07 o                         
  -9   3  22       1166.67       1181.45        58.30 o                         
  -7   3  22       3072.03       2949.40        79.79 o                         
  -5   3  22       5028.97       4982.54       118.73 o                         
  -3   3  22       3586.01       3908.96        78.45 o                         
  -1   3  22        219.83        247.34        21.99 o                         
   1   3  22         17.43         14.30        21.06 o                         
   3   3  22       1643.69       1660.52        44.27 o                         
  -8   4  22       2134.93       2107.05        74.48 o                         
  -6   4  22        171.55        174.71        22.27 o                         
  -4   4  22       1960.09       2135.47        53.44 o                         
  -2   4  22        666.00        676.39        35.44 o                         
   0   4  22       3359.76       3388.71        73.09 o                         
   2   4  22        993.65        979.86        50.05 o                         
  -5   5  22       4706.81       4693.04       116.92 o                         
  -3   5  22       3255.95       3395.18        84.46 o                         
  -1   5  22        295.82        335.74        26.58 o                         
  -9   1  23        200.11        272.37        31.36 o                         
  -7   1  23         95.85         78.49        21.30 o                         
  -5   1  23          6.38          5.34        23.96 o                         
  -3   1  23        110.32         97.62        25.81 o                         
  -1   1  23          8.50          4.75        26.48 o                         
   1   1  23        631.94        625.91        43.36 o                         
  -8   2  23        716.94        764.27        79.91 o                         
  -6   2  23        211.88        234.26        28.34 o                         
  -4   2  23        386.02        391.58        30.45 o                         
  -2   2  23        536.98        565.89        34.53 o                         
   0   2  23        929.88        928.73        40.59 o                         
  -7   3  23        212.74        201.94        29.16 o                         
  -5   3  23          6.43         33.38        28.02 o                         
  -3   3  23       3382.05       3388.39        71.74 o                         
  -1   3  23        104.29        130.99        21.68 o                         
  -4   0  24       2180.76       2130.22        79.51 o                         
  -2   0  24       4374.89       4700.27       394.82 o                         
  -3   1  24         80.76         63.30       143.10 o                         
                                                                                
