# Supplementary material for: The crystal structures and Hirshfeld surface analysis of N′,N′′′-((1E,1′E)-{[methyl­enebis(­oxy)]bis­(6-bromo-3,1-phenyl­ene)}bis­(methan­ylyl­idene))bis­(isonicotinohydrazide) dihydrate and N′,N′′′-((1E,1′E)-{[butane-1,4-diylbis(­oxy)]bis­(2,1-phenyl­ene)}bis­(methan­ylyl­idene))bis­(isonicotino­hydrazide) [+ solvent]
Source: Acta Crystallogr E Crystallogr Commun. 2019 Apr 18;75(Pt 5):655–61. doi: 10.1107/S2056989019005048 (PMC6505606; doi:10.1107/S2056989019005048)
Supplement: Supplementary file 3 [file e-75-00655-IIsup5.hkl]

data_II                                                                         
_shelx_title ' KA97_0M_A.RES IN R-3'                                            
_shelx_refln_list_code          4                                               
_shelx_F_calc_maximum      557.64                                               
_exptl_crystal_F_000      2538.00                                               
_reflns_d_resolution_high  0.7498                                               
                                                                                
loop_                                                                           
 _space_group_symop_operation_xyz                                               
 'x, y, z'                                                                      
 '-y, x-y, z'                                                                   
 '-x+y, -x, z'                                                                  
 'x+2/3, y+1/3, z+1/3'                                                          
 '-y+2/3, x-y+1/3, z+1/3'                                                       
 '-x+y+2/3, -x+1/3, z+1/3'                                                      
 'x+1/3, y+2/3, z+2/3'                                                          
 '-y+1/3, x-y+2/3, z+2/3'                                                       
 '-x+y+1/3, -x+2/3, z+2/3'                                                      
 '-x, -y, -z'                                                                   
 'y, -x+y, -z'                                                                  
 'x-y, x, -z'                                                                   
 '-x+2/3, -y+1/3, -z+1/3'                                                       
 'y+2/3, -x+y+1/3, -z+1/3'                                                      
 'x-y+2/3, x+1/3, -z+1/3'                                                       
 '-x+1/3, -y+2/3, -z+2/3'                                                       
 'y+1/3, -x+y+2/3, -z+2/3'                                                      
 'x-y+1/3, x+2/3, -z+2/3'                                                       
                                                                                
_cell_length_a    34.3186                                                       
_cell_length_b    34.3186                                                       
_cell_length_c     6.7855                                                       
_cell_angle_alpha  90.000                                                       
_cell_angle_beta   90.000                                                       
_cell_angle_gamma 120.000                                                       
                                                                                
_shelx_F_squared_multiplier     1.000                                           
                                                                                
loop_                                                                           
 _refln_index_h                                                                 
 _refln_index_k                                                                 
 _refln_index_l                                                                 
 _refln_F_squared_calc                                                          
 _refln_F_squared_meas                                                          
 _refln_F_squared_sigma                                                         
 _refln_observed_status                                                         
   0   3   0       6188.20       4880.69       251.59 o                         
  -2   4   0        517.93        701.97        25.98 o                         
  -4   5   0       2535.96       2605.60        51.92 o                         
  -1   5   0       4342.92       4363.04        85.48 o                         
  -3   6   0        783.17       1599.21        36.09 o                         
   0   6   0       4798.66       4126.18        74.60 o                         
  -5   7   0      81837.85      75954.88      1183.58 o                         
  -2   7   0      86393.02      86986.76      1435.84 o                         
  -7   8   0      24561.32      25218.53       364.00 o                         
  -4   8   0      18574.26      20445.66       372.36 o                         
  -1   8   0     187776.09     175038.86      2879.65 o                         
  -6   9   0      21482.19      19560.51       336.13 o                         
  -3   9   0     146416.50     138894.95      2644.95 o                         
   0   9   0       5141.88       4639.67        93.76 o                         
  -8  10   0         28.78        124.35        18.28 o                         
  -5  10   0      21141.66      18049.62       313.53 o                         
  -2  10   0        252.70        579.89        32.15 o                         
 -10  11   0      22655.12      23175.91       376.46 o                         
  -7  11   0      24949.52      26044.03       476.96 o                         
  -4  11   0       2636.49       1636.07        57.58 o                         
  -1  11   0        395.46        262.44        26.80 o                         
  -9  12   0       6479.76       6970.98       146.82 o                         
  -6  12   0       1352.39       1487.01        54.12 o                         
  -3  12   0      48550.96      43863.46       789.63 o                         
   0  12   0       7205.23       6398.79       137.90 o                         
 -11  13   0        523.99        573.84        36.93 o                         
  -8  13   0        258.34        282.00        39.76 o                         
  -5  13   0      33630.98      30534.03       603.01 o                         
  -2  13   0       2179.05       1976.69        62.69 o                         
 -13  14   0       8572.06       9175.46       176.96 o                         
 -10  14   0       4696.33       4789.29       122.36 o                         
  -7  14   0       3385.90       3724.03        94.83 o                         
  -4  14   0       5428.85       4844.40       112.16 o                         
  -1  14   0       1749.21       2482.10        74.00 o                         
 -12  15   0       4069.89       4287.51       105.97 o                         
  -9  15   0       1555.52       1771.45        77.11 o                         
  -6  15   0       3656.43       4981.46       118.35 o                         
  -3  15   0      19902.79      19557.48       370.58 o                         
   0  15   0       2179.13       2639.81        76.31 o                         
 -14  16   0       4456.84       4001.94       105.43 o                         
 -11  16   0      11074.03      11497.52       308.45 o                         
  -8  16   0        291.01        350.17        37.93 o                         
  -5  16   0      37280.19      35922.36       712.58 o                         
  -2  16   0      20162.51      19906.62       410.37 o                         
 -16  17   0       1094.97       1434.57        62.22 o                         
 -13  17   0       1140.97       1101.14        52.74 o                         
 -10  17   0        614.43        762.99        53.55 o                         
  -7  17   0       5340.60       5000.71       122.33 o                         
  -4  17   0      19663.93      19043.10       365.28 o                         
  -1  17   0       1277.73       1516.97        62.68 o                         
 -15  18   0       8937.29       8919.24       210.41 o                         
 -12  18   0        275.25        330.00        48.63 o                         
  -9  18   0        324.29        307.07        54.41 o                         
  -6  18   0      33841.29      35094.39       647.43 o                         
  -3  18   0       2425.62       1987.68        75.07 o                         
   0  18   0       4887.27       5351.78       127.25 o                         
 -17  19   0       9322.94       9089.68       200.95 o                         
 -14  19   0       1738.10       1778.39        74.04 o                         
 -11  19   0        853.33        747.55        61.37 o                         
  -8  19   0       1129.70       1238.78        71.44 o                         
  -5  19   0        156.94        293.04        40.91 o                         
  -2  19   0       7183.85       7246.99       157.95 o                         
 -19  20   0       2401.16       2485.99        95.89 o                         
 -16  20   0        709.18        815.68        69.28 o                         
 -13  20   0       1090.48       1437.39        88.99 o                         
 -10  20   0        341.88        296.25        46.03 o                         
  -7  20   0       1081.79       1588.19        67.79 o                         
  -4  20   0       6268.97       5718.39       141.83 o                         
  -1  20   0        725.64        893.08        58.09 o                         
 -18  21   0      11890.86      11926.34       254.18 o                         
 -15  21   0         77.76        434.05        55.09 o                         
 -12  21   0          0.49        -17.95        41.29 o                         
  -9  21   0         27.06         44.62        39.86 o                         
  -6  21   0       3076.72       3092.00       100.70 o                         
  -3  21   0       4975.08       5161.48       130.17 o                         
   0  21   0         98.35        258.21        53.87 o                         
 -20  22   0       2019.91       2136.07        97.46 o                         
 -17  22   0       8323.69       9119.41       223.33 o                         
 -14  22   0       1096.14        814.89        84.42 o                         
 -11  22   0        889.61        825.13        62.60 o                         
  -8  22   0          3.46        -34.78        37.32 o                         
  -5  22   0         79.01        117.77        43.76 o                         
  -2  22   0       4070.20       3931.69       119.93 o                         
 -22  23   0       5532.37       5255.82       161.72 o                         
 -19  23   0       1438.03       1435.35        87.22 o                         
 -16  23   0       2417.33       2441.98        95.24 o                         
 -13  23   0       8769.89       8662.14       216.46 o                         
 -10  23   0       1389.26       1433.69        78.21 o                         
  -7  23   0       9881.72       9399.29       199.02 o                         
  -4  23   0       7952.45       8175.27       192.25 o                         
  -1  23   0       1611.91       1856.87       100.66 o                         
 -21  24   0         63.96         76.02        58.99 o                         
 -18  24   0       3995.15       3696.21       132.44 o                         
 -15  24   0       3773.89       3848.33       131.85 o                         
 -12  24   0       3197.32       3549.38       125.49 o                         
  -9  24   0       4096.18       4113.51       118.89 o                         
  -6  24   0        965.53       1000.42        69.84 o                         
  -3  24   0        818.60       1028.36        82.16 o                         
   0  24   0        465.63        458.14        78.06 o                         
 -23  25   0       6672.36       6280.18       202.30 o                         
 -20  25   0        140.70         97.63        60.24 o                         
 -17  25   0       6385.90       6286.47       163.77 o                         
 -14  25   0      11177.24      11080.89       265.67 o                         
 -11  25   0        188.70        289.41        60.32 o                         
  -8  25   0       3506.56       3837.34       118.48 o                         
  -5  25   0       2521.35       2932.22       113.12 o                         
  -2  25   0        464.86        579.34        97.17 o                         
 -25  26   0       4348.64       3910.32       178.52 o                         
 -22  26   0       2837.11       2823.10       136.10 o                         
 -19  26   0       9625.57       9927.27       269.02 o                         
 -16  26   0       1584.78       1575.02       115.64 o                         
 -13  26   0        291.93        376.06        67.06 o                         
 -10  26   0       2182.78       2288.60        96.53 o                         
  -7  26   0        418.45        357.14        56.51 o                         
  -4  26   0         77.80        109.65        58.79 o                         
  -1  26   0        247.27        220.77        76.90 o                         
 -24  27   0      12251.64      11493.09       311.89 o                         
 -21  27   0       3990.61       3973.05       169.82 o                         
 -18  27   0       1138.60       1342.61        91.51 o                         
 -15  27   0       2831.20       2818.84       126.02 o                         
 -12  27   0        392.33        337.04        64.00 o                         
  -9  27   0       4456.80       5309.13       147.52 o                         
  -6  27   0        733.58        638.58        73.91 o                         
  -3  27   0        197.15        204.23        76.14 o                         
   0  27   0       7104.20       6571.44       221.66 o                         
 -26  28   0        617.04        547.71        86.36 o                         
 -23  28   0         18.38         66.35        70.54 o                         
 -20  28   0       2774.25       2932.88       139.22 o                         
 -17  28   0      18039.79      18187.09       401.09 o                         
 -14  28   0        679.66        748.43        81.29 o                         
 -11  28   0       1213.67       1038.46        83.32 o                         
  -8  28   0       1386.78       1299.80        84.87 o                         
  -5  28   0      12834.06      12778.18       308.08 o                         
  -2  28   0      11450.79      11807.39       326.19 o                         
 -28  29   0        509.69        551.83        94.26 o                         
 -25  29   0        290.80        276.04        80.37 o                         
 -22  29   0       9675.21       9648.57       273.80 o                         
 -19  29   0       2756.99       2657.34       121.01 o                         
 -16  29   0       1666.01       1654.50       120.04 o                         
 -13  29   0       7750.30       8215.60       221.52 o                         
 -10  29   0       2046.40       2316.25       110.50 o                         
  -7  29   0        483.52        416.53        77.96 o                         
  -4  29   0        134.21        195.06        82.68 o                         
  -1  29   0       1843.32       1962.32       132.89 o                         
 -27  30   0        780.15        656.16        95.45 o                         
 -24  30   0       1013.05        871.90        98.42 o                         
 -21  30   0       1942.67       1902.58       121.19 o                         
 -18  30   0       3088.84       3212.33       133.15 o                         
 -15  30   0      16020.11      16569.62       461.38 o                         
 -12  30   0       8474.31       8258.31       228.51 o                         
  -9  30   0       1129.83       1334.55        95.97 o                         
  -6  30   0       6284.77       6083.71       178.44 o                         
  -3  30   0       1647.71       1679.45       127.90 o                         
   0  30   0        841.98        866.15       107.44 o                         
 -29  31   0        339.22        416.29        92.96 o                         
 -26  31   0       3950.97       3721.12       173.17 o                         
 -23  31   0          0.97        -71.06        71.06 o                         
 -20  31   0       4287.70       4252.58       171.16 o                         
 -17  31   0       8867.85       8874.46       259.77 o                         
 -14  31   0       1489.46       1562.54       103.50 o                         
 -11  31   0       6594.65       6473.31       197.34 o                         
  -8  31   0       1316.37       1199.50       106.58 o                         
  -5  31   0       1547.85       1761.53       129.76 o                         
  -2  31   0        781.22        895.96       107.95 o                         
 -31  32   0        817.99        825.18       110.51 o                         
 -28  32   0        391.18        372.20        91.82 o                         
 -25  32   0        818.30        882.35       116.90 o                         
 -22  32   0       5689.02       5928.67       207.27 o                         
 -19  32   0         81.61         94.92        64.83 o                         
 -16  32   0         23.23        104.62        72.86 o                         
 -13  32   0       1977.10       1984.00       116.56 o                         
 -10  32   0       2940.15       2878.60       131.12 o                         
  -7  32   0         30.40         64.16        68.65 o                         
  -4  32   0       6307.63       6377.42       234.95 o                         
  -1  32   0        776.48        951.92       113.42 o                         
 -30  33   0        151.07        253.04        93.32 o                         
 -27  33   0        857.42        820.04       154.21 o                         
 -24  33   0       1601.16       1439.08       118.16 o                         
 -21  33   0        596.37        716.78        94.30 o                         
 -18  33   0        309.60        466.01       102.77 o                         
 -15  33   0        825.41        711.87        83.67 o                         
 -12  33   0        207.59        285.34        77.21 o                         
  -9  33   0        101.74         61.83        69.54 o                         
  -6  33   0       5851.04       6064.79       212.35 o                         
  -3  33   0          2.48        -81.45        98.69 o                         
   0  33   0        251.24        238.00       103.52 o                         
 -32  34   0        108.65         29.31        99.09 o                         
 -29  34   0        261.14        139.12        98.58 o                         
 -26  34   0        111.25        130.53        84.56 o                         
 -23  34   0        176.34        218.98        83.76 o                         
 -20  34   0       3906.71       4060.90       157.20 o                         
 -17  34   0       3601.59       4277.10       180.18 o                         
 -14  34   0        914.98        946.42       153.24 o                         
 -11  34   0        203.72        109.03        79.93 o                         
  -8  34   0          5.90        -26.00       108.56 o                         
  -5  34   0         37.63          2.13        87.02 o                         
  -2  34   0        113.82        242.88       125.05 o                         
 -34  35   0       1175.74       1136.82       131.87 o                         
 -31  35   0         34.71         78.67       105.60 o                         
 -28  35   0        804.02        865.21       110.33 o                         
 -25  35   0        270.44        386.85        93.97 o                         
 -22  35   0        583.59        912.20       104.32 o                         
 -19  35   0         71.33        162.03        83.45 o                         
 -16  35   0        251.79        219.03        82.70 o                         
 -13  35   0        194.70        212.92        79.46 o                         
 -10  35   0       4016.39       4019.77       170.43 o                         
  -7  35   0       5146.82       5536.97       211.96 o                         
  -4  35   0       1047.03       1100.02       118.69 o                         
  -1  35   0        841.03        628.43       148.29 o                         
 -33  36   0         60.80         56.19       107.10 o                         
 -30  36   0        933.78       1065.85       117.90 o                         
 -27  36   0       1050.13       1084.00       116.34 o                         
 -24  36   0        803.98       1098.11       112.53 o                         
 -21  36   0        311.17        412.89        80.87 o                         
 -18  36   0         15.64         64.59        76.63 o                         
 -15  36   0        429.49        632.53        91.87 o                         
 -12  36   0       2682.26       3044.60       151.98 o                         
  -9  36   0        127.95        206.76       104.62 o                         
  -6  36   0        497.42        457.08       105.22 o                         
  -3  36   0        333.86        218.89       104.40 o                         
   0  36   0         23.99         -5.35       114.81 o                         
 -35  37   0        953.29        863.70       135.64 o                         
 -32  37   0        125.86         21.98       107.55 o                         
 -29  37   0        297.76        431.05       149.04 o                         
 -26  37   0         66.81        251.14        93.65 o                         
 -23  37   0        908.05        910.04       109.24 o                         
 -20  37   0       1443.08       1267.97       106.78 o                         
 -17  37   0        609.53        786.44       121.12 o                         
 -14  37   0       4420.42       4580.50       281.04 o                         
 -11  37   0       1051.52       1459.92       121.73 o                         
  -8  37   0       1397.24       1283.48       126.05 o                         
  -5  37   0          6.63        -74.43       104.00 o                         
  -2  37   0        117.23        -36.50       113.81 o                         
 -37  38   0          5.40        -76.96       130.53 o                         
 -34  38   0       3188.04       3840.59       227.09 o                         
 -31  38   0       1310.30       1441.02       141.09 o                         
 -25  38   0          2.48        -88.11        91.76 o                         
 -22  38   0        199.33        505.34       167.24 o                         
 -19  38   0        957.34       1334.65       104.40 o                         
 -16  38   0         11.55         -7.37        84.89 o                         
 -13  38   0        444.74        593.93       108.69 o                         
 -10  38   0         72.90        171.53       110.70 o                         
  -7  38   0        448.20        279.90       113.36 o                         
  -4  38   0        457.41        386.74       121.64 o                         
  -1  38   0        185.64        280.38       139.72 o                         
 -36  39   0         14.21        203.36       141.64 o                         
 -33  39   0        296.33        104.67       120.71 o                         
 -30  39   0        153.55        130.75       108.74 o                         
 -27  39   0        259.24        460.53       171.15 o                         
 -24  39   0       1646.17       1468.07       131.54 o                         
 -21  39   0        599.24        500.03        89.00 o                         
 -18  39   0        170.30        222.72        89.55 o                         
 -15  39   0        650.35        604.31       102.46 o                         
 -12  39   0        313.96        407.02       123.05 o                         
  -9  39   0         14.21        193.90       131.08 o                         
  -6  39   0         27.70        -10.66       114.47 o                         
  -3  39   0         61.46        142.18       124.70 o                         
   0  39   0        171.69        134.80       126.71 o                         
 -38  40   0        157.46        146.08       153.02 o                         
 -35  40   0        306.19        623.16       247.98 o                         
 -32  40   0        476.07        439.86       126.85 o                         
 -29  40   0       1230.05       1386.03       200.98 o                         
 -26  40   0        461.20        528.53       162.92 o                         
 -23  40   0         25.73        245.66       105.86 o                         
 -20  40   0         19.17        201.91        85.74 o                         
 -17  40   0       4561.44       5245.65       208.53 o                         
 -14  40   0        138.43        124.66        99.63 o                         
 -11  40   0         31.54        150.61       122.52 o                         
  -8  40   0        170.98        142.94       150.68 o                         
  -5  40   0         29.54         45.74       168.63 o                         
  -2  40   0         34.91        176.65       133.43 o                         
 -37  41   0        313.08        638.50       147.36 o                         
 -34  41   0       2218.25       2505.19       193.28 o                         
 -31  41   0        227.40        298.88       122.23 o                         
 -28  41   0        239.66        269.30       134.41 o                         
 -25  41   0        461.25        507.77       118.96 o                         
 -22  41   0        100.40        -58.74        94.92 o                         
 -19  41   0        136.03        139.41       109.56 o                         
 -16  41   0        527.17       1075.00       123.51 o                         
 -13  41   0        252.14        306.83       129.36 o                         
 -10  41   0         58.89         50.75       131.85 o                         
  -7  41   0        293.51        365.49       135.60 o                         
  -4  41   0        455.07        789.42       144.93 o                         
 -36  42   0        446.21        583.72       145.93 o                         
 -33  42   0       1773.61       1718.33       162.13 o                         
 -30  42   0          0.22       -119.65       127.84 o                         
 -27  42   0        723.93        545.97       127.80 o                         
 -24  42   0        495.53        574.48       117.19 o                         
 -21  42   0       4281.77       4665.82       206.45 o                         
 -18  42   0       1166.31       1082.31       126.09 o                         
 -15  42   0        265.35        392.72       136.86 o                         
 -12  42   0        597.59        835.10       151.86 o                         
  -9  42   0        440.38        732.19       150.62 o                         
  -6  42   0        489.33        531.71       144.92 o                         
 -35  43   0        580.51        725.92       158.34 o                         
 -32  43   0       3482.98       3600.39       243.82 o                         
 -29  43   0        226.45        206.37       149.60 o                         
 -26  43   0        274.66        252.40       160.33 o                         
 -23  43   0        646.72        978.32       131.48 o                         
 -20  43   0         56.39        115.81       103.97 o                         
 -17  43   0         85.10         21.69       134.19 o                         
 -14  43   0        468.25        478.59       148.39 o                         
 -11  43   0        155.91        342.33       154.88 o                         
  -8  43   0        430.38        716.34       217.34 o                         
 -31  44   0        964.09       1138.72       153.03 o                         
 -28  44   0         13.03        -49.67       137.38 o                         
 -25  44   0        124.72         54.99       120.60 o                         
 -22  44   0        182.15        331.06       121.34 o                         
 -19  44   0        748.72        800.90       142.10 o                         
 -16  44   0       1876.15       2095.69       187.63 o                         
 -13  44   0       1465.51       1553.07       185.07 o                         
 -27  45   0        997.93       1440.72       154.47 o                         
 -24  45   0         88.25        124.59       132.98 o                         
 -21  45   0        116.64        159.00       126.61 o                         
 -18  45   0         80.41        107.26       149.88 o                         
  -1   1   1       2406.99       2471.87        47.30 o                         
  -3   2   1       2058.84       2053.73        43.56 o                         
   0   2   1       2494.57       3277.57        53.83 o                         
  -5   3   1      18612.05      19309.56       309.82 o                         
  -2   3   1      24698.60      22955.58       385.33 o                         
   1   3   1      96145.80      93681.12      1457.30 o                         
  -7   4   1      48178.71      50960.24       983.29 o                         
  -4   4   1         14.21         38.89        14.25 o                         
  -1   4   1      33017.39      33809.29       603.90 o                         
   2   4   1      69160.77      63221.27      1050.39 o                         
  -9   5   1        666.63        442.78        27.75 o                         
  -6   5   1      12763.66      11245.68       214.04 o                         
  -3   5   1       8844.11       8705.15       181.51 o                         
   0   5   1         55.67         31.23        14.09 o                         
   3   5   1      84269.45      82715.59      1370.27 o                         
 -11   6   1       5186.41       6063.23       118.60 o                         
  -8   6   1      26647.67      26496.53       481.18 o                         
  -5   6   1       2413.30       2097.46        48.24 o                         
  -2   6   1     186322.27     178455.30      2938.98 o                         
   1   6   1       9857.90       9885.30       177.76 o                         
   4   6   1      34993.77      33174.90       601.87 o                         
 -13   7   1        272.61        127.60        31.84 o                         
 -10   7   1       8148.31       7744.45       169.33 o                         
  -7   7   1      36599.56      34949.66       628.41 o                         
  -4   7   1      90864.91      88473.88      1378.37 o                         
  -1   7   1     310959.09     298460.91      6941.39 o                         
   2   7   1       7386.56       8874.67       154.05 o                         
   5   7   1       6761.25       6177.79       122.66 o                         
 -15   8   1      24156.42      24148.94       488.40 o                         
 -12   8   1        802.86        922.40        47.34 o                         
  -9   8   1         12.10        299.99        24.55 o                         
  -6   8   1       4028.99       3258.85        71.35 o                         
  -3   8   1      13473.91      14424.00       251.36 o                         
   0   8   1     188765.72     176064.61      3104.26 o                         
   3   8   1      20139.57      21491.73       373.55 o                         
   6   8   1        560.10        637.77        38.62 o                         
 -17   9   1        588.09        647.12        74.24 o                         
 -14   9   1       4793.46       5272.14       130.66 o                         
 -11   9   1       4007.13       3445.72        82.01 o                         
  -8   9   1         43.85         82.14        23.12 o                         
  -5   9   1      14149.98      15366.56       266.87 o                         
  -2   9   1      46402.34      49197.19       823.18 o                         
   1   9   1       5587.49       6679.87       142.17 o                         
   4   9   1       1237.64       1675.84        57.67 o                         
   7   9   1          8.65         -0.15        27.94 o                         
 -19  10   1        198.87        184.05        41.79 o                         
 -16  10   1        196.70        271.90        43.06 o                         
 -13  10   1      16604.99      16693.73       316.51 o                         
 -10  10   1       3775.37       5439.23       117.50 o                         
  -7  10   1      84253.05      80888.37      1263.66 o                         
  -4  10   1         18.63         96.00        18.69 o                         
  -1  10   1      36533.43      37839.92       685.34 o                         
   2  10   1        568.94       1041.66        56.98 o                         
   5  10   1      33395.79      34076.67       630.44 o                         
   8  10   1        206.97        156.06        40.49 o                         
 -21  11   1        699.92        718.90        54.19 o                         
 -18  11   1       5271.27       4305.31       121.61 o                         
 -15  11   1       2599.85       2134.83        69.03 o                         
 -12  11   1       1519.89       1682.33        54.42 o                         
  -9  11   1       1547.57       1887.09        50.49 o                         
  -6  11   1       1062.64       1204.91        37.42 o                         
  -3  11   1      53109.61      56204.99       940.98 o                         
   0  11   1      21539.95      20734.95       388.68 o                         
   3  11   1      49608.00      53108.21      1041.16 o                         
   6  11   1        536.69        849.00        54.73 o                         
   9  11   1       2194.70       2310.41        80.03 o                         
 -23  12   1       3646.43       3618.78       139.71 o                         
 -20  12   1          7.41        -39.23        49.41 o                         
 -17  12   1       7019.95       7274.15       160.20 o                         
 -14  12   1       3151.50       2956.06        79.96 o                         
 -11  12   1       9678.56       9501.35       176.74 o                         
  -8  12   1       4863.79       5216.12        99.18 o                         
  -5  12   1         47.40         91.54        23.53 o                         
  -2  12   1      22123.52      19847.06       376.07 o                         
   1  12   1      13592.26      15000.13       321.24 o                         
   4  12   1        338.03        438.85        56.26 o                         
   7  12   1        712.86       1020.96        63.15 o                         
  10  12   1       1837.70       2039.18        80.49 o                         
 -25  13   1       3026.56       3311.09       114.94 o                         
 -22  13   1         16.85        -21.27        47.06 o                         
 -19  13   1        376.84        273.50        39.26 o                         
 -16  13   1       4482.15       4665.80       113.15 o                         
 -13  13   1       1205.51       1325.58        49.28 o                         
 -10  13   1       3044.54       3465.86        79.33 o                         
  -7  13   1       4480.27       4115.04        94.64 o                         
  -4  13   1        629.77       1017.88        66.05 o                         
  -1  13   1       3469.53       3674.57       104.58 o                         
   2  13   1      20994.70      22535.01       508.67 o                         
   5  13   1        904.37       1051.16        69.83 o                         
   8  13   1        233.75        320.42        53.22 o                         
  11  13   1        368.50        290.30        52.84 o                         
 -27  14   1       9130.88       9417.41       222.94 o                         
 -24  14   1       1854.07       1720.75        88.05 o                         
 -21  14   1       3328.51       3408.94       106.05 o                         
 -18  14   1        555.50        264.49        43.40 o                         
 -15  14   1      12712.79      12876.83       254.61 o                         
 -12  14   1       3734.90       3571.41        79.66 o                         
  -9  14   1       1368.71       1311.22        45.40 o                         
  -6  14   1       1902.15       2237.71        72.09 o                         
  -3  14   1      17702.04      16740.90       303.20 o                         
   0  14   1      38841.26      37205.62       683.68 o                         
   3  14   1         23.94         86.85        50.24 o                         
   6  14   1        317.98        251.10        52.39 o                         
   9  14   1       8048.49       8542.31       238.29 o                         
  12  14   1       7569.78       7516.96       214.65 o                         
 -29  15   1       2371.78       1922.79       110.15 o                         
 -26  15   1       2080.91       2407.06       123.55 o                         
 -23  15   1        374.66        492.68        52.90 o                         
 -20  15   1       2834.43       3238.05       108.96 o                         
 -17  15   1        616.44        535.71        46.64 o                         
 -14  15   1         27.26        110.34        29.48 o                         
 -11  15   1       9649.21       9551.68       171.34 o                         
  -8  15   1       8908.11       9947.95       217.52 o                         
  -5  15   1       2493.88       2911.49        90.71 o                         
  -2  15   1      62788.18      63048.19      1136.87 o                         
   1  15   1       9871.83      11400.68       258.06 o                         
   4  15   1        345.54        293.53        57.19 o                         
   7  15   1       1395.86       1243.77        83.40 o                         
  10  15   1       3871.87       4010.36       153.97 o                         
  13  15   1       7548.03       7010.31       215.23 o                         
 -31  16   1        230.14        320.17        70.63 o                         
 -28  16   1          1.32        -12.62        59.62 o                         
 -25  16   1       8868.87       8224.46       208.27 o                         
 -22  16   1         27.87        -29.69        40.92 o                         
 -19  16   1       5309.85       5267.55       130.97 o                         
 -16  16   1       1133.13       1009.48        86.91 o                         
 -13  16   1       5005.77       5189.76       130.53 o                         
 -10  16   1       1411.66       1478.73        54.10 o                         
  -7  16   1       1122.74        786.73        54.62 o                         
  -4  16   1      32263.37      36870.11       636.62 o                         
  -1  16   1       8639.43       8893.58       193.65 o                         
   2  16   1       1693.88       1572.83        83.45 o                         
   5  16   1       7807.08       7102.68       208.79 o                         
   8  16   1       2002.95       1909.72       112.76 o                         
  11  16   1       1765.00       1611.92       112.94 o                         
  14  16   1       2451.67       2332.52       120.09 o                         
 -33  17   1        542.43        723.55       133.16 o                         
 -30  17   1      12570.24      12316.70       259.94 o                         
 -27  17   1        488.18        543.99        63.37 o                         
 -24  17   1       2245.04       2324.31       100.72 o                         
 -21  17   1       2324.41       2623.26        92.54 o                         
 -18  17   1        791.89        975.95        59.34 o                         
 -15  17   1        251.74        251.32        29.65 o                         
 -12  17   1       7096.13       7250.98       148.66 o                         
  -9  17   1         66.12         34.33        32.44 o                         
  -6  17   1      13218.86      12407.92       249.43 o                         
  -3  17   1      34167.61      38483.24       665.59 o                         
   0  17   1       1211.17        842.52        57.00 o                         
   3  17   1       2542.29       2419.88       103.23 o                         
   6  17   1       1535.01       1900.15       119.83 o                         
   9  17   1       3127.87       2866.07       150.88 o                         
  12  17   1        178.73        221.68       114.50 o                         
  15  17   1        858.87        924.21        86.03 o                         
 -35  18   1         19.39         -5.07        68.30 o                         
 -32  18   1          7.04        -61.42        61.42 o                         
 -29  18   1      23030.71      22749.87       454.26 o                         
 -26  18   1       2412.63       2547.06       118.39 o                         
 -23  18   1        982.95        580.60        63.61 o                         
 -20  18   1      12335.87      12128.15       252.87 o                         
 -17  18   1       2686.91       2285.29        75.49 o                         
 -14  18   1       1804.07       1904.95        66.22 o                         
 -11  18   1       1945.15       2065.23        72.01 o                         
  -8  18   1       2145.12       2559.80        86.84 o                         
  -5  18   1      23354.27      25202.38       479.30 o                         
  -2  18   1      10196.64       9334.75       206.09 o                         
   1  18   1       5310.23       5022.14       149.74 o                         
   4  18   1        571.86        579.22        76.67 o                         
   7  18   1         38.67         95.37        60.85 o                         
  10  18   1      13459.40      12840.94       379.34 o                         
  13  18   1        311.39        339.61        83.39 o                         
  16  18   1        111.76         70.70        81.20 o                         
 -37  19   1        855.10        638.91        96.79 o                         
 -34  19   1         21.20         28.21        69.84 o                         
 -31  19   1       3304.98       3232.03       131.01 o                         
 -28  19   1        918.39        752.28        76.21 o                         
 -25  19   1        128.32        -47.29        50.05 o                         
 -22  19   1       1662.11       1438.63        80.28 o                         
 -19  19   1       1560.90       1359.93        64.66 o                         
 -16  19   1        152.26         81.02        31.18 o                         
 -13  19   1        502.94        745.53        45.21 o                         
 -10  19   1       4169.45       3902.88       124.30 o                         
  -7  19   1       4701.64       4483.55       117.33 o                         
  -4  19   1       9214.59       8425.21       180.28 o                         
  -1  19   1       1164.21       1405.79        76.57 o                         
   2  19   1        166.10        190.31        60.63 o                         
   5  19   1         78.87          1.48        58.14 o                         
   8  19   1       9183.47       9162.74       262.42 o                         
  11  19   1        515.15        565.11        94.00 o                         
  14  19   1        484.33        469.02        98.26 o                         
  17  19   1        696.11        816.71       120.16 o                         
 -39  20   1        396.70        432.07       103.77 o                         
 -36  20   1       1261.10       1349.02       101.15 o                         
 -33  20   1         58.41        103.75        62.64 o                         
 -30  20   1       1059.59       1226.85        86.50 o                         
 -27  20   1        160.75        237.12        60.31 o                         
 -24  20   1       1551.51       1573.03        88.18 o                         
 -21  20   1       3104.87       3444.84       108.83 o                         
 -18  20   1       3452.31       3521.75        98.93 o                         
 -15  20   1       1050.84       1104.80        56.64 o                         
 -12  20   1       4901.07       4904.14       132.65 o                         
  -9  20   1       4577.36       3926.04       117.75 o                         
  -6  20   1      19693.03      19876.94       421.31 o                         
  -3  20   1      20942.43      21598.75       421.97 o                         
   0  20   1        698.92        637.84        69.00 o                         
   3  20   1         76.92         79.15        59.00 o                         
   6  20   1       5607.11       4867.78       177.00 o                         
   9  20   1         24.95        -40.93        70.70 o                         
  12  20   1          7.08        -81.77        81.77 o                         
  15  20   1       1460.52       1456.06       135.92 o                         
  18  20   1        325.85        357.68       115.64 o                         
 -41  21   1       4231.34       4668.79       251.14 o                         
 -38  21   1        250.91        163.65        86.45 o                         
 -35  21   1        226.20        162.00        74.20 o                         
 -32  21   1       4346.27       3909.23       144.37 o                         
 -29  21   1       5824.28       6026.00       181.32 o                         
 -26  21   1         21.94         40.98        53.13 o                         
 -23  21   1         81.26         55.46        46.88 o                         
 -20  21   1        328.01        325.18        47.68 o                         
 -17  21   1         32.86         62.56        33.10 o                         
 -14  21   1        714.63        768.24        52.55 o                         
 -11  21   1       2190.52       2328.40       101.06 o                         
  -8  21   1        459.90        836.35        56.59 o                         
  -5  21   1        101.30        121.26        52.57 o                         
  -2  21   1       3649.26       3113.66       117.63 o                         
   1  21   1        151.90         89.97        59.34 o                         
   4  21   1       3487.98       2873.98       138.85 o                         
   7  21   1       6840.71       6737.98       219.40 o                         
  10  21   1         56.08        105.96        79.27 o                         
  13  21   1       1231.34       1157.25       109.14 o                         
  16  21   1         57.29         32.14       127.54 o                         
  19  21   1        720.78        615.46       121.08 o                         
 -43  22   1        955.70        989.60       142.77 o                         
 -40  22   1       3074.39       2963.84       152.51 o                         
 -37  22   1        122.36        110.92        80.62 o                         
 -34  22   1       2525.97       2236.16       115.27 o                         
 -31  22   1      15337.99      16323.54       349.16 o                         
 -28  22   1        372.95        464.94        72.08 o                         
 -25  22   1          0.00        -51.22        51.22 o                         
 -22  22   1       2455.09       2484.81       131.34 o                         
 -19  22   1       3513.05       3386.00       105.95 o                         
 -16  22   1        571.07        778.68        58.79 o                         
 -13  22   1      24611.13      23915.06       494.42 o                         
 -10  22   1         38.12         65.13        42.83 o                         
  -7  22   1         19.68        -35.38        53.85 o                         
  -4  22   1        562.42        374.92        66.97 o                         
  -1  22   1       1232.03       1633.34        94.36 o                         
   2  22   1       2450.17       2082.84       136.78 o                         
   5  22   1       7595.56       6951.01       222.97 o                         
   8  22   1        341.03        287.95        79.26 o                         
  11  22   1        180.11        134.27        83.17 o                         
  14  22   1        140.77        159.66        87.55 o                         
  17  22   1       1534.83       1606.44       144.97 o                         
  20  22   1       2635.50       2626.47       162.57 o                         
 -45  23   1        406.93        218.09       120.08 o                         
 -42  23   1        512.61        690.96       133.38 o                         
 -39  23   1        620.40        599.28       105.67 o                         
 -36  23   1       5430.16       5104.09       166.80 o                         
 -33  23   1        680.56        839.91        82.71 o                         
 -30  23   1       7939.83       7473.06       215.63 o                         
 -27  23   1       8102.07       8268.12       218.86 o                         
 -24  23   1       2494.18       2429.09       107.52 o                         
 -21  23   1         70.19         79.68        47.06 o                         
 -18  23   1        644.11        643.93        55.05 o                         
 -15  23   1       5308.64       4829.64       140.16 o                         
 -12  23   1       4163.48       3675.52       133.88 o                         
  -9  23   1       2813.33       2981.80       104.43 o                         
  -6  23   1       8117.67       7731.24       189.86 o                         
  -3  23   1       7918.11       7811.58       192.86 o                         
   0  23   1       3686.81       3582.58       152.51 o                         
   3  23   1          2.66        -71.71        71.71 o                         
   6  23   1       3612.39       3621.92       167.84 o                         
   9  23   1       1952.50       1999.06       133.50 o                         
  12  23   1         61.29        158.68        87.84 o                         
  15  23   1        208.89        154.71        95.18 o                         
  18  23   1         37.36       -118.02       118.02 o                         
  21  23   1        328.76        297.39       121.33 o                         
 -44  24   1       3716.77       4246.45       233.99 o                         
 -41  24   1       5357.08       5744.13       235.25 o                         
 -38  24   1        999.79        962.36       105.03 o                         
 -35  24   1       2914.38       2661.48       132.20 o                         
 -32  24   1         63.46        163.79        75.20 o                         
 -29  24   1        224.85        192.53        66.31 o                         
 -26  24   1      11403.13      11278.15       272.58 o                         
 -23  24   1        642.68        576.82        62.71 o                         
 -20  24   1       4501.78       4290.34       128.07 o                         
 -17  24   1          6.57        -47.42        48.83 o                         
 -14  24   1          1.78         25.32        44.85 o                         
 -11  24   1       5076.07       5122.11       156.27 o                         
  -8  24   1          5.61        -51.41        51.41 o                         
  -5  24   1       2046.98       2168.60       102.42 o                         
  -2  24   1         11.33          0.63        58.95 o                         
   1  24   1       5767.03       5373.07       192.27 o                         
   4  24   1        258.75        220.39        80.43 o                         
   7  24   1        640.34        453.57        92.57 o                         
  10  24   1         23.62         48.34        84.43 o                         
  13  24   1        248.63        319.27        97.80 o                         
  16  24   1          2.34       -107.03       107.03 o                         
  19  24   1        227.18        159.53       154.02 o                         
 -43  25   1        644.60        289.81       113.52 o                         
 -40  25   1        631.21        638.98       179.97 o                         
 -37  25   1        969.18        831.32       111.93 o                         
 -34  25   1        162.53        138.68        73.09 o                         
 -31  25   1       7171.24       6801.85       205.80 o                         
 -28  25   1       1777.54       1863.99       104.91 o                         
 -25  25   1       1045.05        919.30        75.05 o                         
 -22  25   1       2156.34       1880.51        91.45 o                         
 -19  25   1        106.79        112.94        47.55 o                         
 -16  25   1       1907.19       1967.38        95.95 o                         
 -13  25   1       6728.50       6666.43       200.31 o                         
 -10  25   1        419.01        365.94        52.97 o                         
  -7  25   1       1227.27       1259.39        87.07 o                         
  -4  25   1       2898.24       2488.31       111.78 o                         
  -1  25   1       1965.03       2226.93       116.84 o                         
   2  25   1         14.88        -35.04        72.37 o                         
   5  25   1       1796.48       1860.38       133.86 o                         
   8  25   1        908.61        889.47       105.27 o                         
  11  25   1        441.64        632.20       103.25 o                         
  14  25   1        307.45        181.68       107.11 o                         
  17  25   1         16.30       -116.58       116.58 o                         
  20  25   1        302.53        432.36       143.58 o                         
 -45  26   1         76.09        145.37       138.15 o                         
 -42  26   1        322.38        125.62       105.70 o                         
 -39  26   1         14.88         57.94        92.39 o                         
 -36  26   1        905.92        993.26        98.16 o                         
 -33  26   1       2165.94       2035.84       122.87 o                         
 -30  26   1      19206.58      18861.67       424.23 o                         
 -27  26   1          2.88        -48.06        70.50 o                         
 -24  26   1       1165.92       1202.96        80.81 o                         
 -21  26   1       4082.00       3942.38       153.94 o                         
 -18  26   1        475.03        519.79        63.06 o                         
 -15  26   1         85.12        224.17        52.85 o                         
 -12  26   1       2543.67       2551.53       113.14 o                         
  -9  26   1       1190.80       1387.01        90.44 o                         
  -6  26   1         82.28        186.89        72.69 o                         
  -3  26   1        472.37        452.17        69.63 o                         
   0  26   1        633.26        750.54        95.20 o                         
   3  26   1       1412.97       1541.82       153.66 o                         
   6  26   1        435.36        206.86        92.37 o                         
   9  26   1       1057.16       1103.27       131.06 o                         
  12  26   1          4.43         34.54        98.30 o                         
  15  26   1        208.52        274.52       122.15 o                         
  18  26   1        400.35        449.72       142.89 o                         
 -44  27   1         27.40          6.76       112.51 o                         
 -41  27   1        258.02        482.90       109.60 o                         
 -38  27   1       4889.12       4934.71       191.67 o                         
 -35  27   1        546.30        728.67       115.20 o                         
 -32  27   1          1.41         -2.14        72.36 o                         
 -29  27   1         48.24         23.75        64.44 o                         
 -26  27   1       1448.45       1667.95       114.55 o                         
 -23  27   1       1662.46       1614.23       105.84 o                         
 -20  27   1      17412.50      16516.71       342.68 o                         
 -17  27   1       1126.54       1077.07        77.57 o                         
 -14  27   1       2755.60       2772.50       134.23 o                         
 -11  27   1        421.50        538.76        62.01 o                         
  -8  27   1        524.72        456.96        71.70 o                         
  -5  27   1      13480.61      12361.49       281.19 o                         
  -2  27   1       5939.12       5732.08       188.25 o                         
   1  27   1         49.69          4.25        83.39 o                         
   4  27   1       1615.69       1763.96       132.87 o                         
   7  27   1         70.54        164.17       100.98 o                         
  10  27   1         93.91        208.01       102.23 o                         
  13  27   1        815.09       1016.73       136.72 o                         
  16  27   1          8.99        137.40       130.31 o                         
 -43  28   1        852.18        789.09       123.79 o                         
 -40  28   1       2308.56       2443.38       145.37 o                         
 -37  28   1          0.50        -84.38        84.38 o                         
 -34  28   1         63.43         66.44        80.79 o                         
 -31  28   1       1571.73       1851.03       114.89 o                         
 -28  28   1       4647.38       4500.32       159.04 o                         
 -25  28   1      10791.56      10523.59       286.70 o                         
 -22  28   1       2105.27       2057.58       114.10 o                         
 -19  28   1       2101.77       1972.19        97.75 o                         
 -16  28   1        362.59        388.75        63.65 o                         
 -13  28   1         74.17         64.99        70.77 o                         
 -10  28   1         75.29        179.08        94.92 o                         
  -7  28   1        842.43        672.89        79.81 o                         
  -4  28   1        720.54        603.35        77.37 o                         
  -1  28   1        272.31        361.60        90.25 o                         
   2  28   1         80.79         95.46        87.93 o                         
   5  28   1       1068.39       1200.17       123.25 o                         
   8  28   1          1.99        -86.80       102.48 o                         
  11  28   1         35.15        153.57       110.51 o                         
  14  28   1         65.56        403.84       133.98 o                         
  17  28   1        750.01        834.82       242.52 o                         
 -42  29   1        864.33       1059.23       125.00 o                         
 -39  29   1        251.73        238.03        96.60 o                         
 -36  29   1        264.17        278.39        88.59 o                         
 -33  29   1        261.71        239.52        85.32 o                         
 -30  29   1        718.87        683.00        86.16 o                         
 -27  29   1       2260.68       2224.40       127.39 o                         
 -24  29   1       8330.48       7776.89       241.99 o                         
 -21  29   1      14421.65      14200.53       327.51 o                         
 -18  29   1       9596.45       9334.55       239.84 o                         
 -15  29   1       1037.07       1286.99        87.45 o                         
 -12  29   1        464.65        426.44        65.18 o                         
  -9  29   1        358.40        475.27        77.46 o                         
  -6  29   1        909.34        946.98        87.49 o                         
  -3  29   1        677.81        809.42        91.82 o                         
   0  29   1        158.14        223.36       101.62 o                         
   3  29   1        727.31        690.97       112.26 o                         
   6  29   1        177.34        139.05        96.62 o                         
   9  29   1       1171.08       1205.85       136.08 o                         
  12  29   1       1213.90       1125.92       152.04 o                         
  15  29   1        142.28        308.51       170.65 o                         
 -44  30   1        987.69       1061.04       155.58 o                         
 -41  30   1        779.84        702.00       118.30 o                         
 -38  30   1        700.20        355.59        97.24 o                         
 -35  30   1         41.65        115.69        85.90 o                         
 -32  30   1        795.99        991.67       107.12 o                         
 -29  30   1        798.22        884.15        99.18 o                         
 -26  30   1        374.00        309.17        76.54 o                         
 -23  30   1        315.73        342.78        73.50 o                         
 -20  30   1       9642.11       9549.70       242.92 o                         
 -17  30   1       7426.73       7137.46       202.52 o                         
 -14  30   1        578.25        598.99        77.58 o                         
 -11  30   1         69.31        196.71        70.36 o                         
  -8  30   1        113.44        239.64        74.52 o                         
  -5  30   1         37.02        109.93        74.64 o                         
  -2  30   1         42.39        129.09        82.55 o                         
   1  30   1         32.70        120.20        95.72 o                         
   4  30   1        504.74        404.45       104.66 o                         
   7  30   1        586.08        854.18       124.34 o                         
  10  30   1        368.20        178.90       123.83 o                         
  13  30   1         27.53        -67.48       142.32 o                         
 -43  31   1        104.42        213.30       113.57 o                         
 -40  31   1         72.39          4.25        98.53 o                         
 -37  31   1        205.63        336.99       162.06 o                         
 -34  31   1       2292.68       2516.85       154.56 o                         
 -31  31   1         88.27         62.27        85.94 o                         
 -28  31   1        206.28        262.67        80.74 o                         
 -25  31   1          8.32        -24.21        83.24 o                         
 -22  31   1       3020.70       2986.90       129.48 o                         
 -19  31   1       2486.47       2624.47       132.50 o                         
 -16  31   1        258.99        398.15        69.78 o                         
 -13  31   1        314.39        438.38        69.92 o                         
 -10  31   1        571.96        524.95        87.17 o                         
  -7  31   1       7216.67       6520.03       231.09 o                         
  -4  31   1          3.59         31.21        78.09 o                         
  -1  31   1        389.82        307.09        93.72 o                         
   2  31   1         49.98        158.22       103.10 o                         
   5  31   1        328.60        236.99       109.22 o                         
   8  31   1         74.46        124.17       119.52 o                         
  11  31   1        649.37       1128.84       161.63 o                         
 -42  32   1          2.42        105.47       135.17 o                         
 -39  32   1         29.51         -0.64       114.04 o                         
 -36  32   1          1.86         80.25       108.12 o                         
 -33  32   1         23.53        -69.97        94.27 o                         
 -30  32   1         36.34         -4.51        86.27 o                         
 -27  32   1        937.49        943.46        95.75 o                         
 -24  32   1          0.03         31.65        70.45 o                         
 -21  32   1        238.26        318.75        90.99 o                         
 -18  32   1         28.30         90.03        68.54 o                         
 -15  32   1        214.75        159.49        78.33 o                         
 -12  32   1          7.88        -53.31        77.33 o                         
  -9  32   1        680.31        695.80       102.27 o                         
  -6  32   1        117.41         38.22        96.91 o                         
  -3  32   1        224.55        228.12        93.64 o                         
   0  32   1        110.69         26.42       100.66 o                         
   3  32   1       3785.42       3777.88       238.59 o                         
   6  32   1        369.48        586.07       127.04 o                         
   9  32   1          2.48        256.32       194.48 o                         
  12  32   1         25.65       -341.05       401.81 o                         
 -41  33   1         34.22        110.43       168.24 o                         
 -38  33   1        532.60        586.15       160.43 o                         
 -35  33   1        153.04        391.17       112.70 o                         
 -32  33   1        707.23        670.65       105.06 o                         
 -29  33   1          1.92        -39.94        80.78 o                         
 -26  33   1       3931.07       4004.84       170.61 o                         
 -23  33   1        287.85        216.90        76.93 o                         
 -20  33   1         45.15          0.01        66.05 o                         
 -17  33   1        355.92        437.33        76.25 o                         
 -14  33   1        239.30        212.14       100.56 o                         
 -11  33   1         37.05         70.90        87.20 o                         
  -8  33   1         16.18         87.14       102.06 o                         
  -5  33   1       1450.08       1226.95       116.40 o                         
  -2  33   1       4200.33       4406.84       272.25 o                         
   1  33   1        598.76        602.82       117.96 o                         
   4  33   1         55.52        262.93       156.24 o                         
   7  33   1        704.85        766.79       148.24 o                         
  10  33   1         37.16        -26.99       142.21 o                         
 -43  34   1         66.37        192.49       145.02 o                         
 -40  34   1        623.41        630.41       131.20 o                         
 -37  34   1        167.61         93.36       120.07 o                         
 -34  34   1       3402.12       3569.60       262.77 o                         
 -31  34   1        478.90        536.59       104.50 o                         
 -28  34   1        341.05        198.59        85.11 o                         
 -25  34   1       2265.50       2459.97       140.91 o                         
 -22  34   1         89.86        161.59        74.33 o                         
 -19  34   1        654.14        751.97       101.99 o                         
 -16  34   1         27.19        -46.13        67.09 o                         
 -13  34   1        448.50        263.72        94.33 o                         
 -10  34   1       4553.80       4375.80       273.25 o                         
  -7  34   1       1269.94       1261.91       174.22 o                         
  -4  34   1        286.08        354.50       102.98 o                         
  -1  34   1       2607.49       2731.67       180.18 o                         
   2  34   1        358.42        124.06       114.74 o                         
   5  34   1        608.64        879.10       143.73 o                         
   8  34   1        259.22        445.79       150.30 o                         
 -42  35   1          2.03        -63.62       136.08 o                         
 -39  35   1        197.16        550.00       135.07 o                         
 -36  35   1        733.25        879.07       207.05 o                         
 -33  35   1       2268.75       2210.45       151.01 o                         
 -30  35   1         28.80         81.57        87.09 o                         
 -27  35   1       4584.83       4216.77       183.36 o                         
 -24  35   1       2281.74       2132.29       130.57 o                         
 -21  35   1        421.09        370.17        79.16 o                         
 -18  35   1        537.82        523.62        83.17 o                         
 -15  35   1          1.44         93.10       114.28 o                         
 -12  35   1        386.17        278.26       108.16 o                         
  -9  35   1         82.16        118.03       104.59 o                         
  -6  35   1       6982.91       6574.81       254.11 o                         
  -3  35   1         14.23        160.06        97.58 o                         
   0  35   1        244.73        335.30       109.65 o                         
   3  35   1        431.20        369.87       130.73 o                         
   6  35   1       2867.20       3641.93       254.78 o                         
 -41  36   1          3.78        271.19       195.56 o                         
 -38  36   1        187.53        161.17       157.00 o                         
 -35  36   1        581.76        583.33       154.02 o                         
 -32  36   1        100.97         48.16       124.05 o                         
 -29  36   1       1748.34       1911.47       132.43 o                         
 -26  36   1       1513.55       1505.89       122.84 o                         
 -23  36   1        119.17         67.38        76.44 o                         
 -20  36   1        165.33        175.10        95.58 o                         
 -17  36   1       1086.55       1360.06       122.38 o                         
 -14  36   1         23.50        -54.43       103.39 o                         
 -11  36   1        147.50        336.03       104.63 o                         
  -8  36   1       1198.45       1137.28       133.28 o                         
  -5  36   1       2847.57       3348.49       244.14 o                         
  -2  36   1          3.69        200.29       105.41 o                         
   1  36   1        130.59        118.79       113.69 o                         
   4  36   1        285.99        189.88       180.03 o                         
 -40  37   1        344.26        445.12       160.52 o                         
 -37  37   1        298.34        406.86       127.98 o                         
 -34  37   1        112.02        126.39       109.25 o                         
 -31  37   1        118.55        -78.26        93.58 o                         
 -28  37   1       1878.12       2071.42       142.05 o                         
 -25  37   1       1627.15       1871.87       176.43 o                         
 -22  37   1          8.32        -87.89       121.09 o                         
 -19  37   1        135.00         88.64        84.51 o                         
 -16  37   1         40.59        263.44        98.00 o                         
 -13  37   1        926.71       1322.73       145.52 o                         
 -10  37   1        780.58        806.74       121.64 o                         
  -7  37   1        131.38        163.21       137.14 o                         
  -4  37   1       1868.97       1785.29       157.64 o                         
  -1  37   1        143.14        -86.08       110.10 o                         
   2  37   1         51.26       -160.35       160.35 o                         
 -39  38   1        166.15        245.04       142.92 o                         
 -36  38   1         58.88        202.16       122.67 o                         
 -33  38   1        286.38        371.92       115.60 o                         
 -30  38   1       1290.40       1442.31       129.36 o                         
 -27  38   1        855.95        854.18       112.39 o                         
 -24  38   1        402.63        321.19       101.92 o                         
 -21  38   1        628.18        713.17        90.82 o                         
 -18  38   1         28.83         93.94       106.98 o                         
 -15  38   1       2298.16       2338.67       205.32 o                         
 -12  38   1          1.25        -30.38       103.39 o                         
  -9  38   1        370.50        351.41       118.97 o                         
  -6  38   1        469.54        501.26       132.14 o                         
  -3  38   1        175.94        139.93       122.49 o                         
   0  38   1        331.21        436.80       135.85 o                         
 -38  39   1       1076.93       1095.28       198.65 o                         
 -35  39   1       2023.25       2559.67       173.30 o                         
 -32  39   1        730.06        754.88       119.21 o                         
 -29  39   1         71.12        112.92       106.29 o                         
 -26  39   1       1622.22       1790.45       136.92 o                         
 -23  39   1         50.29        -56.90        85.57 o                         
 -20  39   1        243.27        259.08       109.72 o                         
 -17  39   1        127.00        241.97       111.64 o                         
 -14  39   1         63.43       -119.33       119.33 o                         
 -11  39   1         63.65        192.02       139.32 o                         
  -8  39   1        253.41        322.62       123.54 o                         
  -5  39   1        336.73         95.95       174.44 o                         
  -2  39   1        869.31        773.08       152.75 o                         
 -37  40   1        110.84        231.19       132.94 o                         
 -34  40   1         84.28        156.57       132.92 o                         
 -31  40   1          9.89        152.23       171.76 o                         
 -28  40   1        467.61        304.70       176.05 o                         
 -25  40   1        692.76        769.07       114.12 o                         
 -22  40   1         41.28         28.02        85.43 o                         
 -19  40   1         86.95         48.47       112.51 o                         
 -16  40   1        532.08        449.75       123.04 o                         
 -13  40   1        362.68        257.70       121.77 o                         
 -10  40   1       2032.07       1809.62       201.01 o                         
  -7  40   1        310.54        571.36       141.87 o                         
  -4  40   1        494.57        311.01       146.59 o                         
 -36  41   1         30.65        126.61       136.32 o                         
 -33  41   1       4670.72       5005.45       262.90 o                         
 -30  41   1         34.89         15.25       116.79 o                         
 -27  41   1       1768.47       1889.96       149.13 o                         
 -24  41   1         54.18        163.74        92.03 o                         
 -21  41   1         55.77        -35.62       112.54 o                         
 -18  41   1         57.49        108.73       122.75 o                         
 -15  41   1        150.66         81.17       138.28 o                         
 -12  41   1          3.52       -125.59       125.59 o                         
  -9  41   1         33.91        212.65       176.86 o                         
  -6  41   1          0.02       -106.86       147.14 o                         
 -35  42   1       1204.55       1708.74       221.56 o                         
 -32  42   1       1643.28       2242.79       169.48 o                         
 -29  42   1        462.89        342.01       126.66 o                         
 -26  42   1        453.95        687.07       146.72 o                         
 -23  42   1         12.60         16.26       113.37 o                         
 -20  42   1         73.19        146.25       116.11 o                         
 -17  42   1        592.01        716.58       142.33 o                         
 -14  42   1        159.97        295.94       154.97 o                         
 -11  42   1        344.03        552.59       150.86 o                         
  -8  42   1         70.80        -40.71       146.77 o                         
 -34  43   1       1693.97       2253.05       243.62 o                         
 -31  43   1         80.64         69.73       131.65 o                         
 -28  43   1          4.30        109.06       130.57 o                         
 -25  43   1          0.90        -86.15       130.79 o                         
 -22  43   1          9.11         43.92       142.43 o                         
 -19  43   1        231.27        167.10       164.98 o                         
 -16  43   1         55.73         61.68       148.27 o                         
 -13  43   1        388.34        342.64       162.35 o                         
 -10  43   1        535.37        580.69       167.08 o                         
 -30  44   1        483.69        614.62       145.35 o                         
 -27  44   1       1682.94       1852.78       311.33 o                         
 -24  44   1        517.60        519.13       147.82 o                         
 -21  44   1          1.27         -1.84       146.38 o                         
 -18  44   1        308.02        362.84       168.86 o                         
 -15  44   1        223.08        458.85       182.44 o                         
 -12  44   1         24.87       -384.41       384.41 o                         
 -26  45   1        112.24        149.56       148.19 o                         
 -23  45   1       2686.08       2928.31       187.08 o                         
 -20  45   1       1848.54       2290.90       172.27 o                         
 -17  45   1        335.26        223.95       229.21 o                         
   0   1   2       3343.18       3641.91        71.63 o                         
  -2   2   2       2153.59       2007.02        43.98 o                         
   1   2   2      16029.48      16415.84       234.25 o                         
  -4   3   2       3770.63       4580.40        80.31 o                         
  -1   3   2       7312.76       8593.14       125.11 o                         
   2   3   2       9414.28      10515.19       148.99 o                         
  -6   4   2       1141.05       1299.10        34.75 o                         
  -3   4   2      17726.97      17316.96       246.53 o                         
   0   4   2        277.49        311.48        23.02 o                         
   3   4   2       2480.85       1959.95        47.05 o                         
  -8   5   2       6436.87       5981.43       112.33 o                         
  -5   5   2       9471.98       9028.51       158.89 o                         
  -2   5   2       3152.07       2714.18        60.37 o                         
   1   5   2       1752.95       1827.37        43.38 o                         
   4   5   2      25551.93      25759.54       444.61 o                         
 -10   6   2       1781.51       2490.07        83.69 o                         
  -7   6   2      18932.47      19232.26       316.79 o                         
  -4   6   2      22455.63      22275.28       411.84 o                         
  -1   6   2        387.47        405.28        22.35 o                         
   2   6   2       3275.65       3777.26        78.48 o                         
   5   6   2       8770.94       7830.50       166.91 o                         
 -12   7   2       8088.91       8130.03       172.37 o                         
  -9   7   2        277.26        347.03        31.82 o                         
  -6   7   2      16137.29      16794.48       279.31 o                         
  -3   7   2       6384.99       6579.81       142.57 o                         
   0   7   2       2712.90       3490.27        73.22 o                         
   3   7   2        145.88        215.99        30.57 o                         
   6   7   2       1552.43       1944.21        68.85 o                         
 -14   8   2      18565.19      19767.54       378.55 o                         
 -11   8   2        250.34        313.31        38.21 o                         
  -8   8   2       1720.48       1986.11        72.64 o                         
  -5   8   2        967.38       1034.01        47.62 o                         
  -2   8   2      74659.09      76676.37      1206.05 o                         
   1   8   2      14350.31      14442.68       260.59 o                         
   4   8   2      13383.50      15789.41       308.81 o                         
   7   8   2      21244.57      22874.33       435.87 o                         
 -16   9   2       7459.58       8169.20       180.11 o                         
 -13   9   2       6721.51       7988.24       169.73 o                         
 -10   9   2       4525.09       4595.58       112.16 o                         
  -7   9   2        750.75        894.21        52.42 o                         
  -4   9   2       2385.55       3135.51        79.52 o                         
  -1   9   2        485.49        441.04        45.94 o                         
   2   9   2      15812.38      15742.42       305.65 o                         
   5   9   2       5586.60       5252.63       143.01 o                         
   8   9   2        428.75        583.20        47.30 o                         
 -18  10   2       1745.35       1648.69        69.08 o                         
 -15  10   2      28997.26      30424.33       612.63 o                         
 -12  10   2       8056.04       9217.26       194.97 o                         
  -9  10   2         40.01        131.31        37.35 o                         
  -6  10   2        377.95        460.67        43.69 o                         
  -3  10   2        809.33        803.42        47.48 o                         
   0  10   2      11693.37      12993.04       238.72 o                         
   3  10   2       4144.60       4457.71        97.26 o                         
   6  10   2          0.16         15.61        38.84 o                         
   9  10   2          6.41         37.59        45.06 o                         
 -20  11   2       2233.62       2173.98       140.14 o                         
 -17  11   2       1488.24       1729.87        57.48 o                         
 -14  11   2       2968.52       2563.68        78.05 o                         
 -11  11   2       8387.01       9256.31       232.86 o                         
  -8  11   2       2728.02       2810.83        90.76 o                         
  -5  11   2        507.15        801.23        53.74 o                         
  -2  11   2         70.90        115.63        34.87 o                         
   1  11   2        614.33        882.94        48.69 o                         
   4  11   2       6458.13       7091.06       147.55 o                         
   7  11   2       1689.20       1895.62        80.87 o                         
  10  11   2         46.48          7.53        52.26 o                         
 -22  12   2       1736.01       1409.22        94.09 o                         
 -19  12   2       1557.69       1907.11        64.91 o                         
 -16  12   2      23207.35      23865.41       453.59 o                         
 -13  12   2       1936.58       1881.40        76.64 o                         
 -10  12   2      24428.40      25624.62       519.36 o                         
  -7  12   2         22.77         -1.46        33.77 o                         
  -4  12   2       6893.61       5965.48       140.81 o                         
  -1  12   2       1772.73       1822.80        78.73 o                         
   2  12   2      20899.49      20511.15       346.99 o                         
   5  12   2       2205.92       2572.39        78.56 o                         
   8  12   2        925.10       1069.14        73.73 o                         
  11  12   2       2754.03       2568.68       110.74 o                         
 -24  13   2        541.40        555.00        73.57 o                         
 -21  13   2       1777.68       1726.36        81.86 o                         
 -18  13   2         93.68        126.01        25.25 o                         
 -15  13   2       3082.60       3106.56        90.38 o                         
 -12  13   2       2466.83       2305.25        82.38 o                         
  -9  13   2      19549.96      17970.15       318.43 o                         
  -6  13   2       9082.56       9713.12       176.57 o                         
  -3  13   2      20352.91      22009.24       456.38 o                         
   0  13   2       1087.21       1067.16        67.36 o                         
   3  13   2        120.88        103.88        35.39 o                         
   6  13   2       8075.27       7832.36       175.81 o                         
   9  13   2       1252.98       1210.63        84.54 o                         
  12  13   2       1300.80       1287.80        88.93 o                         
 -26  14   2          0.02        -55.01        55.01 o                         
 -23  14   2         54.80         59.46        72.32 o                         
 -20  14   2        308.59        236.65        39.31 o                         
 -17  14   2       4439.50       4595.75       129.74 o                         
 -14  14   2      53066.32      54463.78      1071.64 o                         
 -11  14   2       2575.56       2811.49        77.14 o                         
  -8  14   2        201.18        374.82        37.04 o                         
  -5  14   2      43780.14      47397.85       864.04 o                         
  -2  14   2      63256.32      65745.61      1285.20 o                         
   1  14   2       7277.66       7188.99       200.99 o                         
   4  14   2       5954.66       5393.85       136.36 o                         
   7  14   2         98.92        119.62        41.77 o                         
  10  14   2       2741.75       2892.00       121.48 o                         
  13  14   2       4865.05       4366.13       154.63 o                         
 -28  15   2        329.04        198.80        69.34 o                         
 -25  15   2       4674.27       4720.47       145.55 o                         
 -22  15   2        730.16        988.11        61.84 o                         
 -19  15   2      13537.50      13941.49       327.42 o                         
 -16  15   2       2622.90       2247.92        82.15 o                         
 -13  15   2       8598.85       9483.34       220.46 o                         
 -10  15   2      21350.48      22968.45       403.72 o                         
  -7  15   2      55499.43      59019.88       941.16 o                         
  -4  15   2      10259.88      10051.05       213.17 o                         
  -1  15   2      13624.48      14232.65       314.54 o                         
   2  15   2      11162.84      11654.01       271.90 o                         
   5  15   2        397.68        447.63        67.05 o                         
   8  15   2        653.55        664.42        71.05 o                         
  11  15   2        372.50        205.78        66.92 o                         
  14  15   2         78.17         -1.46        77.08 o                         
 -30  16   2         49.40        123.98        66.70 o                         
 -27  16   2         21.84         74.31        49.52 o                         
 -24  16   2        120.26        116.39        45.26 o                         
 -21  16   2        488.19        404.00        52.13 o                         
 -18  16   2       1437.80       1548.45        92.26 o                         
 -15  16   2       2852.86       2869.88       100.24 o                         
 -12  16   2       3634.24       3953.12        95.04 o                         
  -9  16   2      22638.05      25066.80       473.09 o                         
  -6  16   2       7242.98       6874.19       158.53 o                         
  -3  16   2      15893.13      15341.57       336.14 o                         
   0  16   2       4891.87       4545.12       138.95 o                         
   3  16   2       6156.09       6162.27       209.45 o                         
   6  16   2         79.07        223.35        61.29 o                         
   9  16   2        771.10        581.09        81.96 o                         
  12  16   2       3316.88       3841.63       152.03 o                         
  15  16   2         99.79        151.38        72.56 o                         
 -32  17   2        109.36         52.22        96.29 o                         
 -29  17   2         10.41         53.29        50.81 o                         
 -26  17   2          1.77         -9.00        48.74 o                         
 -23  17   2       2720.72       2977.47       104.67 o                         
 -20  17   2         56.04        120.75        32.65 o                         
 -17  17   2        205.83        279.98        43.55 o                         
 -14  17   2       1126.48        963.82        55.61 o                         
 -11  17   2       7772.85       8382.21       167.31 o                         
  -8  17   2       4403.85       4233.34       114.58 o                         
  -5  17   2         10.45         53.56        28.25 o                         
  -2  17   2      20249.44      20647.75       444.87 o                         
   1  17   2       5326.06       5389.64       157.01 o                         
   4  17   2        371.66        422.48        74.81 o                         
   7  17   2       2048.48       1914.85       117.67 o                         
  10  17   2        260.64        236.73        74.18 o                         
  13  17   2       2537.72       2366.40       175.65 o                         
  16  17   2       8363.73       8537.20       275.27 o                         
 -34  18   2       2682.79       2727.91       133.58 o                         
 -31  18   2         13.33         30.74        62.02 o                         
 -28  18   2        126.32        169.13        55.03 o                         
 -25  18   2       4873.63       4485.53       134.29 o                         
 -22  18   2         69.07        134.50        43.63 o                         
 -19  18   2         14.98         -2.21        48.76 o                         
 -16  18   2          0.59         51.83        41.96 o                         
 -13  18   2        126.57        132.52        31.81 o                         
 -10  18   2       5340.75       5345.33       119.63 o                         
  -7  18   2       1447.89       1356.21        74.20 o                         
  -4  18   2       1844.64       1374.27        83.14 o                         
  -1  18   2       6915.72       7068.74       203.70 o                         
   2  18   2         60.61         51.74        61.05 o                         
   5  18   2       1247.80       1248.52       108.25 o                         
   8  18   2         53.54        189.79        71.03 o                         
  11  18   2        567.29        548.29        87.02 o                         
  14  18   2       6149.87       6078.51       225.38 o                         
  17  18   2       2123.31       2301.66       157.57 o                         
 -36  19   2        200.45        302.91        92.31 o                         
 -33  19   2         26.63         66.16        68.80 o                         
 -30  19   2       3077.43       3334.53       123.89 o                         
 -27  19   2       1083.15       1040.01        77.61 o                         
 -24  19   2        580.43        676.98        63.81 o                         
 -21  19   2        101.22         16.61        31.75 o                         
 -18  19   2        173.62        162.13        46.99 o                         
 -15  19   2        864.86       1079.68        58.25 o                         
 -12  19   2      13491.60      13806.44       276.62 o                         
  -9  19   2        656.70        843.10        59.93 o                         
  -6  19   2      11365.83      11498.94       261.68 o                         
  -3  19   2          1.90         -4.34        50.04 o                         
   0  19   2        783.31        977.62        79.88 o                         
   3  19   2         88.41        221.22        65.41 o                         
   6  19   2       1252.75       1086.10       105.01 o                         
   9  19   2        706.67        635.85        99.04 o                         
  12  19   2       4048.47       4105.28       312.37 o                         
  15  19   2       7663.54       7416.62       258.65 o                         
  18  19   2        824.42        730.65       107.71 o                         
 -38  20   2         78.93         49.58        92.55 o                         
 -35  20   2       1013.45       1168.22       157.10 o                         
 -32  20   2        453.10        369.29        65.75 o                         
 -29  20   2       5907.48       5912.50       165.61 o                         
 -26  20   2        958.80        951.25       106.69 o                         
 -23  20   2          8.41         -9.61        42.94 o                         
 -20  20   2       8537.83       8512.63       199.76 o                         
 -17  20   2      10784.87      11154.75       262.46 o                         
 -14  20   2        631.96        901.53        54.16 o                         
 -11  20   2        125.35         76.56        34.69 o                         
  -8  20   2       2336.36       1924.83        78.95 o                         
  -5  20   2       4001.76       3891.63       125.97 o                         
  -2  20   2       1660.55       1550.56        94.71 o                         
   1  20   2       5350.79       5047.81       189.89 o                         
   4  20   2        780.93        866.29        89.13 o                         
   7  20   2        754.45        486.89        92.70 o                         
  10  20   2         42.65        150.73        88.80 o                         
  13  20   2       9728.07       9663.36       302.14 o                         
  16  20   2       1261.60       1232.48       131.52 o                         
  19  20   2       1757.87       1704.69       169.32 o                         
 -40  21   2        657.44        741.18       119.52 o                         
 -37  21   2        427.77        496.56       100.37 o                         
 -34  21   2       2687.62       2720.01       133.47 o                         
 -31  21   2        114.44         15.92        64.96 o                         
 -28  21   2        243.06        225.28        61.59 o                         
 -25  21   2       2677.95       2530.64       101.79 o                         
 -22  21   2        461.19        551.37        45.69 o                         
 -19  21   2         60.80         60.42        37.04 o                         
 -16  21   2       2089.43       2070.50       106.12 o                         
 -13  21   2       9466.93       8991.85       216.64 o                         
 -10  21   2         58.59         47.41        39.02 o                         
  -7  21   2       2053.92       1879.87       108.90 o                         
  -4  21   2       1930.44       1623.29       101.07 o                         
  -1  21   2       1050.19       1143.22        89.66 o                         
   2  21   2       1286.14       1153.36        94.45 o                         
   5  21   2        142.49        -41.69        69.91 o                         
   8  21   2        572.90        474.31        87.12 o                         
  11  21   2        930.15        785.25       115.19 o                         
  14  21   2       1705.23       1228.39       134.59 o                         
  17  21   2         22.59          1.62       110.95 o                         
  20  21   2         14.31        106.38       118.41 o                         
 -42  22   2        213.92        236.93       120.94 o                         
 -39  22   2        673.76        664.04       127.16 o                         
 -36  22   2         53.77        101.07        80.25 o                         
 -33  22   2       2779.30       2320.25       108.53 o                         
 -30  22   2         10.80         37.85        69.07 o                         
 -27  22   2        477.22        574.61       139.17 o                         
 -24  22   2         21.98         16.26        41.31 o                         
 -21  22   2       1227.42       1239.76        65.98 o                         
 -18  22   2        181.10        155.55        49.19 o                         
 -15  22   2         21.34         33.68        49.94 o                         
 -12  22   2       2860.14       2737.10       103.25 o                         
  -9  22   2       1758.83       1695.19        82.22 o                         
  -6  22   2       1524.61       1666.45        84.82 o                         
  -3  22   2      10844.17      10707.38       288.53 o                         
   0  22   2        398.92        543.13        69.56 o                         
   3  22   2       3307.14       3095.58       151.01 o                         
   6  22   2       2649.38       2282.97       139.16 o                         
   9  22   2       6240.10       6848.01       236.88 o                         
  12  22   2         28.64        -19.59        97.96 o                         
  15  22   2         22.66        -83.26       168.83 o                         
  18  22   2       2470.84       3076.21       245.30 o                         
  21  22   2       3668.68       3985.31       225.72 o                         
 -44  23   2        754.64        546.65       152.78 o                         
 -41  23   2          9.02          6.12       104.34 o                         
 -38  23   2        788.26        854.78       170.30 o                         
 -35  23   2        880.75       1104.00        92.65 o                         
 -32  23   2         35.09         40.97        63.94 o                         
 -29  23   2         41.59        -11.29        60.07 o                         
 -26  23   2       4041.68       3638.85       125.41 o                         
 -23  23   2        583.74        627.65        53.84 o                         
 -20  23   2       1745.43       1613.03        67.24 o                         
 -17  23   2      10775.44      10178.18       223.21 o                         
 -14  23   2      16624.02      16856.70       366.25 o                         
 -11  23   2          5.67        -13.62        43.33 o                         
  -8  23   2        539.17        663.93        73.79 o                         
  -5  23   2        712.44        815.18        66.66 o                         
  -2  23   2         43.63         49.28        60.77 o                         
   1  23   2        202.69        181.25        66.34 o                         
   4  23   2        779.61        867.35       101.29 o                         
   7  23   2       1431.17        991.72       107.50 o                         
  10  23   2        281.06        360.68        96.39 o                         
  13  23   2         18.98        159.88        97.18 o                         
  16  23   2        169.57        274.82       126.47 o                         
  19  23   2       1606.35       1576.51       142.33 o                         
 -43  24   2        118.93        -39.45       120.25 o                         
 -40  24   2          5.14       -100.98       100.98 o                         
 -37  24   2       2320.37       2733.55       133.64 o                         
 -34  24   2       2781.62       3227.55       186.57 o                         
 -31  24   2       6417.83       6129.33       185.75 o                         
 -28  24   2       1704.12       1794.19       143.13 o                         
 -25  24   2        765.25        786.10        67.62 o                         
 -22  24   2         41.06         36.88        40.17 o                         
 -19  24   2        868.08        919.45        72.48 o                         
 -16  24   2        203.21        190.31        52.37 o                         
 -13  24   2          6.76         41.98        49.71 o                         
 -10  24   2       1774.20       1731.71       130.65 o                         
  -7  24   2       1577.55       1454.21        89.02 o                         
  -4  24   2        107.69         40.69        63.41 o                         
  -1  24   2        151.44         59.44        67.38 o                         
   2  24   2        436.14        315.88        71.86 o                         
   5  24   2        562.14        614.30        98.60 o                         
   8  24   2        184.37        163.58        90.00 o                         
  11  24   2         35.44        -93.58        93.58 o                         
  14  24   2        130.92        212.32       112.22 o                         
  17  24   2        216.58        465.59       128.09 o                         
  20  24   2        304.10        376.79       129.18 o                         
 -42  25   2        604.36        326.58       121.00 o                         
 -39  25   2        287.15        342.11        98.16 o                         
 -36  25   2        128.19        120.63        87.72 o                         
 -33  25   2         10.63        -30.64        67.20 o                         
 -30  25   2      19355.53      19701.21       434.67 o                         
 -27  25   2       1133.22       1381.06        84.34 o                         
 -24  25   2        424.70        475.03        50.17 o                         
 -21  25   2       3053.40       2927.65       111.11 o                         
 -18  25   2       2623.75       2430.12       107.25 o                         
 -15  25   2         17.64         92.34        54.31 o                         
 -12  25   2        427.98        461.64        60.95 o                         
  -9  25   2        937.20       1035.29        86.46 o                         
  -6  25   2        950.33       1043.51        77.28 o                         
  -3  25   2        249.91         91.21        83.73 o                         
   0  25   2        173.60        160.14        68.39 o                         
   3  25   2        328.40        311.14        85.17 o                         
   6  25   2        296.34         75.59       100.53 o                         
   9  25   2         57.52        114.12        93.24 o                         
  12  25   2        129.09         61.37       108.45 o                         
  15  25   2          2.99         13.43       128.00 o                         
  18  25   2       2169.84       2626.67       196.61 o                         
 -44  26   2       2591.79       2719.37       183.76 o                         
 -41  26   2        183.82          6.89       110.57 o                         
 -38  26   2        625.30        621.17       100.28 o                         
 -35  26   2          4.19         47.19        77.34 o                         
 -32  26   2       4552.16       4222.52       158.64 o                         
 -29  26   2       1620.79       1627.41       120.04 o                         
 -26  26   2        737.03        699.11        61.94 o                         
 -23  26   2       5096.49       4620.16       154.11 o                         
 -20  26   2        202.84        142.70        57.21 o                         
 -17  26   2       1485.28       1646.45       146.42 o                         
 -14  26   2       1924.67       2204.52       110.19 o                         
 -11  26   2       1143.19       1308.91        80.62 o                         
  -8  26   2       2196.34       1735.86        98.94 o                         
  -5  26   2       2823.82       3002.70       145.25 o                         
  -2  26   2        275.53        190.36        75.31 o                         
   1  26   2          1.50         57.48        70.24 o                         
   4  26   2         97.72        151.08       138.61 o                         
   7  26   2        480.16        376.99       105.51 o                         
  10  26   2       1634.25       1694.20       140.26 o                         
  13  26   2         33.37        209.12       110.11 o                         
  16  26   2        102.49        222.57       132.61 o                         
 -43  27   2        121.53        100.16       180.02 o                         
 -40  27   2        142.22        210.47        98.06 o                         
 -37  27   2         52.52         58.18        81.16 o                         
 -34  27   2       1229.09       1050.58        98.05 o                         
 -31  27   2         99.88        157.81        84.96 o                         
 -28  27   2       4260.55       4098.16       148.56 o                         
 -25  27   2       6531.01       6591.09       208.08 o                         
 -22  27   2        452.43        621.25        70.21 o                         
 -19  27   2        104.36        147.71        63.10 o                         
 -16  27   2       1208.28       1132.51       112.00 o                         
 -13  27   2       1272.00       1272.52        86.37 o                         
 -10  27   2         16.30        -13.09        65.92 o                         
  -7  27   2        304.22        293.17        65.67 o                         
  -4  27   2       2142.88       1906.04       149.14 o                         
  -1  27   2        907.41        504.83       111.40 o                         
   2  27   2         18.55        109.21        78.55 o                         
   5  27   2          0.01         62.79        93.31 o                         
   8  27   2        502.55        369.80       108.11 o                         
  11  27   2       1613.06       1487.85       149.77 o                         
  14  27   2       1675.03       2158.13       178.30 o                         
  17  27   2        425.37        476.13       215.61 o                         
 -42  28   2         74.49       -120.34       120.34 o                         
 -39  28   2        224.06        159.49        90.48 o                         
 -36  28   2        493.89        552.70        89.62 o                         
 -33  28   2       6093.85       5895.42       191.71 o                         
 -30  28   2        195.05         46.97       114.55 o                         
 -27  28   2       5599.28       5433.17       194.40 o                         
 -24  28   2        893.50        922.76        67.22 o                         
 -21  28   2        122.57        182.37        56.10 o                         
 -18  28   2       5371.32       4515.80       165.82 o                         
 -15  28   2        444.24        317.05        68.37 o                         
 -12  28   2        213.32        150.47        90.29 o                         
  -9  28   2       1920.14       2075.83       125.71 o                         
  -6  28   2       1248.97       1328.21       136.48 o                         
  -3  28   2       2479.18       2254.76       138.82 o                         
   0  28   2       1389.13       1238.58       110.14 o                         
   3  28   2        516.87        551.24        92.68 o                         
   6  28   2       1902.25       2195.53       158.86 o                         
   9  28   2        242.53        280.50       120.47 o                         
  12  28   2         59.71        202.63       146.66 o                         
  15  28   2        916.86       1152.30       160.08 o                         
 -41  29   2        124.75        154.18       114.39 o                         
 -38  29   2        398.21        238.23        87.45 o                         
 -35  29   2       2373.55       2383.23       162.56 o                         
 -32  29   2       4673.37       4849.26       225.94 o                         
 -29  29   2       1705.99       1641.07       118.70 o                         
 -26  29   2          0.89        -52.19        52.19 o                         
 -23  29   2       3800.92       3660.09       159.40 o                         
 -20  29   2        131.01        108.27       100.28 o                         
 -17  29   2       4667.90       4747.04       173.92 o                         
 -14  29   2         72.04        -37.51        59.46 o                         
 -11  29   2        889.61       1035.97        82.12 o                         
  -8  29   2       1079.67       1395.53        95.27 o                         
  -5  29   2       1052.87       1020.92       104.25 o                         
  -2  29   2       9392.08       8442.29       271.08 o                         
   1  29   2          3.67         71.74        82.84 o                         
   4  29   2        767.41        490.90       113.06 o                         
   7  29   2        465.79        626.77       123.01 o                         
  10  29   2        203.39        430.98       132.62 o                         
  13  29   2       2068.28       2328.07       191.14 o                         
 -43  30   2         18.72        168.56       127.72 o                         
 -40  30   2        639.55        698.34       118.10 o                         
 -37  30   2         80.46        199.56       125.85 o                         
 -34  30   2        337.39        434.07       116.23 o                         
 -31  30   2        858.06        948.04       110.30 o                         
 -28  30   2       9092.32       9260.05       242.70 o                         
 -25  30   2        637.24        604.13        63.97 o                         
 -22  30   2       2312.43       2088.08       138.31 o                         
 -19  30   2       2022.87       1922.69       120.90 o                         
 -16  30   2        145.54        258.19        70.54 o                         
 -13  30   2       1874.91       1655.59       104.51 o                         
 -10  30   2        631.62        749.56       122.50 o                         
  -7  30   2       1227.07       1146.80        96.04 o                         
  -4  30   2       2678.69       2535.69       152.71 o                         
  -1  30   2        213.66         39.55       108.22 o                         
   2  30   2        197.18        143.51        98.41 o                         
   5  30   2        512.89        569.87       110.53 o                         
   8  30   2        390.54        886.82       138.10 o                         
  11  30   2        332.97        186.01       133.29 o                         
 -42  31   2         44.51        -15.47       116.85 o                         
 -39  31   2        529.51        429.16       107.27 o                         
 -36  31   2          4.06        -53.57       130.91 o                         
 -33  31   2       1149.30        976.59       152.04 o                         
 -30  31   2       3153.70       3185.19       168.45 o                         
 -27  31   2       4991.32       4864.35       158.80 o                         
 -24  31   2       1661.79       1968.56       128.45 o                         
 -21  31   2       2450.05       2310.82       146.26 o                         
 -18  31   2       2841.17       2988.57       146.63 o                         
 -15  31   2       1770.03       1744.07       146.58 o                         
 -12  31   2       1003.07        938.91        85.08 o                         
  -9  31   2       3461.67       2985.75       143.96 o                         
  -6  31   2        167.70        278.66        87.59 o                         
  -3  31   2       1748.58       1591.62       130.82 o                         
   0  31   2        179.93         45.30       100.86 o                         
   3  31   2       2193.89       2374.10       151.12 o                         
   6  31   2        730.42        704.70       122.23 o                         
   9  31   2       1741.22       2109.14       181.94 o                         
  12  31   2        176.74        130.56       147.80 o                         
 -41  32   2        138.76        271.59       113.79 o                         
 -38  32   2       1963.68       2099.02       185.41 o                         
 -35  32   2        235.22        252.52       111.45 o                         
 -32  32   2       6903.77       7084.88       253.29 o                         
 -29  32   2         28.32        -29.28        89.32 o                         
 -26  32   2         59.89         86.60       132.08 o                         
 -23  32   2       1926.03       1864.81       124.18 o                         
 -20  32   2       4712.17       4589.50       183.12 o                         
 -17  32   2       1010.19        912.38       105.24 o                         
 -14  32   2       1113.90       1085.39        93.28 o                         
 -11  32   2        340.90        269.35        88.95 o                         
  -8  32   2        454.28        586.37        86.06 o                         
  -5  32   2        578.98        675.35       114.29 o                         
  -2  32   2       1500.26       1201.98       123.29 o                         
   1  32   2        155.53        219.93       111.55 o                         
   4  32   2        148.09        352.91       115.30 o                         
   7  32   2        309.16        425.41       146.13 o                         
  10  32   2        361.29        567.55       160.49 o                         
 -40  33   2         46.64        177.24       118.05 o                         
 -37  33   2       1040.57       1743.38       171.08 o                         
 -34  33   2        254.94         71.81       107.18 o                         
 -31  33   2       1741.21       1962.83       135.00 o                         
 -28  33   2       2701.54       2523.90       169.50 o                         
 -25  33   2       1152.51       1269.98       124.94 o                         
 -22  33   2       1062.93       1021.95       145.77 o                         
 -19  33   2       1024.73       1216.06       160.80 o                         
 -16  33   2         86.20        250.38        79.15 o                         
 -13  33   2        141.52         64.34        76.84 o                         
 -10  33   2        865.04       1041.40       116.98 o                         
  -7  33   2         54.86         19.33        88.82 o                         
  -4  33   2        160.89         78.48       101.64 o                         
  -1  33   2        119.60        144.06       108.52 o                         
   2  33   2       1847.29       1819.90       162.92 o                         
   5  33   2       1162.07       1621.74       152.35 o                         
   8  33   2         95.31         10.23       132.34 o                         
 -42  34   2         34.75         -9.07       133.74 o                         
 -39  34   2         96.49          5.11       129.39 o                         
 -36  34   2         46.50        104.70       112.26 o                         
 -33  34   2        444.74        664.39       137.69 o                         
 -30  34   2       1973.15       2008.22       191.24 o                         
 -27  34   2        306.31        143.08       104.98 o                         
 -24  34   2       2785.71       2606.12       172.77 o                         
 -21  34   2       3305.57       3527.33       169.09 o                         
 -18  34   2       1032.86        998.69       132.22 o                         
 -15  34   2         29.34         45.91        81.32 o                         
 -12  34   2         32.99        -36.82       102.93 o                         
  -9  34   2       2451.68       2093.65       156.96 o                         
  -6  34   2       1119.05        722.08       114.62 o                         
  -3  34   2        221.19        240.98       105.36 o                         
   0  34   2       1633.86       1530.97       185.06 o                         
   3  34   2        123.13         33.89       124.61 o                         
   6  34   2        493.69        761.84       155.91 o                         
 -41  35   2       1238.89       1427.16       155.75 o                         
 -38  35   2        241.47        719.73       213.74 o                         
 -35  35   2       1374.41       1646.11       182.00 o                         
 -32  35   2        647.90        812.34       167.21 o                         
 -29  35   2       1377.68       1768.79       183.60 o                         
 -26  35   2        952.19        936.33       122.84 o                         
 -23  35   2       3198.79       3312.25       169.57 o                         
 -20  35   2        584.54        381.26        88.09 o                         
 -17  35   2        203.96        261.37        91.76 o                         
 -14  35   2        390.80        266.56        91.47 o                         
 -11  35   2        231.63        201.29       103.56 o                         
  -8  35   2        315.64        394.48       106.09 o                         
  -5  35   2        602.85        967.26       150.37 o                         
  -2  35   2          0.34       -117.87       117.87 o                         
   1  35   2         34.46        177.48       129.54 o                         
   4  35   2         46.16        267.38       139.98 o                         
 -40  36   2        886.73       1145.41       319.78 o                         
 -37  36   2         75.43        223.71       157.17 o                         
 -34  36   2       1254.12       1540.86       178.43 o                         
 -31  36   2       1600.34       1741.20       165.84 o                         
 -28  36   2        228.69        293.78       116.54 o                         
 -25  36   2         52.64        177.06        91.02 o                         
 -22  36   2        770.04        895.06       156.26 o                         
 -19  36   2        996.69       1225.32       119.48 o                         
 -16  36   2        728.41        861.94       104.92 o                         
 -13  36   2        728.64        682.99       118.77 o                         
 -10  36   2          0.83         -0.83       115.91 o                         
  -7  36   2        418.28        485.17       164.63 o                         
  -4  36   2        394.14        363.98       138.40 o                         
  -1  36   2         76.86        146.69       128.37 o                         
   2  36   2       1672.63       1759.35       180.39 o                         
 -39  37   2        195.76         79.85       176.73 o                         
 -36  37   2        797.66        904.28       167.38 o                         
 -33  37   2        167.05        158.92       143.98 o                         
 -30  37   2       1393.87       1678.01       179.17 o                         
 -27  37   2       1538.87       1692.87       152.01 o                         
 -24  37   2          6.20       -114.23       114.23 o                         
 -21  37   2         34.23        -98.22        98.22 o                         
 -18  37   2       3852.01       3704.26       189.89 o                         
 -15  37   2        495.14        451.32       116.92 o                         
 -12  37   2          5.15         53.26       113.70 o                         
  -9  37   2         39.35       -116.20       147.86 o                         
  -6  37   2        430.06        320.27       122.47 o                         
  -3  37   2        165.04        303.40       150.73 o                         
   0  37   2         39.56         21.73       159.89 o                         
   3  37   2         67.35        217.77       150.92 o                         
 -38  38   2        141.89        345.07       178.50 o                         
 -35  38   2        341.40        339.71       158.83 o                         
 -32  38   2         25.82        143.05       138.56 o                         
 -29  38   2         58.61        198.86       171.43 o                         
 -26  38   2       2137.80       2057.63       168.48 o                         
 -23  38   2        233.79        528.78       110.51 o                         
 -20  38   2          9.98         82.14       137.58 o                         
 -17  38   2       1947.74       1919.10       194.38 o                         
 -14  38   2        480.72        636.59       123.22 o                         
 -11  38   2        657.16        537.89       147.01 o                         
  -8  38   2       1118.94        887.88       138.86 o                         
  -5  38   2       1117.25       1220.96       166.70 o                         
  -2  38   2          2.11        -60.90       163.55 o                         
   1  38   2        590.10        584.50       156.67 o                         
 -37  39   2         29.83        412.54       172.43 o                         
 -34  39   2        145.26        255.09       188.39 o                         
 -31  39   2          0.40        127.20       133.14 o                         
 -28  39   2        215.64        504.30       134.82 o                         
 -25  39   2       1778.45       1886.66       151.28 o                         
 -22  39   2        330.16        256.07       160.55 o                         
 -19  39   2        351.58        245.92       115.16 o                         
 -16  39   2         26.25        -29.32       114.61 o                         
 -13  39   2          0.11        -88.14       129.67 o                         
 -10  39   2          0.91       -134.65       134.65 o                         
  -7  39   2         63.04        124.85       156.76 o                         
  -4  39   2        291.71        303.97       152.80 o                         
  -1  39   2       1090.02       1609.67       180.25 o                         
 -36  40   2        859.14       1109.08       189.84 o                         
 -33  40   2         40.97       -153.85       162.75 o                         
 -30  40   2         14.66        -37.50       190.71 o                         
 -27  40   2        258.39        404.95       143.91 o                         
 -24  40   2       1555.16       1838.91       203.68 o                         
 -21  40   2         51.00        -36.05       149.18 o                         
 -18  40   2         38.48        103.33       230.76 o                         
 -15  40   2         38.14        162.13       142.88 o                         
 -12  40   2          2.85         39.09       161.29 o                         
  -9  40   2         56.18        -13.21       171.65 o                         
  -6  40   2        163.43        367.55       166.61 o                         
  -3  40   2         14.47        124.26       155.57 o                         
 -35  41   2        322.01        543.95       269.89 o                         
 -32  41   2        292.77        365.44       154.39 o                         
 -29  41   2          9.34        228.87       227.71 o                         
 -26  41   2        504.71        515.62       134.25 o                         
 -23  41   2        923.07        959.70       145.19 o                         
 -20  41   2         27.18        136.84       182.86 o                         
 -17  41   2         61.59        189.91       149.32 o                         
 -14  41   2        204.44        279.81       157.85 o                         
 -11  41   2         69.89        -54.45       164.87 o                         
  -8  41   2        275.03       -144.27       144.27 o                         
 -34  42   2         42.57        460.47       290.61 o                         
 -31  42   2        971.99       1024.56       175.98 o                         
 -28  42   2        210.71        298.02       201.89 o                         
 -25  42   2        273.57        110.25       150.47 o                         
 -22  42   2        273.09        199.57       180.03 o                         
 -19  42   2        319.29        364.06       202.46 o                         
 -16  42   2        765.99        382.32       200.12 o                         
 -13  42   2        147.88        187.33       183.33 o                         
 -10  42   2         37.35        -41.25       214.81 o                         
 -30  43   2         46.26        -43.14       198.78 o                         
 -27  43   2        517.35        896.49       224.64 o                         
 -24  43   2        201.20        175.66       176.94 o                         
 -21  43   2        284.12        494.99       304.07 o                         
 -18  43   2        308.18        215.16       213.67 o                         
 -15  43   2        370.65        322.27       200.89 o                         
 -12  43   2        209.54        312.87       186.46 o                         
 -26  44   2        181.10       -154.84       154.84 o                         
 -23  44   2        152.57        111.17       152.96 o                         
 -20  44   2        587.62        683.35       188.89 o                         
 -17  44   2         96.18       -167.91       167.91 o                         
   0   0   3      67437.24      70376.95      1668.55 o                         
   1   1   3       3184.03       3435.64        70.61 o                         
  -1   2   3       2253.13       2429.81        58.98 o                         
   2   2   3      33914.22      35920.18       502.56 o                         
  -3   3   3       2617.13       2519.92        59.00 o                         
   0   3   3       4362.17       4715.60        86.88 o                         
   3   3   3          0.65          1.33        21.73 o                         
  -5   4   3       1395.31       1833.90        52.58 o                         
  -2   4   3       9839.39      10405.86       177.99 o                         
   1   4   3       7463.10       6945.13       128.27 o                         
   4   4   3       4960.79       5635.62       103.22 o                         
  -7   5   3       2318.72       2478.14        60.75 o                         
  -4   5   3       4051.79       4590.26        84.85 o                         
  -1   5   3       4402.59       4099.25        82.95 o                         
   2   5   3        499.48        417.77        33.18 o                         
   5   5   3        684.71        983.18        43.21 o                         
  -9   6   3       6189.82       6972.68       129.15 o                         
  -6   6   3       1280.16       1042.55        47.62 o                         
  -3   6   3       2406.49       2725.68        66.98 o                         
   0   6   3       2569.58       2723.20        66.80 o                         
   3   6   3         81.73         82.00        24.91 o                         
   6   6   3      13887.30      15155.70       263.72 o                         
 -11   7   3       4429.81       5190.11        96.95 o                         
  -8   7   3      11504.18      12043.46       215.35 o                         
  -5   7   3      28160.48      31326.97       513.82 o                         
  -2   7   3       2757.43       2409.53        61.51 o                         
   1   7   3        429.46        450.51        30.79 o                         
   4   7   3        713.89       1018.51        41.90 o                         
   7   7   3       3676.21       3817.71       110.13 o                         
 -13   8   3        534.83        621.28        78.78 o                         
 -10   8   3       8698.24       9151.06       171.91 o                         
  -7   8   3       3346.53       3638.23        92.28 o                         
  -4   8   3       1486.44       1587.04        55.95 o                         
  -1   8   3         10.52         15.31        20.81 o                         
   2   8   3       5436.14       5509.31       112.96 o                         
   5   8   3        303.02        365.73        48.87 o                         
   8   8   3       2681.77       2435.38       105.37 o                         
 -15   9   3       1120.27       1222.96        65.92 o                         
 -12   9   3      13209.47      14361.82       271.23 o                         
  -9   9   3       2490.17       2677.88        71.78 o                         
  -6   9   3      12306.50      14483.26       240.36 o                         
  -3   9   3        468.51        649.58        39.54 o                         
   0   9   3        858.18        792.33        37.87 o                         
   3   9   3          6.11        277.32        55.77 o                         
   6   9   3        707.93        682.90        63.15 o                         
   9   9   3        556.95        779.74        61.24 o                         
 -17  10   3       1106.43       1188.19        75.74 o                         
 -14  10   3       1128.26       1375.74        85.08 o                         
 -11  10   3         30.03        -36.30        50.61 o                         
  -8  10   3       3074.31       3104.44        79.91 o                         
  -5  10   3       2430.86       2130.28        75.98 o                         
  -2  10   3        291.53        403.57        31.72 o                         
   1  10   3       1199.67       1816.43        56.35 o                         
   4  10   3         10.51        -21.73        38.74 o                         
   7  10   3       2856.18       2618.44       112.59 o                         
  10  10   3        323.47        254.88        65.55 o                         
 -19  11   3         10.82         14.62        46.42 o                         
 -16  11   3       4447.65       4835.43       179.20 o                         
 -13  11   3       1721.80       1569.50        73.79 o                         
 -10  11   3       3887.37       3871.38       102.64 o                         
  -7  11   3       3755.62       4070.76        89.23 o                         
  -4  11   3      13882.77      13848.57       285.95 o                         
  -1  11   3       4201.02       4512.22       108.18 o                         
   2  11   3       2531.22       2298.99        65.08 o                         
   5  11   3        404.67        480.38        58.50 o                         
   8  11   3       1463.99       1573.41        94.91 o                         
  11  11   3       1044.67       1204.22        95.21 o                         
 -21  12   3       9508.26       9537.32       233.22 o                         
 -18  12   3       4214.97       3881.33       179.82 o                         
 -15  12   3        529.88        513.33        54.87 o                         
 -12  12   3      14673.08      15529.25       314.37 o                         
  -9  12   3        137.44        117.71        40.22 o                         
  -6  12   3        501.12        468.65        56.53 o                         
  -3  12   3      10183.53      10149.10       205.42 o                         
   0  12   3       8094.18       7863.70       164.25 o                         
   3  12   3        162.83        246.33        53.48 o                         
   6  12   3        158.82        246.93        58.01 o                         
   9  12   3        173.52        250.49        74.98 o                         
  12  12   3       1406.25       1386.20       125.00 o                         
 -23  13   3        208.64        174.28        61.74 o                         
 -20  13   3       1473.27       1671.31       103.15 o                         
 -17  13   3       6886.64       6608.19       247.15 o                         
 -14  13   3      25724.35      26044.46       596.12 o                         
 -11  13   3       3230.02       3092.61        91.42 o                         
  -8  13   3        175.00        278.61        42.57 o                         
  -5  13   3       5042.42       5226.39       127.53 o                         
  -2  13   3        139.50        127.53        41.22 o                         
   1  13   3       2885.57       2891.97        83.90 o                         
   4  13   3         98.17        157.52        40.58 o                         
   7  13   3        716.94        889.21        68.53 o                         
  10  13   3        678.26        681.13        82.43 o                         
  13  13   3       2280.17       2300.85       135.14 o                         
 -25  14   3        371.31        395.85        63.00 o                         
 -22  14   3       3668.27       3739.67       151.67 o                         
 -19  14   3         43.86         90.92        54.50 o                         
 -16  14   3       1177.65       1006.81        99.37 o                         
 -13  14   3       6216.95       7368.63       210.51 o                         
 -10  14   3         95.69         57.40        27.23 o                         
  -7  14   3        228.71        189.30        41.14 o                         
  -4  14   3       3433.57       3359.15       106.90 o                         
  -1  14   3        258.59        179.40        47.08 o                         
   2  14   3          9.11        -30.96        30.96 o                         
   5  14   3       5958.15       6004.91       166.22 o                         
   8  14   3       2072.48       2031.44       111.14 o                         
  11  14   3       1474.34       1375.65        94.25 o                         
  14  14   3       4738.14       4366.46       162.67 o                         
 -27  15   3       2592.49       2572.07       123.31 o                         
 -24  15   3         74.28         11.21        66.05 o                         
 -21  15   3        950.41       1109.68        87.94 o                         
 -18  15   3        474.32        447.33        48.06 o                         
 -15  15   3      16441.45      17378.47       421.41 o                         
 -12  15   3       3589.17       3622.53       126.05 o                         
  -9  15   3        194.62        199.54        35.65 o                         
  -6  15   3       1175.17       1485.11        71.23 o                         
  -3  15   3       6310.48       6247.15       165.39 o                         
   0  15   3       7223.65       7030.90       223.52 o                         
   3  15   3       1104.05       1219.84        74.30 o                         
   6  15   3         76.14          5.42        61.00 o                         
   9  15   3       1698.47       1988.97       108.96 o                         
  12  15   3       5464.93       5690.34       184.02 o                         
  15  15   3       1577.45       1448.02       123.84 o                         
 -29  16   3        461.27        509.08        74.17 o                         
 -26  16   3       4317.32       4266.75       173.15 o                         
 -23  16   3       1113.55       1292.27        97.57 o                         
 -20  16   3         82.01         60.91        43.16 o                         
 -17  16   3      11217.01      11566.64       302.83 o                         
 -14  16   3        240.53        260.45        56.88 o                         
 -11  16   3        180.22        199.74        31.19 o                         
  -8  16   3       3539.15       3521.94       101.16 o                         
  -5  16   3         36.69          3.90        41.43 o                         
  -2  16   3       8958.56       8843.51       241.08 o                         
   1  16   3        334.04        386.01        48.95 o                         
   4  16   3        779.41        893.59        72.79 o                         
   7  16   3        348.31        170.99        58.08 o                         
  10  16   3       5040.37       4950.01       170.25 o                         
  13  16   3       3842.31       3562.40       152.59 o                         
  16  16   3         84.32        -48.17        80.70 o                         
 -31  17   3       1221.25       1196.74        89.74 o                         
 -28  17   3        130.14        166.84        66.98 o                         
 -25  17   3        107.75        141.14        69.98 o                         
 -22  17   3        478.85        530.84       121.14 o                         
 -19  17   3        942.13       1209.30        73.96 o                         
 -16  17   3       5155.40       5192.96       174.88 o                         
 -13  17   3        229.02        247.40        48.82 o                         
 -10  17   3        152.83        107.71        44.47 o                         
  -7  17   3       7628.86       8063.06       229.55 o                         
  -4  17   3         67.11        -36.11        48.09 o                         
  -1  17   3          0.82        -45.40        49.06 o                         
   2  17   3        222.48        297.42        44.65 o                         
   5  17   3       5869.30       6142.90       245.95 o                         
   8  17   3        240.92        157.82        64.96 o                         
  11  17   3         11.45          3.27        71.68 o                         
  14  17   3       2313.91       1999.72       142.55 o                         
  17  17   3       1096.29       1156.57       118.80 o                         
 -33  18   3       3650.57       3333.17       146.72 o                         
 -30  18   3        349.35        420.91        61.77 o                         
 -27  18   3        362.36        278.87        77.37 o                         
 -24  18   3       5048.42       4873.42       177.75 o                         
 -21  18   3       3444.21       3218.72       129.07 o                         
 -18  18   3         74.83         99.14        51.91 o                         
 -15  18   3      11249.99      11112.49       294.35 o                         
 -12  18   3       2340.22       2303.88        87.23 o                         
  -9  18   3       1321.55       1399.60       104.67 o                         
  -6  18   3        258.75        757.22        75.11 o                         
  -3  18   3       9203.12       9331.82       345.67 o                         
   0  18   3       1846.77       1591.63       109.73 o                         
   3  18   3       4211.27       4164.96       119.10 o                         
   6  18   3       1019.68       1269.93       103.99 o                         
   9  18   3      11046.80      11179.40       320.82 o                         
  12  18   3       1536.01       1605.01       128.92 o                         
  15  18   3         46.98         60.82       102.24 o                         
  18  18   3         48.62         28.55       102.27 o                         
 -35  19   3        203.80        153.84        85.05 o                         
 -32  19   3        425.36        441.30        88.34 o                         
 -29  19   3        201.74         65.33        82.10 o                         
 -26  19   3        884.35        866.06        94.83 o                         
 -23  19   3       1341.30       1330.44        85.82 o                         
 -20  19   3       1942.52       2021.95       120.15 o                         
 -17  19   3       1043.37       1209.76        93.04 o                         
 -14  19   3         57.47         28.57        60.23 o                         
 -11  19   3      13559.58      12488.24       288.69 o                         
  -8  19   3       1600.13       1274.39        89.31 o                         
  -5  19   3        911.19        802.59       147.38 o                         
  -2  19   3       1494.98       1410.20       128.04 o                         
   1  19   3        680.91        660.15        69.86 o                         
   4  19   3       2830.29       2437.35       158.74 o                         
   7  19   3      17402.79      16038.43       415.50 o                         
  10  19   3         17.11        -66.72        79.22 o                         
  13  19   3        896.43        779.25       133.04 o                         
  16  19   3        855.69        896.98       126.69 o                         
  19  19   3        512.48        833.26       149.70 o                         
 -37  20   3         41.12         54.09       111.95 o                         
 -34  20   3        668.44        704.21       104.13 o                         
 -31  20   3        269.34        230.23        90.74 o                         
 -28  20   3        654.23        455.65        87.03 o                         
 -25  20   3        430.59        529.32        68.91 o                         
 -22  20   3        654.18        601.77        84.03 o                         
 -19  20   3        352.47        492.90        72.01 o                         
 -16  20   3        120.89        101.33        56.07 o                         
 -13  20   3        175.60        224.49        52.52 o                         
 -10  20   3      14177.24      13946.17       358.41 o                         
  -7  20   3        230.17        119.46        66.95 o                         
  -4  20   3      13800.56      14234.20       417.34 o                         
  -1  20   3       1573.82       1602.66        97.95 o                         
   2  20   3       1527.98       1540.06       104.97 o                         
   5  20   3       6338.51       6151.16       229.88 o                         
   8  20   3       2547.05       1957.76       136.94 o                         
  11  20   3        640.93        584.22       106.16 o                         
  14  20   3       1142.02       1181.31       138.65 o                         
  17  20   3       1037.75       1501.33       162.64 o                         
  20  20   3        103.89        198.01       119.20 o                         
 -39  21   3        103.77        193.02       136.59 o                         
 -36  21   3        100.73        118.77       118.68 o                         
 -33  21   3       1834.67       2207.58       192.60 o                         
 -30  21   3       1913.13       1829.25       170.28 o                         
 -27  21   3         91.18        -18.24        70.20 o                         
 -24  21   3        710.68        787.51       102.11 o                         
 -21  21   3       2236.70       2100.27       100.56 o                         
 -18  21   3        250.34        231.28        58.54 o                         
 -15  21   3        900.07        849.41        95.78 o                         
 -12  21   3        123.43        252.99        43.44 o                         
  -9  21   3        778.87        679.57        77.65 o                         
  -6  21   3       8230.40       7856.97       272.81 o                         
  -3  21   3       9563.04      10038.97       325.99 o                         
   0  21   3        470.67        499.18        69.34 o                         
   3  21   3       4041.47       3863.71       161.35 o                         
   6  21   3       3302.79       2896.58       206.34 o                         
   9  21   3       2417.06       2245.41       145.05 o                         
  12  21   3        928.54       1172.37       186.22 o                         
  15  21   3         80.26        196.82       137.94 o                         
  18  21   3          0.26        -36.53       109.29 o                         
  21  21   3         53.71        -29.88       136.16 o                         
 -41  22   3         51.42        371.98       138.16 o                         
 -38  22   3        787.02        669.26       120.26 o                         
 -35  22   3          2.86         79.89        93.11 o                         
 -32  22   3       1180.26       1085.45       117.58 o                         
 -29  22   3       2961.14       2764.15       155.10 o                         
 -26  22   3         28.39          8.43        60.36 o                         
 -23  22   3       2109.88       2164.92       125.32 o                         
 -20  22   3       1719.95       1760.98       112.88 o                         
 -17  22   3       1140.59       1138.83        89.75 o                         
 -14  22   3          1.11        -35.19        46.20 o                         
 -11  22   3       3643.88       3371.06       146.92 o                         
  -8  22   3        954.62        707.87       152.52 o                         
  -5  22   3      10116.14      10129.65       329.99 o                         
  -2  22   3       2088.63       2077.32       110.13 o                         
   1  22   3       4362.74       3917.70       171.32 o                         
   4  22   3       2715.85       2487.09       154.94 o                         
   7  22   3        249.81        268.74        90.17 o                         
  10  22   3         29.47        -21.48        89.52 o                         
  13  22   3       1646.23       1866.70       176.09 o                         
  16  22   3       3921.18       3820.22       258.12 o                         
  19  22   3         60.97        118.28       123.64 o                         
 -43  23   3        107.29         74.71       150.78 o                         
 -40  23   3        225.01         52.57       117.03 o                         
 -37  23   3         92.50         83.57       108.74 o                         
 -34  23   3        830.68        629.97       129.61 o                         
 -31  23   3          9.57        153.29        86.14 o                         
 -28  23   3        147.20        231.76        69.93 o                         
 -25  23   3       1689.50       1930.19       121.92 o                         
 -22  23   3        377.14        246.48        67.30 o                         
 -19  23   3       2762.75       2486.67       112.79 o                         
 -16  23   3       1069.93       1133.78        90.38 o                         
 -13  23   3         43.40         84.20        48.97 o                         
 -10  23   3        385.63        329.69        73.66 o                         
  -7  23   3       2655.87       2872.04       168.87 o                         
  -4  23   3      10752.35      10598.52       343.53 o                         
  -1  23   3       1952.06       1675.60       126.23 o                         
   2  23   3       3006.69       2623.84       139.07 o                         
   5  23   3       4106.58       3849.55       173.23 o                         
   8  23   3         78.46         -9.66        83.30 o                         
  11  23   3          2.68        -40.02       114.44 o                         
  14  23   3        836.80        762.98       161.05 o                         
  17  23   3        281.09        331.07       145.02 o                         
  20  23   3       2725.99       3288.23       230.43 o                         
 -42  24   3       1670.35       1891.48       182.38 o                         
 -39  24   3        713.02        789.08       129.31 o                         
 -36  24   3       2545.79       2209.14       214.90 o                         
 -33  24   3       1357.33       1412.34       132.39 o                         
 -30  24   3       3494.66       2930.16       141.76 o                         
 -27  24   3          5.46         58.84        73.48 o                         
 -24  24   3        162.32        172.96        64.08 o                         
 -21  24   3        483.49        451.14        67.62 o                         
 -18  24   3         12.25         14.30        64.65 o                         
 -15  24   3       7542.41       6908.42       184.14 o                         
 -12  24   3       5418.41       5368.67       190.09 o                         
  -9  24   3          6.36        -71.49        71.49 o                         
  -6  24   3        891.82       1004.86       115.43 o                         
  -3  24   3       4757.30       4765.69       170.15 o                         
   0  24   3       1175.29       1555.80       112.22 o                         
   3  24   3         76.08        123.66        74.48 o                         
   6  24   3        142.63        161.72       104.20 o                         
   9  24   3          6.10         85.43        95.47 o                         
  12  24   3       1629.94       1486.07       165.31 o                         
  15  24   3        137.14        258.43       131.19 o                         
  18  24   3          0.00       -121.20       121.20 o                         
 -41  25   3          0.16         91.38       129.99 o                         
 -38  25   3       1678.69       1706.46       142.72 o                         
 -35  25   3         13.52        253.80       104.37 o                         
 -32  25   3       2486.37       2523.20       135.24 o                         
 -29  25   3        482.94        320.88        94.94 o                         
 -26  25   3       1305.88       1360.72       125.83 o                         
 -23  25   3        391.63        313.51        66.73 o                         
 -20  25   3        161.45        239.18        63.87 o                         
 -17  25   3       4111.00       3908.51       136.89 o                         
 -14  25   3         45.71         35.72        57.43 o                         
 -11  25   3       6718.58       6269.08       249.03 o                         
  -8  25   3         72.10        116.02        88.64 o                         
  -5  25   3        682.54        305.23        96.66 o                         
  -2  25   3        337.70        471.30        77.51 o                         
   1  25   3       2407.27       2883.60       155.05 o                         
   4  25   3        734.97        515.97        96.56 o                         
   7  25   3        147.50        155.47        92.21 o                         
  10  25   3       2554.04       2410.10       173.23 o                         
  13  25   3       4573.02       4039.49       224.61 o                         
  16  25   3         31.04         96.04       136.41 o                         
 -40  26   3       5607.14       5951.82       246.82 o                         
 -37  26   3        491.20        771.94       181.85 o                         
 -34  26   3       2913.68       3208.24       185.23 o                         
 -31  26   3       2012.59       2183.48       157.20 o                         
 -28  26   3       1242.27       1158.03        96.36 o                         
 -25  26   3          6.11        -44.76        65.27 o                         
 -22  26   3       1930.26       1806.60        97.00 o                         
 -19  26   3          4.15         72.39        68.30 o                         
 -16  26   3       7188.03       6754.57       189.29 o                         
 -13  26   3       4110.67       3855.85       150.31 o                         
 -10  26   3       6232.15       6418.66       255.32 o                         
  -7  26   3         24.62         49.97       107.66 o                         
  -4  26   3        227.26        248.95        94.31 o                         
  -1  26   3       5350.25       4454.25       181.18 o                         
   2  26   3          2.69         33.39        82.70 o                         
   5  26   3         25.20        104.67        93.84 o                         
   8  26   3        827.25        867.58       120.87 o                         
  11  26   3         15.87        -67.51       121.30 o                         
  14  26   3        110.56        168.44       134.21 o                         
 -42  27   3        139.47        130.91       130.84 o                         
 -39  27   3          1.34         95.39       111.54 o                         
 -36  27   3       1586.59       1708.65       165.64 o                         
 -33  27   3       2005.77       2375.89       157.82 o                         
 -30  27   3       1061.35       1185.61       105.50 o                         
 -27  27   3       1821.22       1816.36       112.83 o                         
 -24  27   3          2.76        -63.67        64.54 o                         
 -21  27   3        217.89        188.33        69.77 o                         
 -18  27   3       6808.07       6664.21       187.27 o                         
 -15  27   3        133.28        204.61        65.91 o                         
 -12  27   3        852.98        876.05        74.09 o                         
  -9  27   3       3255.44       2896.43       179.54 o                         
  -6  27   3       5538.80       5627.61       243.32 o                         
  -3  27   3         59.04          3.21        73.56 o                         
   0  27   3         11.89        -65.64        83.14 o                         
   3  27   3        130.15        154.27        90.86 o                         
   6  27   3        508.75        578.61       107.64 o                         
   9  27   3       1173.67        794.40       146.73 o                         
  12  27   3       2127.25       2307.11       165.94 o                         
  15  27   3        944.98        919.28       146.74 o                         
 -41  28   3        394.64        453.55       130.97 o                         
 -38  28   3         64.50        121.57       113.05 o                         
 -35  28   3       1898.46       1731.87       205.83 o                         
 -32  28   3        957.85       1132.60       108.15 o                         
 -29  28   3       4769.31       5143.36       184.32 o                         
 -26  28   3        200.57        100.28        76.07 o                         
 -23  28   3        122.59        173.33        61.47 o                         
 -20  28   3        550.45        402.37        99.44 o                         
 -17  28   3       4845.91       4579.28       177.25 o                         
 -14  28   3       2131.13       2047.44       159.86 o                         
 -11  28   3       1623.38       1514.06       142.58 o                         
  -8  28   3         63.92        130.89       108.85 o                         
  -5  28   3       3051.44       3195.00       222.73 o                         
  -2  28   3        425.65        275.07        96.24 o                         
   1  28   3         76.34         66.15       108.47 o                         
   4  28   3         72.51        -24.33       104.02 o                         
   7  28   3        346.59        514.84       131.87 o                         
  10  28   3         52.18         61.41       132.94 o                         
  13  28   3        115.11         78.86       126.08 o                         
 -40  29   3        155.49        194.55       151.04 o                         
 -37  29   3        731.94        380.67       168.11 o                         
 -34  29   3        534.82        607.21       111.89 o                         
 -31  29   3       2764.55       2719.91       151.49 o                         
 -28  29   3        189.79        164.75       114.58 o                         
 -25  29   3        292.37        164.53        77.95 o                         
 -22  29   3       6806.00       6502.83       198.60 o                         
 -19  29   3        343.55        374.84        71.07 o                         
 -16  29   3        117.42        168.58       105.62 o                         
 -13  29   3          0.03         18.20        91.45 o                         
 -10  29   3       1571.85       1496.50       141.97 o                         
  -7  29   3         73.87        100.68        97.86 o                         
  -4  29   3         67.02         63.59        81.27 o                         
  -1  29   3        658.82        561.19        99.63 o                         
   2  29   3         79.19          7.85        95.56 o                         
   5  29   3        783.05        998.20       136.39 o                         
   8  29   3        365.68        332.26       133.13 o                         
  11  29   3          7.98         34.53       131.76 o                         
 -39  30   3        292.30        196.53       131.55 o                         
 -36  30   3       1089.33       1294.04       144.52 o                         
 -33  30   3       3475.33       3725.55       182.67 o                         
 -30  30   3        403.16        473.49        97.10 o                         
 -27  30   3        301.34        339.43        86.44 o                         
 -24  30   3        670.29        528.30        73.46 o                         
 -21  30   3        479.15        585.52        96.39 o                         
 -18  30   3        208.72        169.71        85.66 o                         
 -15  30   3       3385.94       2810.06       147.68 o                         
 -12  30   3        863.94        931.37       130.18 o                         
  -9  30   3         92.28         54.02        96.84 o                         
  -6  30   3        140.64        229.46       176.02 o                         
  -3  30   3        903.36        964.70       155.22 o                         
   0  30   3         11.95        -74.32        93.32 o                         
   3  30   3         18.63         -6.73       115.45 o                         
   6  30   3        605.97        376.21       130.39 o                         
   9  30   3        352.68        328.28       138.04 o                         
 -41  31   3         95.45         28.10       123.86 o                         
 -38  31   3        646.95        578.17       134.85 o                         
 -35  31   3         44.09         96.85       102.85 o                         
 -32  31   3       3207.69       3098.52       186.09 o                         
 -29  31   3       1941.06       1901.93       256.91 o                         
 -26  31   3       1718.81       1644.18       115.08 o                         
 -23  31   3        691.32        767.85        98.25 o                         
 -20  31   3       1155.36        984.34       158.83 o                         
 -17  31   3       5046.75       4530.46       190.79 o                         
 -14  31   3        147.72        278.21       146.58 o                         
 -11  31   3       2291.46       1726.86       157.96 o                         
  -8  31   3        328.64        183.51       114.94 o                         
  -5  31   3       1290.87       1078.74       144.74 o                         
  -2  31   3        861.95        783.05       111.61 o                         
   1  31   3         14.28        -65.84       104.62 o                         
   4  31   3          2.05         22.22       177.05 o                         
   7  31   3         34.65        143.80       133.84 o                         
  10  31   3         65.18        163.57       148.29 o                         
 -40  32   3         74.02         -3.32       124.02 o                         
 -37  32   3        133.46        -33.47       114.44 o                         
 -34  32   3          3.05         53.14       108.86 o                         
 -31  32   3       4563.36       5124.21       219.69 o                         
 -28  32   3       3004.46       3688.33       174.42 o                         
 -25  32   3          4.17        123.16        85.80 o                         
 -22  32   3        117.55        303.65       114.88 o                         
 -19  32   3        546.94        422.24       125.18 o                         
 -16  32   3       4765.00       4446.51       236.54 o                         
 -13  32   3        442.25        407.87       113.14 o                         
 -10  32   3       2593.99       2030.61       171.57 o                         
  -7  32   3        239.83        384.78       121.20 o                         
  -4  32   3        184.26         84.53        95.48 o                         
  -1  32   3         47.90        -26.17       106.44 o                         
   2  32   3        603.14        514.15       128.58 o                         
   5  32   3        207.95        147.45       133.29 o                         
   8  32   3        687.57        696.59       150.97 o                         
 -39  33   3       1622.97       1552.93       164.82 o                         
 -36  33   3          0.04        286.76       132.72 o                         
 -33  33   3        782.01        684.71       120.55 o                         
 -30  33   3        281.01        146.77       116.89 o                         
 -27  33   3         15.11        -12.29        86.39 o                         
 -24  33   3        398.05        419.84       167.35 o                         
 -21  33   3        462.52        411.09       140.82 o                         
 -18  33   3         10.15        -91.25        91.25 o                         
 -15  33   3        263.91        343.39       102.37 o                         
 -12  33   3       1092.35        791.99       130.18 o                         
  -9  33   3        248.20        294.95       130.27 o                         
  -6  33   3       1801.59       1598.35       213.99 o                         
  -3  33   3         17.48         68.97       107.36 o                         
   0  33   3         24.19         66.93       117.56 o                         
   3  33   3         60.13         37.57       125.27 o                         
   6  33   3        258.07        304.68       257.98 o                         
 -38  34   3        284.21        249.18       175.84 o                         
 -35  34   3        399.60        467.25       116.81 o                         
 -32  34   3        489.47        682.98       172.63 o                         
 -29  34   3          7.57        190.12        97.31 o                         
 -26  34   3        633.19        773.25       134.79 o                         
 -23  34   3         98.25         26.76       179.68 o                         
 -20  34   3        120.68          6.38       132.08 o                         
 -17  34   3         14.40        -29.74        88.81 o                         
 -14  34   3        975.96       1057.98       152.88 o                         
 -11  34   3       2601.90       2325.61       191.74 o                         
  -8  34   3       1037.48        868.43       150.70 o                         
  -5  34   3         64.96        -99.65       168.43 o                         
  -2  34   3         61.93         46.19       160.98 o                         
   1  34   3         46.71        245.98       138.46 o                         
   4  34   3          0.12       -120.57       145.27 o                         
 -37  35   3         15.96         34.85       139.33 o                         
 -34  35   3         90.51        151.18       108.68 o                         
 -31  35   3       1168.89       1173.88       130.66 o                         
 -28  35   3        592.32        556.05       128.16 o                         
 -25  35   3         45.95       -114.73       114.73 o                         
 -22  35   3         54.92        216.72       154.57 o                         
 -19  35   3       1430.68       1228.65       126.98 o                         
 -16  35   3         42.97          3.85        90.27 o                         
 -13  35   3         82.37         21.71       120.99 o                         
 -10  35   3        483.86        255.92       123.19 o                         
  -7  35   3       2121.58       2063.05       203.58 o                         
  -4  35   3        986.01       1087.25       192.54 o                         
  -1  35   3        619.18        726.37       142.78 o                         
   2  35   3         39.33       -135.61       135.61 o                         
 -36  36   3         51.88         86.40       162.13 o                         
 -33  36   3        723.48        842.09       154.22 o                         
 -30  36   3        826.96        722.02       158.23 o                         
 -27  36   3         25.24        239.26       153.84 o                         
 -24  36   3          7.21         95.01       148.12 o                         
 -21  36   3        299.43        196.37       125.41 o                         
 -18  36   3          8.63        -87.50       137.71 o                         
 -15  36   3        105.14        230.95       193.25 o                         
 -12  36   3        255.80        230.02       149.26 o                         
  -9  36   3        458.57        598.87       178.47 o                         
  -6  36   3        392.19        330.95       150.19 o                         
  -3  36   3        331.07        409.26       162.65 o                         
   0  36   3          3.12         75.52       137.48 o                         
 -35  37   3       3212.53       4226.44       343.12 o                         
 -32  37   3       1669.44       1955.23       281.49 o                         
 -29  37   3        327.67         93.19       223.11 o                         
 -26  37   3         73.93        -55.23       132.03 o                         
 -23  37   3        285.80        398.27       136.10 o                         
 -20  37   3         31.59        216.09       142.13 o                         
 -17  37   3        410.49        317.42       143.69 o                         
 -14  37   3        512.13        440.53       143.74 o                         
 -11  37   3       1005.67       1031.79       166.34 o                         
  -8  37   3        164.37        244.84       220.97 o                         
  -5  37   3         77.49        413.55       180.10 o                         
  -2  37   3        119.78        181.22       148.01 o                         
 -34  38   3       1058.38       1292.64       234.15 o                         
 -31  38   3         60.12         32.44       188.72 o                         
 -28  38   3       1976.29       1422.23       201.48 o                         
 -25  38   3        446.56        516.16       181.32 o                         
 -22  38   3        834.67        425.24       151.86 o                         
 -19  38   3          0.48        -79.39       136.73 o                         
 -16  38   3       1023.11        914.03       170.70 o                         
 -13  38   3          0.16       -130.28       130.28 o                         
 -10  38   3          8.33        169.19       194.41 o                         
  -7  38   3          8.77       -151.21       162.64 o                         
  -4  38   3         27.74       -157.82       157.82 o                         
 -33  39   3       1959.89       1938.87       274.48 o                         
 -30  39   3       2872.71       3271.15       354.04 o                         
 -27  39   3          7.11       -137.66       137.66 o                         
 -24  39   3         79.02       -114.88       145.99 o                         
 -21  39   3         17.16         -3.16       140.63 o                         
 -18  39   3         81.18        161.07       154.96 o                         
 -15  39   3        166.91         20.04       149.11 o                         
 -12  39   3        228.61        226.02       156.65 o                         
  -9  39   3        931.12        824.66       182.78 o                         
  -6  39   3        318.71        428.49       212.35 o                         
 -32  40   3       2079.59       1874.24       258.49 o                         
 -29  40   3        830.64        840.26       251.17 o                         
 -26  40   3          4.90        -54.14       134.42 o                         
 -23  40   3        872.96        786.94       167.46 o                         
 -20  40   3        288.30        234.22       256.89 o                         
 -17  40   3         80.54         63.22       151.19 o                         
 -14  40   3         14.76       -113.07       158.61 o                         
 -11  40   3        621.95        569.11       194.58 o                         
  -8  40   3        260.49        362.87       179.98 o                         
 -31  41   3        134.83        404.00       206.53 o                         
 -28  41   3        711.45        381.56       157.17 o                         
 -25  41   3        420.52        598.42       243.09 o                         
 -22  41   3        403.08        608.57       258.59 o                         
 -19  41   3        342.70        590.36       277.21 o                         
 -16  41   3        801.33        728.23       266.62 o                         
 -13  41   3         20.80        122.50       164.30 o                         
 -10  41   3       1435.36       1649.26       210.71 o                         
 -27  42   3        322.52        337.76       146.95 o                         
 -24  42   3         80.41        154.23       272.75 o                         
 -21  42   3        765.06        663.23       183.91 o                         
 -18  42   3        158.73        489.62       177.03 o                         
 -15  42   3        170.08        227.84       176.33 o                         
 -23  43   3       3385.45       3659.93       279.16 o                         
 -20  43   3        378.10       1035.82       195.19 o                         
  -1   1   4       1042.14       1167.64        48.36 o                         
  -3   2   4       4603.93       5294.82       103.14 o                         
   0   2   4          4.33         -5.87        28.43 o                         
  -5   3   4        702.32        614.06        38.92 o                         
  -2   3   4          6.45         17.06        28.21 o                         
   1   3   4      50907.21      56457.58       784.64 o                         
  -7   4   4        360.37        319.56        36.02 o                         
  -4   4   4         40.64         21.14        28.22 o                         
  -1   4   4        107.34         69.05        28.86 o                         
   2   4   4      17568.64      19400.91       289.69 o                         
  -9   5   4       9908.18      10343.90       189.13 o                         
  -6   5   4       3534.93       3703.59        82.29 o                         
  -3   5   4         72.97        131.85        28.77 o                         
   0   5   4        864.22        823.94        42.02 o                         
   3   5   4         99.22         37.79        29.54 o                         
 -11   6   4       1628.99       1670.39        77.72 o                         
  -8   6   4       5556.53       5113.36       113.78 o                         
  -5   6   4       3236.40       3688.64        86.13 o                         
  -2   6   4        897.18       1157.51        48.59 o                         
   1   6   4       8438.47       8593.61       153.53 o                         
   4   6   4        833.84        995.73        54.33 o                         
 -13   7   4       2978.29       3132.36        99.56 o                         
 -10   7   4        281.43        413.69        42.74 o                         
  -7   7   4       1948.25       2040.12        70.28 o                         
  -4   7   4        354.81        464.82        36.73 o                         
  -1   7   4        379.62        481.17        37.85 o                         
   2   7   4        161.25        133.89        34.49 o                         
   5   7   4       1265.21       1235.93        65.78 o                         
 -15   8   4       1099.03       1141.21        69.57 o                         
 -12   8   4          5.09          2.44        42.28 o                         
  -9   8   4        286.32        169.51        37.46 o                         
  -6   8   4        345.40        327.71        42.21 o                         
  -3   8   4       2255.02       2398.13        74.68 o                         
   0   8   4        255.77        193.07        40.93 o                         
   3   8   4      10618.02      10846.19       214.28 o                         
   6   8   4         23.25         37.10        58.75 o                         
 -17   9   4         26.21         94.40        46.92 o                         
 -14   9   4        271.76        300.85        37.69 o                         
 -11   9   4        333.24        226.48        37.32 o                         
  -8   9   4         41.17         61.33        33.65 o                         
  -5   9   4       1437.35       1494.34        61.19 o                         
  -2   9   4       1248.70       1216.54        53.60 o                         
   1   9   4       1064.80       1217.56        57.53 o                         
   4   9   4        224.02        191.67        34.50 o                         
   7   9   4       3401.98       3363.57       122.39 o                         
 -19  10   4       3107.51       3009.16       109.70 o                         
 -16  10   4        998.15       1182.54        80.29 o                         
 -13  10   4        512.27        555.32        56.04 o                         
 -10  10   4       1350.25       1335.60        71.77 o                         
  -7  10   4        109.17         87.58        32.38 o                         
  -4  10   4       2266.37       1986.41        99.44 o                         
  -1  10   4       1115.41       1140.22        51.81 o                         
   2  10   4       5694.34       5275.19       122.56 o                         
   5  10   4       2075.25       1852.54        78.64 o                         
   8  10   4       1503.49       1645.50        93.80 o                         
 -21  11   4         41.07         42.62        54.68 o                         
 -18  11   4       1492.05       1554.79       129.09 o                         
 -15  11   4        723.27        820.13        54.36 o                         
 -12  11   4        279.64        291.88        50.56 o                         
  -9  11   4         45.27        -38.73        43.18 o                         
  -6  11   4         80.81        195.18        45.36 o                         
  -3  11   4       6325.30       5901.21       161.38 o                         
   0  11   4      19333.88      18593.41       369.06 o                         
   3  11   4        516.49        684.26        46.86 o                         
   6  11   4       4924.66       4659.68       148.76 o                         
   9  11   4        173.49         63.31        71.68 o                         
 -23  12   4       2837.10       2430.19       122.36 o                         
 -20  12   4      12066.45      11551.92       312.23 o                         
 -17  12   4       2659.91       2692.09       118.33 o                         
 -14  12   4         81.12         16.58        45.59 o                         
 -11  12   4       2091.98       1910.54        72.49 o                         
  -8  12   4       1634.11       1366.88        72.58 o                         
  -5  12   4       1277.87       1231.63        61.25 o                         
  -2  12   4       3267.69       3644.70       102.91 o                         
   1  12   4        138.87        165.53        42.19 o                         
   4  12   4        525.12        563.53        60.57 o                         
   7  12   4       5262.09       5658.30       170.93 o                         
  10  12   4        574.75        508.51        85.54 o                         
 -25  13   4         90.83        100.98        73.14 o                         
 -22  13   4       1187.66       1507.56       106.85 o                         
 -19  13   4        932.79        943.22        99.85 o                         
 -16  13   4         15.44         55.75        44.80 o                         
 -13  13   4        386.82        335.41        66.59 o                         
 -10  13   4       1631.12       1378.89        63.37 o                         
  -7  13   4       1068.93       1183.54        67.11 o                         
  -4  13   4        147.18        178.53        51.00 o                         
  -1  13   4       3608.58       3492.98       109.95 o                         
   2  13   4       2166.07       2335.63        85.27 o                         
   5  13   4      10811.01      10324.65       303.27 o                         
   8  13   4        564.35        594.89        78.96 o                         
  11  13   4       3057.31       2998.89       281.55 o                         
 -27  14   4       2488.05       1984.49       134.41 o                         
 -24  14   4       1032.37        729.08       256.48 o                         
 -21  14   4       4794.56       4441.59       169.93 o                         
 -18  14   4        690.48        803.03        74.78 o                         
 -15  14   4       1166.83       1339.85        80.93 o                         
 -12  14   4       5977.02       5377.32       149.12 o                         
  -9  14   4       1137.66        894.71        75.31 o                         
  -6  14   4         12.47        -47.63        47.63 o                         
  -3  14   4       8119.53       7682.71       202.20 o                         
   0  14   4       1476.82       1562.03        93.45 o                         
   3  14   4       4877.48       4704.19       130.29 o                         
   6  14   4       8210.72       8262.99       217.77 o                         
   9  14   4        399.36        344.61        61.71 o                         
  12  14   4       1713.32       1505.05       113.81 o                         
 -29  15   4        351.38        369.19        81.09 o                         
 -26  15   4          4.19        -11.51       132.41 o                         
 -23  15   4         56.86         46.69        66.03 o                         
 -20  15   4       3116.85       3157.36       141.77 o                         
 -17  15   4       3268.00       3084.01       116.07 o                         
 -14  15   4       1249.29       1318.34        81.01 o                         
 -11  15   4        127.29        127.83        28.69 o                         
  -8  15   4       4532.85       4216.38       125.24 o                         
  -5  15   4       1720.90       1555.66        96.13 o                         
  -2  15   4        339.52        288.06        68.90 o                         
   1  15   4        118.85        100.70        49.12 o                         
   4  15   4       8891.83       8663.62       220.61 o                         
   7  15   4         33.00         68.72        54.44 o                         
  10  15   4       3118.90       2666.93       124.11 o                         
  13  15   4       1549.17       1172.73        95.40 o                         
 -31  16   4         13.84         71.85        80.27 o                         
 -28  16   4       1246.09       1102.65       110.50 o                         
 -25  16   4       1028.01       1277.86       133.93 o                         
 -22  16   4       1975.81       2058.29       124.46 o                         
 -19  16   4         80.43        157.71        58.46 o                         
 -16  16   4       7998.83       7717.65       207.39 o                         
 -13  16   4       2161.36       2085.75        97.51 o                         
 -10  16   4       5705.71       5375.63       130.12 o                         
  -7  16   4        796.55        574.86        65.79 o                         
  -4  16   4      23956.08      23013.69       494.28 o                         
  -1  16   4       4717.50       4146.25       136.68 o                         
   2  16   4        932.03        896.12        84.01 o                         
   5  16   4       2461.51       1997.56        91.75 o                         
   8  16   4       1826.19       1751.25       103.97 o                         
  11  16   4        227.64        132.41        69.53 o                         
  14  16   4         83.28         59.72        76.74 o                         
 -33  17   4         23.26        -83.66        83.66 o                         
 -30  17   4       2035.26       1738.78       133.55 o                         
 -27  17   4        693.47        509.84        92.83 o                         
 -24  17   4         31.19        -78.16        78.16 o                         
 -21  17   4         20.45          4.41        57.93 o                         
 -18  17   4       2679.01       2722.95       117.96 o                         
 -15  17   4         38.21         28.59        48.52 o                         
 -12  17   4       2049.65       1960.17       105.99 o                         
  -9  17   4       6803.79       6114.01       181.21 o                         
  -6  17   4       5077.89       4940.11       156.19 o                         
  -3  17   4       2061.70       1902.44        97.98 o                         
   0  17   4       1381.24       1553.33       119.48 o                         
   3  17   4      10033.32       9566.41       278.48 o                         
   6  17   4         86.47        151.94        62.70 o                         
   9  17   4       3153.90       2584.63       127.46 o                         
  12  17   4          1.29          3.02        73.84 o                         
  15  17   4        278.83         93.29       107.58 o                         
 -35  18   4         49.65         15.99        99.19 o                         
 -32  18   4        525.78        445.69        91.31 o                         
 -29  18   4        550.86        501.59        95.61 o                         
 -26  18   4       2005.78       1965.66       188.51 o                         
 -23  18   4        712.36        531.14        78.29 o                         
 -20  18   4         10.23         97.97        50.17 o                         
 -17  18   4        811.79        884.04        73.25 o                         
 -14  18   4        432.11        453.56        57.19 o                         
 -11  18   4       2036.65       1974.18        91.40 o                         
  -8  18   4      11999.64      11343.46       278.90 o                         
  -5  18   4       2407.26       2310.93       109.79 o                         
  -2  18   4        220.62        263.87        61.17 o                         
   1  18   4      17507.50      16359.62       395.33 o                         
   4  18   4       3408.25       3344.55       153.15 o                         
   7  18   4          5.88        104.61        64.65 o                         
  10  18   4        540.84        406.63        80.04 o                         
  13  18   4       1101.09       1122.50       106.76 o                         
  16  18   4          1.80        -16.88        92.95 o                         
 -37  19   4        807.43        673.99       118.68 o                         
 -34  19   4        420.41        349.18        93.14 o                         
 -31  19   4        340.63        359.53       108.77 o                         
 -28  19   4       2696.74       2649.17       162.05 o                         
 -25  19   4        206.15        159.15       164.12 o                         
 -22  19   4        456.18        448.04        72.16 o                         
 -19  19   4       1955.59       1638.67        97.35 o                         
 -16  19   4       3284.94       3191.89       180.99 o                         
 -13  19   4       3461.95       3488.15       137.65 o                         
 -10  19   4        365.08        288.18        61.30 o                         
  -7  19   4       3457.67       2945.99       123.13 o                         
  -4  19   4      25230.28      23625.55       509.93 o                         
  -1  19   4      30274.38      28877.53       673.63 o                         
   2  19   4        558.17        502.64       114.09 o                         
   5  19   4       1626.74       1729.42       127.06 o                         
   8  19   4       2464.76       2744.24       219.28 o                         
  11  19   4         27.48        -12.32        81.17 o                         
  14  19   4         41.81        -38.80        91.89 o                         
  17  19   4         88.92        -79.28       104.93 o                         
 -39  20   4       1157.32       1047.85       182.68 o                         
 -36  20   4       1486.27       1528.23       131.32 o                         
 -33  20   4        532.38        366.65       169.85 o                         
 -30  20   4       1076.00        866.98       203.12 o                         
 -27  20   4       1872.77       1974.69       162.54 o                         
 -24  20   4        942.40        767.26        92.03 o                         
 -21  20   4       1191.15       1260.38        96.32 o                         
 -18  20   4       1521.84       1570.40        93.78 o                         
 -15  20   4       3421.32       3397.39       107.98 o                         
 -12  20   4        647.92        834.27        53.82 o                         
  -9  20   4      18290.48      17754.27       403.49 o                         
  -6  20   4         87.66        126.40        56.62 o                         
  -3  20   4       2222.08       2010.38       124.55 o                         
   0  20   4       6668.15       6366.07       208.88 o                         
   3  20   4       5422.76       5785.69       245.20 o                         
   6  20   4        224.70        296.66        85.87 o                         
   9  20   4          3.49         -6.55        86.36 o                         
  12  20   4          9.82         41.03       124.72 o                         
  15  20   4        289.59        381.85       123.42 o                         
  18  20   4        394.89        615.81       162.92 o                         
 -41  21   4        346.24        218.68       160.45 o                         
 -38  21   4        166.22        128.97       141.80 o                         
 -35  21   4          6.96       -108.08       108.08 o                         
 -32  21   4       1323.88       1306.36       154.75 o                         
 -29  21   4          1.08         43.07       104.55 o                         
 -26  21   4        758.40        790.95       114.38 o                         
 -23  21   4       2653.33       2694.07       132.91 o                         
 -20  21   4        862.11        807.10        75.04 o                         
 -17  21   4        118.83        119.79        48.05 o                         
 -14  21   4        303.16        357.31        65.86 o                         
 -11  21   4       2844.51       2823.41       129.33 o                         
  -8  21   4       3073.50       3166.97       131.39 o                         
  -5  21   4       2056.76       2153.82       131.69 o                         
  -2  21   4        538.73        622.49       106.57 o                         
   1  21   4         31.72        -42.87       135.60 o                         
   4  21   4        229.61        220.66        71.52 o                         
   7  21   4       3961.33       4651.22       217.90 o                         
  10  21   4       6865.37       7372.14       271.71 o                         
  13  21   4        627.33        366.15       137.82 o                         
  16  21   4        211.28        194.58       129.05 o                         
  19  21   4       1037.19       1472.56       224.31 o                         
 -40  22   4          9.69          0.19       121.53 o                         
 -37  22   4        509.85        736.28       131.90 o                         
 -34  22   4         60.22         62.56       147.69 o                         
 -31  22   4        276.01        406.01       146.62 o                         
 -28  22   4       2175.98       2227.22       173.90 o                         
 -25  22   4        686.31        704.87       159.58 o                         
 -22  22   4          0.00        -53.00        53.00 o                         
 -19  22   4       1131.59       1354.78       121.80 o                         
 -16  22   4        340.76        370.24        49.25 o                         
 -13  22   4       1480.71       1383.24        97.88 o                         
 -10  22   4       1864.48       1682.28       104.31 o                         
  -7  22   4         24.55        -55.74        55.74 o                         
  -4  22   4        589.14        512.93       109.89 o                         
  -1  22   4        654.81        632.60        84.90 o                         
   2  22   4          3.49         35.27        86.36 o                         
   5  22   4       3198.04       2469.48       192.66 o                         
   8  22   4        551.25        301.42       104.56 o                         
  11  22   4        954.86        828.39       146.23 o                         
  14  22   4       1317.87       1060.56       166.06 o                         
  17  22   4         10.87         32.91       132.14 o                         
 -39  23   4         71.87        -60.57       128.52 o                         
 -36  23   4       2121.76       2297.32       170.17 o                         
 -33  23   4         64.13        130.19       121.19 o                         
 -30  23   4        963.65        956.90       171.42 o                         
 -27  23   4        128.01         81.32       101.82 o                         
 -24  23   4       1187.81       1123.39       102.75 o                         
 -21  23   4        118.84        269.36        80.43 o                         
 -18  23   4       1723.84       1642.00        88.24 o                         
 -15  23   4       2797.61       2900.61       135.19 o                         
 -12  23   4       5194.70       5304.16       176.33 o                         
  -9  23   4       1285.16       1259.85        93.00 o                         
  -6  23   4       1500.70       1283.84       127.56 o                         
  -3  23   4        295.72        282.53        78.30 o                         
   0  23   4         76.09         74.96        73.67 o                         
   3  23   4       2810.65       2354.48       175.06 o                         
   6  23   4       1832.04       1507.88       127.49 o                         
   9  23   4       2160.24       2543.84       227.58 o                         
  12  23   4       1608.25       1704.82       188.45 o                         
  15  23   4         57.00        -29.82       139.24 o                         
 -38  24   4       1793.70       1579.64       159.68 o                         
 -35  24   4        170.17        207.77       124.65 o                         
 -32  24   4        242.59        170.52       168.08 o                         
 -29  24   4         36.99       -130.73       224.16 o                         
 -26  24   4       1145.93        990.32       101.37 o                         
 -23  24   4        207.61        206.99        68.12 o                         
 -20  24   4       1324.05       1201.65        94.28 o                         
 -17  24   4       6011.05       5960.39       173.74 o                         
 -14  24   4       4410.93       4395.72       147.47 o                         
 -11  24   4       1830.30       1549.83       131.99 o                         
  -8  24   4          8.32        205.50        78.73 o                         
  -5  24   4         10.82        -26.36        71.08 o                         
  -2  24   4       1163.07       1159.89       155.92 o                         
   1  24   4       6030.48       5381.32       251.66 o                         
   4  24   4        800.47        824.67       100.55 o                         
   7  24   4        357.57        196.66       142.92 o                         
  10  24   4          9.42        149.09       114.94 o                         
  13  24   4       1038.61       1098.93       195.36 o                         
  16  24   4        484.56        434.25       160.10 o                         
 -40  25   4       2662.22       2564.99       199.67 o                         
 -37  25   4       1373.23       1542.89       172.17 o                         
 -34  25   4        133.44        -31.71       140.56 o                         
 -31  25   4        752.80        359.23       126.97 o                         
 -28  25   4        438.42        361.15       121.28 o                         
 -25  25   4        779.80        753.22       105.64 o                         
 -22  25   4         12.79        -43.14        69.39 o                         
 -19  25   4        144.05        207.24        50.91 o                         
 -16  25   4       1322.11       1397.99       107.30 o                         
 -13  25   4       4336.16       4072.46       170.41 o                         
 -10  25   4         14.97         74.91        84.09 o                         
  -7  25   4        178.99         82.83        94.69 o                         
  -4  25   4       5651.20       4668.61       188.94 o                         
  -1  25   4         77.69        -34.76        91.54 o                         
   2  25   4         80.97         44.83       107.90 o                         
   5  25   4        374.21        514.57       104.69 o                         
   8  25   4         31.13         29.68       105.20 o                         
  11  25   4       1463.30       1454.15       153.51 o                         
  14  25   4         15.66        -75.16       130.45 o                         
 -39  26   4       1559.77       1220.51       155.01 o                         
 -36  26   4        436.64        503.17       139.56 o                         
 -33  26   4       1645.57       1929.96       181.25 o                         
 -30  26   4        822.91        759.28       133.45 o                         
 -27  26   4         68.27         31.13        89.51 o                         
 -24  26   4        356.27        319.80        83.88 o                         
 -21  26   4       1787.72       1632.12       127.25 o                         
 -18  26   4        532.64        539.48        82.55 o                         
 -15  26   4       1455.18       1411.38       101.62 o                         
 -12  26   4        144.73        165.84        69.22 o                         
  -9  26   4        505.59        402.14        86.15 o                         
  -6  26   4        475.40        463.76        91.02 o                         
  -3  26   4        516.79        524.16        96.02 o                         
   0  26   4         63.43         97.73        85.28 o                         
   3  26   4        544.87        379.50       129.13 o                         
   6  26   4         36.35         73.69       101.45 o                         
   9  26   4        467.33        376.56       123.36 o                         
  12  26   4         54.69        105.72       148.64 o                         
 -38  27   4          9.37        190.98       148.30 o                         
 -35  27   4       5371.71       5270.08       278.82 o                         
 -32  27   4        113.93         29.58       147.37 o                         
 -29  27   4         33.14        -68.94       106.93 o                         
 -26  27   4          0.39        -78.50        78.50 o                         
 -23  27   4        337.54        266.10        87.09 o                         
 -20  27   4       2900.66       2646.75       111.26 o                         
 -17  27   4       2106.39       2170.25       206.30 o                         
 -14  27   4        234.48        200.04        72.15 o                         
 -11  27   4          6.61         85.99        80.92 o                         
  -8  27   4       2722.52       2778.78       161.28 o                         
  -5  27   4       2227.65       2091.14       145.93 o                         
  -2  27   4       1231.44       1278.28       119.29 o                         
   1  27   4         31.01        -31.87       111.93 o                         
   4  27   4         92.78        247.56       128.12 o                         
   7  27   4        532.50        644.62       137.83 o                         
  10  27   4         23.37       -124.54       124.54 o                         
  13  27   4        757.83        761.98       157.02 o                         
 -37  28   4         27.69       -127.79       132.78 o                         
 -34  28   4        175.01        -30.87       192.95 o                         
 -31  28   4         55.28         -4.85       187.08 o                         
 -28  28   4       1114.90       1009.95       120.36 o                         
 -25  28   4       2356.06       2249.69       136.76 o                         
 -22  28   4       2699.40       2872.15       153.74 o                         
 -19  28   4       3817.15       3773.69       177.19 o                         
 -16  28   4         18.84         19.90        73.21 o                         
 -13  28   4       1542.54       1542.77       126.33 o                         
 -10  28   4          4.01          7.47       106.42 o                         
  -7  28   4        202.76        190.33        89.50 o                         
  -4  28   4       1691.44       2164.88       154.70 o                         
  -1  28   4        426.75        486.05       104.76 o                         
   2  28   4       1239.00       1093.02       162.98 o                         
   5  28   4          5.42        -84.88       123.14 o                         
   8  28   4          9.12        124.51       125.73 o                         
  11  28   4        315.35        285.37       228.51 o                         
 -39  29   4         28.16         82.93       148.14 o                         
 -36  29   4        477.81        365.99       160.08 o                         
 -33  29   4        656.28        417.10       158.36 o                         
 -30  29   4         23.31         94.48       107.12 o                         
 -27  29   4          6.22         79.47        92.91 o                         
 -24  29   4         32.62        122.19        78.75 o                         
 -21  29   4       4081.12       3878.47       137.64 o                         
 -18  29   4         80.86        -20.82        78.49 o                         
 -15  29   4       1391.81       1078.07       118.64 o                         
 -12  29   4        831.96        836.13       108.40 o                         
  -9  29   4        364.09        406.74       102.33 o                         
  -6  29   4       3834.14       3346.11       223.59 o                         
  -3  29   4       1013.50        795.02       122.86 o                         
   0  29   4       1799.99       2151.53       207.66 o                         
   3  29   4        165.79         57.33       194.26 o                         
   6  29   4        915.43       1079.77       141.42 o                         
   9  29   4        111.99        125.96       144.32 o                         
 -38  30   4        141.69        126.09       148.74 o                         
 -35  30   4        241.40        280.12       137.65 o                         
 -32  30   4         67.78         20.67       164.40 o                         
 -29  30   4        246.36        133.51       122.23 o                         
 -26  30   4         70.14        254.44        93.72 o                         
 -23  30   4         72.86        250.10       139.75 o                         
 -20  30   4         20.19         40.15        77.61 o                         
 -17  30   4        351.76        409.28        87.22 o                         
 -14  30   4         14.07        -11.34        88.20 o                         
 -11  30   4         10.33          0.47        93.60 o                         
  -8  30   4       4905.44       4489.33       386.13 o                         
  -5  30   4       2673.54       2123.33       190.84 o                         
  -2  30   4       2212.35       1847.22       178.83 o                         
   1  30   4       1087.22       1167.54       179.63 o                         
   4  30   4        100.28         87.14       121.18 o                         
   7  30   4        455.84        571.64       146.60 o                         
 -37  31   4        206.30        438.07       153.48 o                         
 -34  31   4         88.25        182.33       204.00 o                         
 -31  31   4        159.28        281.92       113.87 o                         
 -28  31   4        377.88        527.24       121.92 o                         
 -25  31   4       1442.02       1597.21       119.80 o                         
 -22  31   4         76.35         32.83       117.99 o                         
 -19  31   4          2.92        -71.75        93.80 o                         
 -16  31   4         15.05        107.88        91.05 o                         
 -13  31   4         44.88        135.19       113.62 o                         
 -10  31   4        256.23        121.66       102.76 o                         
  -7  31   4       2244.15       2389.98       193.38 o                         
  -4  31   4       3796.24       3313.86       219.03 o                         
  -1  31   4        965.20        749.77       182.45 o                         
   2  31   4        424.27        186.46       272.05 o                         
   5  31   4        263.24        492.29       156.97 o                         
 -36  32   4         23.23        126.44       147.46 o                         
 -33  32   4          4.87        217.72       132.97 o                         
 -30  32   4          0.00        109.90       108.91 o                         
 -27  32   4         95.03       -117.14       117.14 o                         
 -24  32   4       1461.80       1535.58       235.17 o                         
 -21  32   4        589.73        483.10       100.04 o                         
 -18  32   4        393.15        183.30       103.63 o                         
 -15  32   4        256.73         63.11       109.67 o                         
 -12  32   4        773.35        368.08       150.27 o                         
  -9  32   4        296.27        148.52       111.28 o                         
  -6  32   4        359.02         99.56       157.89 o                         
  -3  32   4       1159.78       1035.70       135.02 o                         
   0  32   4        520.46        439.52       149.32 o                         
   3  32   4        157.29        442.75       158.63 o                         
   6  32   4        454.20        595.49       174.68 o                         
 -35  33   4         61.04        -41.13       142.96 o                         
 -32  33   4       2070.30       2287.36       252.68 o                         
 -29  33   4       1149.59        936.49       134.40 o                         
 -26  33   4          7.32         85.92        94.64 o                         
 -23  33   4        102.06         42.39        80.95 o                         
 -20  33   4         66.12        -89.76       102.44 o                         
 -17  33   4       1228.02        738.34       118.33 o                         
 -14  33   4        681.71        535.43       143.57 o                         
 -11  33   4       1489.86       1135.63       163.91 o                         
  -8  33   4        341.39        245.82       111.37 o                         
  -5  33   4         12.17        -71.82       117.30 o                         
  -2  33   4        627.35        585.59       164.80 o                         
   1  33   4         62.05         80.33       150.51 o                         
   4  33   4         56.85        108.51       155.95 o                         
 -34  34   4        192.55        252.80       138.98 o                         
 -31  34   4       1199.96       1408.17       203.44 o                         
 -28  34   4        739.44        794.24       130.78 o                         
 -25  34   4        787.83        585.05       134.34 o                         
 -22  34   4        202.47        292.55       136.85 o                         
 -19  34   4          0.52          5.39       104.34 o                         
 -16  34   4        685.33        584.39       139.43 o                         
 -13  34   4         44.39       -115.52       115.52 o                         
 -10  34   4        107.74        237.31       138.90 o                         
  -7  34   4        349.73         63.82       129.31 o                         
  -4  34   4         14.87        -38.44       120.57 o                         
  -1  34   4        727.25        614.24       173.18 o                         
   2  34   4        470.75        494.12       168.80 o                         
 -36  35   4         44.50        -72.82       180.98 o                         
 -33  35   4        165.48        262.46       144.08 o                         
 -30  35   4        115.33        -10.92       195.45 o                         
 -27  35   4       1842.64       1863.16       159.49 o                         
 -24  35   4        819.87        890.46       139.97 o                         
 -21  35   4        979.74        991.25       139.27 o                         
 -18  35   4        218.38        128.44       135.26 o                         
 -15  35   4        123.18        421.62       144.79 o                         
 -12  35   4        174.73        277.07       143.53 o                         
  -9  35   4        467.77        248.93       234.09 o                         
  -6  35   4       1080.22        766.20       142.48 o                         
  -3  35   4         18.50        321.22       183.77 o                         
   0  35   4         87.60        151.37       162.04 o                         
 -35  36   4        333.85        311.99       183.48 o                         
 -32  36   4       1633.20       1399.64       177.76 o                         
 -29  36   4       2423.77       2308.11       336.96 o                         
 -26  36   4          6.59       -109.47       109.47 o                         
 -23  36   4       1190.39       1278.49       172.33 o                         
 -20  36   4       1599.53       1381.37       184.38 o                         
 -17  36   4        205.63        162.05       143.70 o                         
 -14  36   4         58.19         92.19       150.65 o                         
 -11  36   4         24.34        -81.06       148.40 o                         
  -8  36   4         24.53         59.92       129.32 o                         
  -5  36   4        640.38        271.12       162.45 o                         
  -2  36   4         24.73        331.27       197.66 o                         
 -31  37   4         55.26         32.21       138.45 o                         
 -28  37   4        108.66        384.26       188.51 o                         
 -25  37   4         37.29       -121.20       121.20 o                         
 -22  37   4        142.58        102.34       127.59 o                         
 -19  37   4          8.20       -139.63       157.14 o                         
 -16  37   4        232.78        309.25       180.63 o                         
 -13  37   4        566.34        388.23       160.56 o                         
 -10  37   4        379.80        616.94       168.57 o                         
  -7  37   4         63.17        -61.25       140.82 o                         
  -4  37   4         97.90        156.98       220.21 o                         
 -30  38   4       1651.82       1946.83       210.17 o                         
 -27  38   4        180.63        -33.73       148.18 o                         
 -24  38   4        925.76        771.78       155.82 o                         
 -21  38   4         11.13        265.38       170.08 o                         
 -18  38   4        110.19        240.62       163.59 o                         
 -15  38   4        108.01        232.20       173.35 o                         
 -12  38   4        102.49        253.03       197.70 o                         
  -9  38   4        115.09         76.56       137.19 o                         
  -6  38   4        106.02        160.09       165.05 o                         
 -29  39   4        112.65        115.84       150.79 o                         
 -26  39   4        842.74        755.37       165.86 o                         
 -23  39   4          4.04       -100.34       159.59 o                         
 -20  39   4        207.78         53.47       157.40 o                         
 -17  39   4        667.23        740.35       187.60 o                         
 -14  39   4        280.89        323.76       165.30 o                         
 -11  39   4        654.83        637.40       177.15 o                         
 -25  40   4          2.63       -151.15       151.15 o                         
 -22  40   4        197.96        320.40       167.29 o                         
 -19  40   4         39.44        204.68       170.68 o                         
 -16  40   4        271.37        309.42       172.77 o                         
 -13  40   4         16.66        -53.78       169.16 o                         
 -21  41   4         24.97        234.83       376.88 o                         
   0   1   5       3066.43       3179.45        88.05 o                         
  -2   2   5       1447.44       1470.07        62.27 o                         
   1   2   5        633.97        806.10        51.02 o                         
  -4   3   5        522.13        535.62        46.35 o                         
  -1   3   5       3904.45       4415.04       102.73 o                         
   2   3   5        888.39       1039.77        54.07 o                         
  -6   4   5        362.17        241.48        41.48 o                         
  -3   4   5         15.68         37.33        37.35 o                         
   0   4   5       1954.38       2160.33        74.86 o                         
   3   4   5        256.13        294.04        42.37 o                         
  -8   5   5        195.78        208.61        42.53 o                         
  -5   5   5         61.00         78.93        40.16 o                         
  -2   5   5        186.16        282.53        47.06 o                         
   1   5   5       2182.86       2223.72        77.69 o                         
   4   5   5       7187.43       6915.16       147.26 o                         
 -10   6   5       1372.06       1381.69        70.23 o                         
  -7   6   5         10.00        -11.44        38.55 o                         
  -4   6   5        320.41        407.99        43.94 o                         
  -1   6   5       1383.58       1119.76        77.65 o                         
   2   6   5        867.64        886.27        52.03 o                         
   5   6   5        240.90        243.34        48.92 o                         
 -12   7   5      19318.09      18758.73       337.21 o                         
  -9   7   5        466.91        561.45        53.17 o                         
  -6   7   5       3036.11       3213.58       112.26 o                         
  -3   7   5        213.44        196.70        42.31 o                         
   0   7   5       1234.35       1342.38        63.54 o                         
   3   7   5        133.97        209.17        43.95 o                         
   6   7   5      23723.22      23708.33       467.97 o                         
 -14   8   5       7750.28       7885.92       193.91 o                         
 -11   8   5         60.71         26.66        43.83 o                         
  -8   8   5        989.86       1009.93        64.79 o                         
  -5   8   5       1001.76        998.61        62.85 o                         
  -2   8   5         46.28          9.05        40.72 o                         
   1   8   5        478.50        356.99        45.72 o                         
   4   8   5       8360.22       7998.22       177.15 o                         
   7   8   5          2.21        -46.22        46.22 o                         
 -16   9   5        455.96        432.77        73.64 o                         
 -13   9   5          3.64        -44.35        44.35 o                         
 -10   9   5         45.97        -45.54        45.54 o                         
  -7   9   5          3.37          4.54        43.49 o                         
  -4   9   5        404.69        465.08        56.03 o                         
  -1   9   5          3.74        -18.58        40.32 o                         
   2   9   5        917.73        894.74        55.76 o                         
   5   9   5       4376.42       4378.89       131.33 o                         
   8   9   5        796.24        875.61        81.37 o                         
 -18  10   5        257.61        226.61        67.63 o                         
 -15  10   5        587.24        532.66        72.56 o                         
 -12  10   5       7816.74       7048.51       160.94 o                         
  -9  10   5        672.53        602.46        67.96 o                         
  -6  10   5       2114.01       2047.67        87.39 o                         
  -3  10   5       6284.87       5859.44       155.62 o                         
   0  10   5       2085.49       1799.78        81.99 o                         
   3  10   5       3588.08       3392.92       116.99 o                         
   6  10   5        481.37        617.43        63.27 o                         
   9  10   5         87.06         81.37        66.18 o                         
 -20  11   5        621.96        504.39        78.73 o                         
 -17  11   5         88.94         53.19        64.27 o                         
 -14  11   5       4444.40       4305.00       123.55 o                         
 -11  11   5       7001.27       6529.28       152.48 o                         
  -8  11   5         68.42         74.19        49.58 o                         
  -5  11   5       1516.35       1291.52        72.06 o                         
  -2  11   5       2285.52       2179.55        94.02 o                         
   1  11   5      10186.43       9585.04       217.28 o                         
   4  11   5       3557.92       3482.99       116.55 o                         
   7  11   5         76.83        110.84        68.87 o                         
  10  11   5        107.74         79.33        70.06 o                         
 -22  12   5        128.03         43.41        74.57 o                         
 -19  12   5        444.99        412.97        78.38 o                         
 -16  12   5        801.27        787.09        77.05 o                         
 -13  12   5         23.06         -4.47        41.53 o                         
 -10  12   5         50.70         24.87        44.50 o                         
  -7  12   5       1497.53       1604.44        90.42 o                         
  -4  12   5        702.77        682.84        56.67 o                         
  -1  12   5      46691.48      45888.61       800.93 o                         
   2  12   5         10.37         51.86        47.72 o                         
   5  12   5       2989.22       3088.60       124.95 o                         
   8  12   5        102.09          5.02        69.17 o                         
  11  12   5       1657.91       1626.06       113.21 o                         
 -24  13   5        126.32        371.20       119.70 o                         
 -21  13   5       3685.87       3870.72       162.56 o                         
 -18  13   5      13496.83      13000.49       321.50 o                         
 -15  13   5        552.07        602.02        73.03 o                         
 -12  13   5        776.30        734.57        56.81 o                         
  -9  13   5          5.16         31.39        42.96 o                         
  -6  13   5       9003.62       8392.70       186.49 o                         
  -3  13   5       1623.47       1543.63        87.71 o                         
   0  13   5       1183.46       1346.74        84.60 o                         
   3  13   5       1684.60       1795.30        99.24 o                         
   6  13   5        774.03        720.12        77.21 o                         
   9  13   5        259.52        128.32        72.64 o                         
  12  13   5       3481.81       3749.10       173.16 o                         
 -26  14   5       1204.39       1295.40       127.61 o                         
 -23  14   5       2373.94       2675.77       166.59 o                         
 -20  14   5        372.25        343.50       110.70 o                         
 -17  14   5       3703.06       3167.20       132.29 o                         
 -14  14   5      11148.55      11023.98       257.58 o                         
 -11  14   5       3673.23       3550.17       123.23 o                         
  -8  14   5       5841.04       5773.49       162.95 o                         
  -5  14   5       1075.39       1179.74        87.96 o                         
  -2  14   5      38211.50      38144.94       777.05 o                         
   1  14   5       2598.52       2422.74       116.12 o                         
   4  14   5        543.65        489.56       105.65 o                         
   7  14   5        682.53        566.56        62.68 o                         
  10  14   5         42.27        133.52        77.58 o                         
  13  14   5         75.75        218.00        96.31 o                         
 -28  15   5         92.53        127.06        96.48 o                         
 -25  15   5       2734.13       2708.63       184.87 o                         
 -22  15   5      10138.09       9954.17       298.94 o                         
 -19  15   5       1728.85       2021.69       127.75 o                         
 -16  15   5       1053.04        847.06        81.70 o                         
 -13  15   5         13.94         80.82        53.96 o                         
 -10  15   5        727.78        662.24        68.01 o                         
  -7  15   5       4763.14       4379.64       141.28 o                         
  -4  15   5        361.28        360.77        62.73 o                         
  -1  15   5        798.13        814.96        97.48 o                         
   2  15   5        934.31        917.26        79.71 o                         
   5  15   5         58.74        106.80        54.57 o                         
   8  15   5        312.09        403.37        64.57 o                         
  11  15   5       3697.66       3753.64       148.77 o                         
  14  15   5        141.15        355.04        88.05 o                         
 -30  16   5       1435.16       1353.04       133.26 o                         
 -27  16   5        468.14        257.26       110.12 o                         
 -24  16   5       1662.28       1844.71       171.65 o                         
 -21  16   5         29.20        -35.25        72.64 o                         
 -18  16   5        200.33        304.11        69.71 o                         
 -15  16   5        342.03        289.76        60.27 o                         
 -12  16   5       5533.25       5359.09       151.57 o                         
  -9  16   5        991.48       1071.24        77.28 o                         
  -6  16   5       2301.75       2156.04       104.87 o                         
  -3  16   5       6679.83       6116.09       187.07 o                         
   0  16   5        535.40        603.37        69.02 o                         
   3  16   5       8449.72       8051.71       251.07 o                         
   6  16   5       1783.59       2150.24       111.51 o                         
   9  16   5       5638.27       5446.25       169.38 o                         
  12  16   5       6175.73       6564.75       215.86 o                         
  15  16   5         35.40         51.13        91.46 o                         
 -32  17   5        670.49       1032.22       115.20 o                         
 -29  17   5          7.02         94.31       102.75 o                         
 -26  17   5         77.24         94.70        95.06 o                         
 -23  17   5         39.77        -14.42        89.33 o                         
 -20  17   5       3638.38       3537.66       164.52 o                         
 -17  17   5      11540.37      10924.44       279.96 o                         
 -14  17   5        280.38        316.74        57.93 o                         
 -11  17   5       4563.67       4358.43       233.47 o                         
  -8  17   5      18532.27      18572.04       387.07 o                         
  -5  17   5       9949.97       9981.91       262.19 o                         
  -2  17   5        282.51        262.31        71.82 o                         
   1  17   5         36.61          0.57       103.78 o                         
   4  17   5       1906.26       2136.07       133.61 o                         
   7  17   5          1.88          2.40        59.92 o                         
  10  17   5        431.77        454.41        84.41 o                         
  13  17   5        867.74        890.58       101.13 o                         
  16  17   5        341.33        396.19       130.42 o                         
 -34  18   5        117.43        -25.11       103.72 o                         
 -31  18   5        991.38        690.31       123.59 o                         
 -28  18   5       2030.37       2183.28       159.89 o                         
 -25  18   5         34.69        -62.61        85.77 o                         
 -22  18   5          5.86        -44.34        82.80 o                         
 -19  18   5       1473.57       1242.81       121.08 o                         
 -16  18   5       1039.68        929.03        82.30 o                         
 -13  18   5       1026.78       1056.33       126.86 o                         
 -10  18   5      30901.02      29430.67       579.23 o                         
  -7  18   5       4867.43       4696.34       150.04 o                         
  -4  18   5        796.10        592.44        80.43 o                         
  -1  18   5       4840.13       4513.16       155.73 o                         
   2  18   5       1198.98       1237.46       151.42 o                         
   5  18   5        319.14        279.34        88.03 o                         
   8  18   5          9.95        124.99        69.08 o                         
  11  18   5        179.04          4.77        84.51 o                         
  14  18   5         41.33         41.48       107.95 o                         
  17  18   5        899.24        755.68       127.03 o                         
 -36  19   5        220.74        101.05       113.84 o                         
 -33  19   5       1134.23       1059.88       116.98 o                         
 -30  19   5        177.90         58.12       102.61 o                         
 -27  19   5        399.02        493.87       103.57 o                         
 -24  19   5        159.14        149.99        86.56 o                         
 -21  19   5          2.00        -33.60        72.20 o                         
 -18  19   5         82.03        106.91        64.82 o                         
 -15  19   5       3007.68       3178.07       146.80 o                         
 -12  19   5          5.57         41.55        59.06 o                         
  -9  19   5       5112.98       4867.09       154.42 o                         
  -6  19   5       1005.74        872.53        85.95 o                         
  -3  19   5       8643.94       8101.10       227.17 o                         
   0  19   5       1307.37       1385.36       100.68 o                         
   3  19   5       1449.56       1374.99       174.63 o                         
   6  19   5        460.60        312.12       118.25 o                         
   9  19   5         99.49         70.88       132.73 o                         
  12  19   5        849.76       1008.93       122.45 o                         
  15  19   5        427.88         98.79       151.04 o                         
  18  19   5        582.22        419.89       129.05 o                         
 -38  20   5        287.66        465.29       138.62 o                         
 -35  20   5        111.11         77.98       103.65 o                         
 -32  20   5          3.86        -90.15       127.44 o                         
 -29  20   5         50.77        -97.00        97.00 o                         
 -26  20   5        244.30          2.45       167.07 o                         
 -23  20   5         37.73          9.55        74.95 o                         
 -20  20   5        238.79        161.38        68.61 o                         
 -17  20   5       1495.89       1697.81        98.84 o                         
 -14  20   5      13169.21      12832.26       326.30 o                         
 -11  20   5         47.34        117.89        60.81 o                         
  -8  20   5        459.84        573.89        80.07 o                         
  -5  20   5        149.10         59.41        69.44 o                         
  -2  20   5        779.96        704.86       115.09 o                         
   1  20   5       5047.23       4390.90       228.44 o                         
   4  20   5       1190.96       1232.24       174.11 o                         
   7  20   5         10.97         96.92       142.55 o                         
  10  20   5        995.20       1034.80       130.22 o                         
  13  20   5        792.54       1146.94       138.02 o                         
  16  20   5        131.15       -129.79       148.03 o                         
 -37  21   5         88.11         96.65       117.07 o                         
 -34  21   5         28.93         47.64       111.84 o                         
 -31  21   5        988.88       1130.83       135.64 o                         
 -28  21   5       2942.08       2730.10       173.74 o                         
 -25  21   5        158.16         24.11       104.88 o                         
 -22  21   5        132.06        238.05        82.06 o                         
 -19  21   5         45.22        -37.42        80.20 o                         
 -16  21   5       1064.49        837.43        92.08 o                         
 -13  21   5       1699.08       2027.90       123.27 o                         
 -10  21   5       6792.40       6512.34       183.16 o                         
  -7  21   5       4346.74       4285.67       165.08 o                         
  -4  21   5        460.07        677.26        82.72 o                         
  -1  21   5         25.00         95.74        80.13 o                         
   2  21   5        525.38        336.27       116.21 o                         
   5  21   5        391.76        466.65       193.49 o                         
   8  21   5        357.40        308.50       103.51 o                         
  11  21   5        156.24        204.08       134.78 o                         
  14  21   5         53.43        250.05       128.63 o                         
  17  21   5        246.78        352.17       160.64 o                         
 -36  22   5        310.61        252.00       112.30 o                         
 -33  22   5        361.43        430.54       119.45 o                         
 -30  22   5        121.76         40.27       113.76 o                         
 -27  22   5         23.53        -20.06        94.20 o                         
 -24  22   5       1346.96       1093.04       107.68 o                         
 -21  22   5        507.30        404.44        76.84 o                         
 -18  22   5       3968.49       3573.39       188.94 o                         
 -15  22   5        445.73        533.67        80.92 o                         
 -12  22   5        158.14         76.49        61.20 o                         
  -9  22   5        333.52        257.25        73.76 o                         
  -6  22   5        319.38        258.61        75.69 o                         
  -3  22   5        203.00        266.83        96.85 o                         
   0  22   5        710.30        978.38       130.31 o                         
   3  22   5       3011.12       2699.00       224.15 o                         
   6  22   5       1307.48       1256.15       153.76 o                         
   9  22   5        265.40        101.46       141.00 o                         
  12  22   5        102.32         -5.62       124.30 o                         
  15  22   5          7.47        -28.09       144.57 o                         
 -35  23   5        620.83        804.13       131.34 o                         
 -32  23   5        560.02        244.04       155.59 o                         
 -29  23   5        344.61        166.37       123.85 o                         
 -26  23   5         33.09         71.44        91.44 o                         
 -23  23   5        112.59          6.16        72.99 o                         
 -20  23   5        661.45        831.06        76.29 o                         
 -17  23   5         17.74         84.93        74.59 o                         
 -14  23   5       2143.96       2123.37       131.91 o                         
 -11  23   5         69.36        126.56        80.23 o                         
  -8  23   5        636.68        746.27        87.97 o                         
  -5  23   5       2456.87       2481.65       154.52 o                         
  -2  23   5       3547.03       3288.79       223.86 o                         
   1  23   5        434.18        346.13       136.95 o                         
   4  23   5          5.75         26.17       119.65 o                         
   7  23   5        737.99        856.57       163.89 o                         
  10  23   5        476.44        513.82       132.28 o                         
  13  23   5         59.85        158.17       143.35 o                         
 -37  24   5         12.09         -0.66       114.82 o                         
 -34  24   5         18.67        163.06       128.30 o                         
 -31  24   5         65.59        149.63       118.90 o                         
 -28  24   5          4.96          6.34        95.99 o                         
 -25  24   5        729.50        770.27       101.01 o                         
 -22  24   5         55.99         37.99        90.74 o                         
 -19  24   5       3609.90       3339.08       163.44 o                         
 -16  24   5       1887.75       1707.83       131.95 o                         
 -13  24   5        482.43        647.54        72.33 o                         
 -10  24   5        480.98        543.09        87.48 o                         
  -7  24   5        272.62        295.87        82.18 o                         
  -4  24   5         41.04        -19.69        90.23 o                         
  -1  24   5         22.24        -28.28       145.42 o                         
   2  24   5         55.27        -32.29       114.74 o                         
   5  24   5       1391.83       1227.20       179.54 o                         
   8  24   5        251.75        193.55       144.64 o                         
  11  24   5        289.67        558.43       155.04 o                         
 -36  25   5         99.80        302.32       129.51 o                         
 -33  25   5         17.22        -27.83       119.63 o                         
 -30  25   5       3281.31       3164.30       283.24 o                         
 -27  25   5          0.63         59.49        93.18 o                         
 -24  25   5         14.72        122.90        71.40 o                         
 -21  25   5         31.68        -81.20        81.20 o                         
 -18  25   5       5046.36       4702.27       190.47 o                         
 -15  25   5         33.69         -7.92       106.51 o                         
 -12  25   5        868.37        848.91        82.39 o                         
  -9  25   5         20.07         -7.03        75.85 o                         
  -6  25   5        562.92        582.24       108.64 o                         
  -3  25   5        463.14        206.34       128.91 o                         
   0  25   5        729.42        649.62       144.64 o                         
   3  25   5        469.05        644.80       146.96 o                         
   6  25   5         74.82        223.47       169.58 o                         
   9  25   5       2008.02       2364.97       225.21 o                         
  12  25   5         16.64        149.53       157.94 o                         
 -35  26   5        310.49        476.06       125.88 o                         
 -32  26   5        619.97        735.50       126.74 o                         
 -29  26   5        560.96        676.41       117.82 o                         
 -26  26   5        443.59        466.95       108.28 o                         
 -23  26   5       2636.55       2509.41       242.14 o                         
 -20  26   5        281.53        125.29        94.34 o                         
 -17  26   5        660.21        779.85       104.17 o                         
 -14  26   5         18.09          6.33        77.21 o                         
 -11  26   5         89.96        179.32        82.29 o                         
  -8  26   5         86.56        -29.83        94.86 o                         
  -5  26   5        216.17        101.19       141.95 o                         
  -2  26   5       4160.93       3624.68       235.41 o                         
   1  26   5        117.67         62.69       122.61 o                         
   4  26   5         15.66        -12.67       130.59 o                         
   7  26   5        253.31        286.55       152.63 o                         
  10  26   5         12.76        -19.58       154.88 o                         
 -34  27   5        126.81        330.90       120.35 o                         
 -31  27   5         61.82       -149.08       149.08 o                         
 -28  27   5        578.12        640.21       109.50 o                         
 -25  27   5        729.54        782.30       115.72 o                         
 -22  27   5         53.70        104.82        90.33 o                         
 -19  27   5       1425.41       1273.88       141.99 o                         
 -16  27   5       1970.93       1924.45       146.43 o                         
 -13  27   5        105.68        228.83       105.44 o                         
 -10  27   5         47.06         14.10       155.39 o                         
  -7  27   5        308.14        207.40       141.19 o                         
  -4  27   5        221.84        422.93       111.78 o                         
  -1  27   5       2641.52       2430.11       226.61 o                         
   2  27   5         15.94         27.23       186.15 o                         
   5  27   5        107.85        245.12       144.80 o                         
   8  27   5        284.71        471.60       196.64 o                         
 -36  28   5        191.62        369.47       131.75 o                         
 -33  28   5         11.72         13.90       118.82 o                         
 -30  28   5        326.20        526.35       126.41 o                         
 -27  28   5        227.07        204.25        98.83 o                         
 -24  28   5        606.82        509.78        75.53 o                         
 -21  28   5          4.12         -3.19        89.39 o                         
 -18  28   5        262.27        490.69        95.63 o                         
 -15  28   5       2715.48       2665.68       154.87 o                         
 -12  28   5         86.32         98.12       127.88 o                         
  -9  28   5        102.35         34.37       103.31 o                         
  -6  28   5         48.49        -37.95       105.10 o                         
  -3  28   5         32.42       -120.16       120.16 o                         
   0  28   5         17.51        -97.28       135.29 o                         
   3  28   5         28.33       -136.03       136.03 o                         
   6  28   5        399.23        574.79       171.56 o                         
 -35  29   5        677.31        870.98       143.35 o                         
 -32  29   5         78.08        -57.36       116.02 o                         
 -29  29   5        789.64        975.90       123.98 o                         
 -26  29   5        304.34        242.31        89.05 o                         
 -23  29   5         70.33         -2.64        93.28 o                         
 -20  29   5       1303.95       1092.02       116.53 o                         
 -17  29   5       1404.87       1242.34       120.86 o                         
 -14  29   5        167.94        195.30        90.11 o                         
 -11  29   5          4.41        -83.93       108.51 o                         
  -8  29   5        214.42        300.47       114.89 o                         
  -5  29   5        179.88        422.15       118.36 o                         
  -2  29   5         14.97         43.36       133.33 o                         
   1  29   5        269.65        319.35       149.79 o                         
   4  29   5       1588.80       1664.72       228.35 o                         
 -34  30   5          7.48          4.60       121.53 o                         
 -31  30   5         51.71        -84.65       114.90 o                         
 -28  30   5        260.06        237.86       129.40 o                         
 -25  30   5        695.48        739.50        87.25 o                         
 -22  30   5       1526.78       1757.65       140.49 o                         
 -19  30   5        552.80        432.08        99.22 o                         
 -16  30   5        107.91         -1.38        96.28 o                         
 -13  30   5        307.47        220.76       114.41 o                         
 -10  30   5         22.57       -107.39       107.39 o                         
  -7  30   5        240.14        442.65       137.15 o                         
  -4  30   5        658.30        661.20       156.55 o                         
  -1  30   5        392.12        200.88       145.95 o                         
   2  30   5        506.15        261.57       199.76 o                         
   5  30   5        137.84        131.80       157.74 o                         
 -33  31   5        209.55        413.61       138.47 o                         
 -30  31   5          4.63        108.22       112.95 o                         
 -27  31   5        666.64        693.20       104.96 o                         
 -24  31   5        672.88        733.37       112.60 o                         
 -21  31   5        138.21        176.29       106.85 o                         
 -18  31   5        698.61        809.08       114.40 o                         
 -15  31   5       3404.12       3012.29       200.07 o                         
 -12  31   5        151.20        281.17       121.05 o                         
  -9  31   5         84.94        185.10       132.12 o                         
  -6  31   5        154.53        239.97       139.32 o                         
  -3  31   5         19.77       -139.23       139.23 o                         
   0  31   5         14.62         84.08       194.06 o                         
   3  31   5        370.66        276.09       193.54 o                         
 -32  32   5        434.59        454.48       129.92 o                         
 -29  32   5        782.04        584.37       125.56 o                         
 -26  32   5        707.25        665.17       109.21 o                         
 -23  32   5       1272.34       1048.39       129.95 o                         
 -20  32   5        669.27        491.29       108.56 o                         
 -17  32   5        171.05        139.51       133.75 o                         
 -14  32   5       1775.30       2139.72       191.95 o                         
 -11  32   5        337.74        396.61       132.57 o                         
  -8  32   5        211.98         78.59       129.40 o                         
  -5  32   5         21.41        -60.18       147.65 o                         
  -2  32   5        110.95         95.93       172.91 o                         
   1  32   5       1352.66       1117.90       192.49 o                         
 -31  33   5        240.73        255.60       119.88 o                         
 -28  33   5          3.03        -91.67       120.71 o                         
 -25  33   5         33.50         91.39       107.12 o                         
 -22  33   5        487.94        445.37       115.74 o                         
 -19  33   5        192.57         48.54       118.96 o                         
 -16  33   5         14.77       -116.14       123.48 o                         
 -13  33   5        508.85        338.85       136.69 o                         
 -10  33   5         43.19       -124.05       124.05 o                         
  -7  33   5        230.51        301.00       137.81 o                         
  -4  33   5       2113.12       2164.27       230.95 o                         
  -1  33   5        788.32        446.71       165.65 o                         
 -30  34   5        202.04        224.36       136.45 o                         
 -27  34   5        155.99        172.86       114.06 o                         
 -24  34   5       1565.19       1811.75       154.80 o                         
 -21  34   5        397.03        347.14       133.25 o                         
 -18  34   5        805.60        876.95       196.57 o                         
 -15  34   5        942.79        927.65       146.36 o                         
 -12  34   5         78.05         34.54       134.03 o                         
  -9  34   5       1209.51       1316.24       192.94 o                         
  -6  34   5         22.95       -149.06       149.06 o                         
  -3  34   5       3132.57       2956.74       252.76 o                         
 -29  35   5       1575.08       1765.36       178.05 o                         
 -26  35   5        360.01        491.40       119.03 o                         
 -23  35   5          4.12        106.70       113.80 o                         
 -20  35   5        234.69        260.14       134.55 o                         
 -17  35   5       1422.13       1685.15       173.36 o                         
 -14  35   5         14.59          7.64       145.07 o                         
 -11  35   5        121.42          9.55       142.23 o                         
  -8  35   5       4019.91       3968.19       277.09 o                         
  -5  35   5         32.10         14.71       157.98 o                         
 -28  36   5         49.91       -134.84       134.84 o                         
 -25  36   5          0.21        -79.58       117.52 o                         
 -22  36   5        176.74        414.06       155.47 o                         
 -19  36   5        318.53        552.12       172.86 o                         
 -16  36   5         15.39        -47.01       147.26 o                         
 -13  36   5        239.02        292.56       140.53 o                         
 -10  36   5        730.26        707.71       158.97 o                         
 -24  37   5         15.09        -24.65       137.29 o                         
 -21  37   5        125.49         11.22       140.03 o                         
 -18  37   5          8.40         37.80       135.00 o                         
 -15  37   5        727.98        863.96       162.57 o                         
 -12  37   5         85.26         -1.40       146.31 o                         
 -20  38   5         76.43        -83.97       209.67 o                         
 -17  38   5       1069.60       1219.59       176.03 o                         
   0   0   6       2850.59       2745.80       168.97 o                         
   1   1   6        509.44        510.58        56.42 o                         
  -1   2   6         23.26         47.69        49.54 o                         
   2   2   6          3.60        143.11        51.86 o                         
  -3   3   6       1629.09       1573.07        78.47 o                         
   0   3   6        126.68        229.36        52.27 o                         
   3   3   6       4853.58       4526.91       118.84 o                         
  -5   4   6         49.05         66.16        50.46 o                         
  -2   4   6        681.65        513.07        56.09 o                         
   1   4   6       2695.72       2494.28       101.83 o                         
   4   4   6      10732.96      10127.95       201.12 o                         
  -7   5   6         47.20         92.05        47.86 o                         
  -4   5   6       2567.92       2538.88       102.42 o                         
  -1   5   6       3994.75       4027.08       121.76 o                         
   2   5   6       3142.68       2875.66       101.54 o                         
   5   5   6       2045.93       2236.78        89.56 o                         
  -9   6   6       1309.89        947.14        71.55 o                         
  -6   6   6         55.96        125.30        53.35 o                         
  -3   6   6         88.36         79.36        61.67 o                         
   0   6   6       4848.39       4202.40       118.28 o                         
   3   6   6        913.75       1056.87        70.60 o                         
   6   6   6       4848.67       5397.05       155.04 o                         
 -11   7   6       8272.71       8129.94       186.60 o                         
  -8   7   6       1321.40       1389.19        86.22 o                         
  -5   7   6        575.94        482.38        70.41 o                         
  -2   7   6         97.86         91.30        57.19 o                         
   1   7   6        297.41        242.13        55.57 o                         
   4   7   6         24.56        114.75        52.46 o                         
   7   7   6        310.91        321.71        64.55 o                         
 -13   8   6       2998.19       2693.63       105.91 o                         
 -10   8   6        397.86        378.27        60.98 o                         
  -7   8   6         19.63         11.88        54.22 o                         
  -4   8   6        871.36        846.36        68.15 o                         
  -1   8   6         59.94         36.64        52.15 o                         
   2   8   6        400.42        449.85        61.06 o                         
   5   8   6      10509.03      10088.40       229.14 o                         
   8   8   6         75.73         37.10        57.84 o                         
 -15   9   6        940.00        938.70        72.24 o                         
 -12   9   6        110.70         41.17        74.35 o                         
  -9   9   6         72.12         -9.82        62.52 o                         
  -6   9   6       2526.92       2756.36       112.50 o                         
  -3   9   6       2365.84       2478.63       100.61 o                         
   0   9   6        560.19        484.21        56.94 o                         
   3   9   6        100.98         65.31        51.72 o                         
   6   9   6       8436.68       8352.36       199.62 o                         
   9   9   6        305.12        248.92        86.13 o                         
 -17  10   6       6451.75       6398.91       198.05 o                         
 -14  10   6       3801.66       3929.89       138.02 o                         
 -11  10   6         53.29         66.42        54.59 o                         
  -8  10   6       7289.28       7111.64       178.67 o                         
  -5  10   6       7093.49       7123.56       194.55 o                         
  -2  10   6       4485.50       4161.36       147.81 o                         
   1  10   6       5764.32       5909.84       145.23 o                         
   4  10   6       1002.82        967.27        87.35 o                         
   7  10   6        741.86        757.00        81.11 o                         
  10  10   6       2620.35       2938.01       157.52 o                         
 -19  11   6       4146.97       3961.97       193.39 o                         
 -16  11   6        188.08        162.92        59.51 o                         
 -13  11   6       3399.70       3400.75       126.45 o                         
 -10  11   6       4639.78       4585.94       138.89 o                         
  -7  11   6       1951.60       2059.30        97.13 o                         
  -4  11   6       2000.27       2235.49       130.31 o                         
  -1  11   6        102.97         54.30        57.39 o                         
   2  11   6       1850.53       1812.13        92.90 o                         
   5  11   6       1205.62       1311.23        79.42 o                         
   8  11   6          6.38         -0.17        82.42 o                         
  11  11   6       2297.24       2265.73       211.10 o                         
 -21  12   6         20.53        -25.07        99.04 o                         
 -18  12   6         94.31        158.96        78.48 o                         
 -15  12   6        296.16        238.91        69.68 o                         
 -12  12   6        686.67        865.54        70.48 o                         
  -9  12   6       6345.19       5990.52       159.02 o                         
  -6  12   6        393.65        319.86        61.99 o                         
  -3  12   6        361.13        461.77        75.28 o                         
   0  12   6        410.23        270.54        59.74 o                         
   3  12   6        537.97        502.75        74.82 o                         
   6  12   6        301.06        312.77        84.39 o                         
   9  12   6         50.20         79.85        89.16 o                         
  12  12   6        949.71        864.54       174.97 o                         
 -23  13   6       1043.67        964.92       123.25 o                         
 -20  13   6       1735.26       1602.88       171.24 o                         
 -17  13   6       2614.67       2575.30       173.32 o                         
 -14  13   6      13693.14      13191.49       307.03 o                         
 -11  13   6       1819.97       1696.68       113.81 o                         
  -8  13   6       1617.96       1746.59        92.24 o                         
  -5  13   6        320.02        301.00        60.40 o                         
  -2  13   6       4650.10       4714.42       147.41 o                         
   1  13   6        121.69        117.92        58.26 o                         
   4  13   6         72.12        114.70        98.72 o                         
   7  13   6        212.55        332.36       125.71 o                         
  10  13   6         15.94        149.96       102.38 o                         
  13  13   6         19.53        -13.55       108.11 o                         
 -25  14   6       4162.47       3998.54       279.31 o                         
 -22  14   6        587.00        712.92       129.43 o                         
 -19  14   6        137.48        114.40        98.75 o                         
 -16  14   6       4944.62       4742.79       168.16 o                         
 -13  14   6      11283.45      11009.07       266.81 o                         
 -10  14   6       6115.40       6279.45       183.04 o                         
  -7  14   6          7.45         66.71        57.41 o                         
  -4  14   6          6.49        100.50        56.00 o                         
  -1  14   6       4019.30       3797.50       129.78 o                         
   2  14   6         53.27        107.12        57.74 o                         
   5  14   6         68.66        100.00        92.04 o                         
   8  14   6        552.29        561.59       116.37 o                         
  11  14   6         13.27        -46.06       108.82 o                         
  14  14   6       1352.17       1528.22       237.06 o                         
 -27  15   6        136.83        111.14       117.50 o                         
 -24  15   6        366.97        359.64       113.13 o                         
 -21  15   6       2128.28       1959.80       147.69 o                         
 -18  15   6        266.43        154.25       113.07 o                         
 -15  15   6          4.65         51.68        68.40 o                         
 -12  15   6       1812.49       2083.00       112.21 o                         
  -9  15   6       3622.95       3456.69       139.54 o                         
  -6  15   6       5634.38       5187.77       167.48 o                         
  -3  15   6        342.39        425.85        81.89 o                         
   0  15   6       2041.28       2100.77       148.85 o                         
   3  15   6        663.74        766.13        82.34 o                         
   6  15   6         38.13        -33.95       101.33 o                         
   9  15   6        120.44        167.70       112.09 o                         
  12  15   6        978.93       1323.79       118.07 o                         
  15  15   6        227.86        417.47       102.82 o                         
 -29  16   6         87.74        225.26       126.11 o                         
 -26  16   6       1510.46       1457.06       226.80 o                         
 -23  16   6         13.73       -102.98       102.98 o                         
 -20  16   6        907.18        942.42       104.75 o                         
 -17  16   6         61.88          4.62        78.71 o                         
 -14  16   6       3248.50       3286.60       136.68 o                         
 -11  16   6       3010.32       3081.67       132.20 o                         
  -8  16   6       5628.28       5431.56       172.77 o                         
  -5  16   6        863.28        852.96        93.25 o                         
  -2  16   6        666.96        715.22        80.17 o                         
   1  16   6         29.25        176.49        79.08 o                         
   4  16   6        397.29        526.59       101.85 o                         
   7  16   6        171.81        241.29       103.02 o                         
  10  16   6        601.99        996.46        96.62 o                         
  13  16   6         60.44        -39.31       102.13 o                         
  16  16   6         19.15        -60.81       114.12 o                         
 -31  17   6        807.54        725.63       136.25 o                         
 -28  17   6       1513.14       1700.34       192.80 o                         
 -25  17   6       2400.21       2635.89       183.62 o                         
 -22  17   6         72.82        -99.67        99.67 o                         
 -19  17   6       2224.00       2102.29       124.77 o                         
 -16  17   6       6549.19       5757.12       183.56 o                         
 -13  17   6      16548.00      16918.76       413.69 o                         
 -10  17   6         51.63        191.39        72.58 o                         
  -7  17   6       1354.34       1181.93        91.96 o                         
  -4  17   6         12.63        -32.50        67.28 o                         
  -1  17   6        947.26        922.42        83.74 o                         
   2  17   6          6.19        -10.13       200.79 o                         
   5  17   6         25.61        113.85        96.82 o                         
   8  17   6        103.09        330.18       109.80 o                         
  11  17   6        198.25        155.16        93.69 o                         
  14  17   6        901.00        910.15       154.89 o                         
  17  17   6        620.09        766.24       151.48 o                         
 -33  18   6        347.47        182.06       120.46 o                         
 -30  18   6        239.58        453.74       142.22 o                         
 -27  18   6        805.53        831.14       134.22 o                         
 -24  18   6       1318.50       1475.53       148.80 o                         
 -21  18   6        488.46        495.60       106.61 o                         
 -18  18   6          9.16         49.68        74.29 o                         
 -15  18   6        589.47        639.82       103.30 o                         
 -12  18   6        309.99        325.62        90.67 o                         
  -9  18   6        308.29        390.69        73.95 o                         
  -6  18   6        112.01        177.36        70.46 o                         
  -3  18   6       6633.59       6455.33       190.44 o                         
   0  18   6        689.66        630.81        83.07 o                         
   3  18   6         10.87        -63.15       133.93 o                         
   6  18   6        212.69        145.39       116.92 o                         
   9  18   6        882.73       1039.47       132.27 o                         
  12  18   6        143.05        156.63       102.38 o                         
  15  18   6          2.39        -91.94       114.23 o                         
 -32  19   6        249.12        246.98       128.03 o                         
 -29  19   6       1246.61       1226.76       151.45 o                         
 -26  19   6          2.66        -23.35       110.40 o                         
 -23  19   6         91.17         35.28       107.13 o                         
 -20  19   6       3229.02       3039.03       154.04 o                         
 -17  19   6          4.87         63.04        67.71 o                         
 -14  19   6         79.83         61.16        83.06 o                         
 -11  19   6         35.99        -52.08        70.01 o                         
  -8  19   6       1178.19       1182.39        93.44 o                         
  -5  19   6       3077.11       3032.99       139.65 o                         
  -2  19   6        211.58        203.05        79.33 o                         
   1  19   6        221.85        192.45       135.47 o                         
   4  19   6        207.45        130.06       152.53 o                         
   7  19   6        248.54        123.86       161.79 o                         
  10  19   6        784.73        278.49       176.85 o                         
  13  19   6       2100.14       1947.92       182.11 o                         
 -34  20   6         70.16          6.65       108.53 o                         
 -31  20   6        107.25         80.93       139.99 o                         
 -28  20   6        360.01        658.30       141.76 o                         
 -25  20   6          0.20        166.68       113.51 o                         
 -22  20   6        175.98        146.31        92.13 o                         
 -19  20   6       1389.58       1306.15       116.48 o                         
 -16  20   6         47.72         16.17        84.97 o                         
 -13  20   6       4865.18       4945.56       197.84 o                         
 -10  20   6          0.46        -70.62        70.62 o                         
  -7  20   6        295.41        423.57        77.66 o                         
  -4  20   6        403.92        398.48        81.44 o                         
  -1  20   6          5.49        -89.02        89.02 o                         
   2  20   6        154.17        344.64       169.36 o                         
   5  20   6        417.58        361.86       192.06 o                         
   8  20   6        245.58        400.37       181.25 o                         
  11  20   6         62.68        -51.90       184.08 o                         
  14  20   6         27.52        400.04       200.14 o                         
 -33  21   6         19.75       -111.02       125.28 o                         
 -30  21   6        497.87        636.97       136.81 o                         
 -27  21   6         67.13        296.17       149.66 o                         
 -24  21   6       1474.89       1129.24       132.36 o                         
 -21  21   6        393.46        315.95        88.17 o                         
 -18  21   6        361.46        189.94       105.84 o                         
 -15  21   6        326.52        301.44       104.31 o                         
 -12  21   6       1769.48       1698.29       128.33 o                         
  -9  21   6         92.24        166.13        79.10 o                         
  -6  21   6         57.54        142.77        77.37 o                         
  -3  21   6        261.80        250.42        87.59 o                         
   0  21   6        185.76        342.28       127.48 o                         
   3  21   6        704.05        663.64       164.29 o                         
   6  21   6        676.27        365.90       177.77 o                         
   9  21   6         28.48        281.32       174.71 o                         
  12  21   6          6.83       -167.36       167.36 o                         
 -32  22   6        813.54        760.75       152.06 o                         
 -29  22   6        119.76        245.48       123.47 o                         
 -26  22   6        766.72       1120.02       283.54 o                         
 -23  22   6          7.30        -52.66        97.18 o                         
 -20  22   6         65.78         94.69        90.29 o                         
 -17  22   6        405.64        343.04        94.96 o                         
 -14  22   6          0.01        -59.96        93.86 o                         
 -11  22   6        436.12        362.31        82.02 o                         
  -8  22   6       3504.72       3735.23       160.38 o                         
  -5  22   6       1439.60       1559.78       109.01 o                         
  -2  22   6        358.22        186.58       112.67 o                         
   1  22   6          3.14         76.57       130.14 o                         
   4  22   6        421.04        364.20       194.84 o                         
   7  22   6        386.23        284.93       145.87 o                         
  10  22   6       1165.68        887.71       321.79 o                         
 -31  23   6        455.39        254.61       179.48 o                         
 -28  23   6          0.48        159.74       137.53 o                         
 -25  23   6          3.89       -108.88       108.88 o                         
 -22  23   6         64.65         70.74        85.07 o                         
 -19  23   6        192.06        220.69       100.78 o                         
 -16  23   6        593.33        471.50       104.75 o                         
 -13  23   6        618.54        613.85       103.25 o                         
 -10  23   6         50.65         43.69        79.10 o                         
  -7  23   6         63.64        154.34        82.32 o                         
  -4  23   6        763.77        664.89       125.72 o                         
  -1  23   6         61.11        -92.83       133.62 o                         
   2  23   6         53.19        202.56       142.43 o                         
   5  23   6        207.29        291.33       147.93 o                         
   8  23   6        752.73        331.23       188.36 o                         
 -33  24   6        290.28        547.48       150.26 o                         
 -30  24   6         58.87        213.45       132.17 o                         
 -27  24   6         52.09        323.56       118.11 o                         
 -24  24   6        297.79        221.62       128.99 o                         
 -21  24   6         71.35        -57.29       101.26 o                         
 -18  24   6        314.84        524.77       124.79 o                         
 -15  24   6        542.77        246.77        99.36 o                         
 -12  24   6          1.08       -141.69       142.53 o                         
  -9  24   6        756.50       1053.88       102.31 o                         
  -6  24   6        404.65        474.54        96.63 o                         
  -3  24   6        531.33        605.75       191.43 o                         
   0  24   6        441.68        332.26       142.36 o                         
   3  24   6       1167.19       1118.97       194.97 o                         
   6  24   6        140.07        267.52       156.50 o                         
   9  24   6        134.34        -31.71       160.99 o                         
 -32  25   6       1070.16       1172.38       164.96 o                         
 -29  25   6        270.29        130.22       267.94 o                         
 -26  25   6          3.34         97.44       106.45 o                         
 -23  25   6         55.51        -58.17       100.91 o                         
 -20  25   6         23.75        138.86       105.25 o                         
 -17  25   6        281.01        101.85       154.45 o                         
 -14  25   6       1952.05       2382.00       155.61 o                         
 -11  25   6         17.74        -20.06        85.56 o                         
  -8  25   6        127.69        229.38        90.98 o                         
  -5  25   6        109.31        194.32       121.45 o                         
  -2  25   6        399.88        346.37       146.67 o                         
   1  25   6       1756.74       1490.09       187.67 o                         
   4  25   6          0.20        -39.61       193.84 o                         
   7  25   6        153.26         47.92       159.27 o                         
 -31  26   6        175.93        236.27       227.72 o                         
 -28  26   6        833.54        986.64       139.10 o                         
 -25  26   6        413.88        693.12       109.42 o                         
 -22  26   6         16.43         82.40       101.98 o                         
 -19  26   6        148.20         78.60       123.48 o                         
 -16  26   6       4140.43       4757.68       269.11 o                         
 -13  26   6          0.46        -98.33       100.68 o                         
 -10  26   6         21.76        -17.51        95.88 o                         
  -7  26   6         63.29         94.28       124.56 o                         
  -4  26   6         16.43        -91.52       135.16 o                         
  -1  26   6         12.05         86.67       169.63 o                         
   2  26   6          5.49        -52.01       178.40 o                         
   5  26   6        472.68        863.16       187.84 o                         
 -30  27   6          0.94        -93.20       129.76 o                         
 -27  27   6         46.34         81.53       111.99 o                         
 -24  27   6        763.21        921.47       127.17 o                         
 -21  27   6       1156.59       1052.33       167.27 o                         
 -18  27   6         19.60        -96.63        96.63 o                         
 -15  27   6        353.00        470.04       121.80 o                         
 -12  27   6         90.08         13.08        99.95 o                         
  -9  27   6        269.09        235.00       113.33 o                         
  -6  27   6        377.20        496.42       129.91 o                         
  -3  27   6        444.74        327.00       151.84 o                         
   0  27   6       1787.40       1679.81       258.40 o                         
   3  27   6         42.79        112.31       208.67 o                         
 -29  28   6        447.11        195.77       129.66 o                         
 -26  28   6       1110.09       1352.50       159.24 o                         
 -23  28   6        596.32        387.98       113.29 o                         
 -20  28   6        604.47        704.05       121.97 o                         
 -17  28   6        176.37        329.22       107.96 o                         
 -14  28   6         27.51         70.13       108.70 o                         
 -11  28   6         60.61        143.01        96.58 o                         
  -8  28   6         82.44         23.40       131.92 o                         
  -5  28   6       1830.71       1986.52       207.06 o                         
  -2  28   6         12.29        -41.77       189.54 o                         
   1  28   6         48.79        -96.79       148.29 o                         
 -28  29   6        650.93        434.71       174.12 o                         
 -25  29   6        129.59        222.13       183.43 o                         
 -22  29   6          6.33         47.90       108.05 o                         
 -19  29   6        253.05        271.75       118.68 o                         
 -16  29   6        902.73        764.59       126.61 o                         
 -13  29   6          2.77       -105.13       105.13 o                         
 -10  29   6       1026.83       1101.51       140.28 o                         
  -7  29   6         29.64       -124.85       124.85 o                         
  -4  29   6        510.01        560.24       208.11 o                         
  -1  29   6       1118.28        896.36       177.13 o                         
 -27  30   6         11.16         60.92       132.80 o                         
 -24  30   6          2.17        -87.18       117.47 o                         
 -21  30   6       1535.10       1291.26       143.10 o                         
 -18  30   6         25.63        -56.88       108.37 o                         
 -15  30   6         98.20        220.21       112.99 o                         
 -12  30   6         39.12        -41.47       141.14 o                         
  -9  30   6        270.13        226.36       143.56 o                         
  -6  30   6       2900.36       3029.68       269.93 o                         
  -3  30   6        601.01        932.61       191.35 o                         
 -26  31   6         92.13        177.55       151.36 o                         
 -23  31   6        496.21        673.84       141.76 o                         
 -20  31   6         71.66        -52.85       107.23 o                         
 -17  31   6        985.66        986.91       132.12 o                         
 -14  31   6        167.96        215.98       139.43 o                         
 -11  31   6        897.37       1407.40       166.42 o                         
  -8  31   6        205.84        221.93       159.65 o                         
  -5  31   6        367.26        691.36       178.66 o                         
 -25  32   6        792.79        995.03       152.73 o                         
 -22  32   6        484.99        303.62       131.88 o                         
 -19  32   6         29.62        266.86       121.46 o                         
 -16  32   6         33.36        -99.20       175.49 o                         
 -13  32   6        183.43        369.53       158.23 o                         
 -10  32   6        495.90        382.23       160.53 o                         
  -7  32   6       2170.53       2450.19       244.44 o                         
 -24  33   6        128.21        183.91       123.95 o                         
 -21  33   6        184.15        324.81       136.71 o                         
 -18  33   6       3654.85       3677.11       350.80 o                         
 -15  33   6        147.67         79.33       149.08 o                         
 -12  33   6          5.02        154.29       147.87 o                         
  -9  33   6        469.48        417.69       179.61 o                         
 -20  34   6        129.35        184.86       124.59 o                         
 -17  34   6       3758.20       4458.31       266.83 o                         
 -14  34   6       2977.39       3529.87       239.30 o                         
  -1   1   7        109.25         86.75        65.95 o                         
  -3   2   7       2831.36       2911.91       128.90 o                         
   0   2   7       2333.25       2216.71       104.26 o                         
  -5   3   7       1592.62       1649.66       110.98 o                         
  -2   3   7        370.39        321.21        68.19 o                         
   1   3   7        906.68        803.68        77.90 o                         
  -7   4   7         64.49        128.19        60.72 o                         
  -4   4   7       3091.48       3007.77       120.27 o                         
  -1   4   7       1165.00       1300.96        99.12 o                         
   2   4   7        808.43        877.83        74.12 o                         
  -9   5   7        571.12        758.95        77.53 o                         
  -6   5   7         93.54        136.53        68.16 o                         
  -3   5   7       1210.79       1021.96        79.07 o                         
   0   5   7        226.62        264.35        63.77 o                         
   3   5   7       2794.75       2488.46       106.37 o                         
 -11   6   7        131.83        196.89        85.59 o                         
  -8   6   7       1232.83       1310.64        92.43 o                         
  -5   6   7       1167.80       1243.06        91.02 o                         
  -2   6   7       3682.80       3636.27       140.51 o                         
   1   6   7       1128.82       1020.74        81.83 o                         
   4   6   7       5641.82       5533.63       172.31 o                         
 -13   7   7       1922.36       1988.13       117.15 o                         
 -10   7   7       2943.90       2903.83       129.91 o                         
  -7   7   7       1360.26       1346.19        93.07 o                         
  -4   7   7        211.11         69.48        66.49 o                         
  -1   7   7         38.85        -63.11        63.11 o                         
   2   7   7        349.12        306.72        68.56 o                         
   5   7   7        503.01        612.05        87.04 o                         
 -15   8   7          6.10        -77.92        77.92 o                         
 -12   8   7        355.26        385.24        76.29 o                         
  -9   8   7         21.11        -25.38        65.66 o                         
  -6   8   7          1.69         51.11        66.40 o                         
  -3   8   7         12.60         75.67        72.55 o                         
   0   8   7        153.18        123.76        65.45 o                         
   3   8   7        499.52        551.31        85.08 o                         
   6   8   7       4998.28       4919.74       177.44 o                         
 -17   9   7        399.13        515.44        87.86 o                         
 -14   9   7        416.96        473.06        85.27 o                         
 -11   9   7       3910.86       3617.15       140.78 o                         
  -8   9   7        895.19       1021.11        84.11 o                         
  -5   9   7       1747.91       1703.10       131.13 o                         
  -2   9   7        262.99        329.68        80.23 o                         
   1   9   7        255.91        254.34        69.98 o                         
   4   9   7       1050.61       1343.84       117.18 o                         
   7   9   7         77.59        125.77        80.40 o                         
 -19  10   7        528.51        407.89       112.15 o                         
 -16  10   7        884.34       1036.82       117.37 o                         
 -13  10   7       4959.96       5042.49       176.97 o                         
 -10  10   7          3.38        -62.29        84.29 o                         
  -7  10   7         13.90          3.85        65.45 o                         
  -4  10   7        814.83        772.27       102.09 o                         
  -1  10   7        300.55        317.88        78.37 o                         
   2  10   7        244.28        306.74        65.83 o                         
   5  10   7         36.97        -21.23        80.52 o                         
   8  10   7          2.50        134.08        99.75 o                         
 -21  11   7       2569.15       2145.95       161.14 o                         
 -18  11   7         13.64        -20.62        99.65 o                         
 -15  11   7        416.99        291.39        79.42 o                         
 -12  11   7       1333.35       1540.91        97.44 o                         
  -9  11   7          0.22        -66.72        66.72 o                         
  -6  11   7        157.50         45.93        72.30 o                         
  -3  11   7         39.05        131.79        71.54 o                         
   0  11   7          4.85          4.05        73.63 o                         
   3  11   7        862.35        981.38       101.06 o                         
   6  11   7        988.24        894.97       105.16 o                         
   9  11   7          7.25         31.88       106.73 o                         
 -23  12   7        117.92        -40.26       121.05 o                         
 -20  12   7        316.94        146.03       121.83 o                         
 -17  12   7        124.58        222.82       100.58 o                         
 -14  12   7       7245.67       6653.89       187.79 o                         
 -11  12   7         59.17         57.28        69.24 o                         
  -8  12   7          2.61         16.47        70.94 o                         
  -5  12   7        168.93        316.56       101.34 o                         
  -2  12   7       3035.49       3437.84       162.36 o                         
   1  12   7         49.20        -73.12        73.12 o                         
   4  12   7        261.94        382.70        96.97 o                         
   7  12   7          0.63        211.29       101.71 o                         
  10  12   7       1423.15       1935.63       170.16 o                         
 -25  13   7       1562.40       2818.55       193.44 o                         
 -22  13   7       3764.40       3818.33       297.52 o                         
 -19  13   7        258.30         17.76       111.16 o                         
 -16  13   7       9486.19       9156.72       287.28 o                         
 -13  13   7        367.27        466.90        75.91 o                         
 -10  13   7        318.71        341.67        85.81 o                         
  -7  13   7          3.79         -2.75        70.68 o                         
  -4  13   7        269.20        212.46        71.79 o                         
  -1  13   7         14.98        -83.47        94.03 o                         
   2  13   7         44.92         75.69        83.48 o                         
   5  13   7         52.11         44.65        80.79 o                         
   8  13   7          6.17        161.11       112.40 o                         
  11  13   7         37.77        433.72       122.85 o                         
 -27  14   7        697.48       1310.23       179.19 o                         
 -24  14   7         27.38         25.09       119.25 o                         
 -21  14   7        210.78        160.65       111.96 o                         
 -18  14   7       6567.37       7071.69       333.45 o                         
 -15  14   7       2026.12       2298.22       135.33 o                         
 -12  14   7          0.33         74.39        81.01 o                         
  -9  14   7       2724.68       2340.41       119.31 o                         
  -6  14   7         68.72         25.51        74.05 o                         
  -3  14   7          8.21        -70.86        70.86 o                         
   0  14   7         65.31        116.73        73.95 o                         
   3  14   7       1334.37       1294.09       161.54 o                         
   6  14   7        395.17        562.32       111.87 o                         
   9  14   7        244.87        266.51       127.01 o                         
  12  14   7        263.06        436.57       144.16 o                         
 -26  15   7         99.40        299.47       176.26 o                         
 -23  15   7         66.91        -61.82       193.32 o                         
 -20  15   7       3403.80       3523.41       192.71 o                         
 -17  15   7        674.74        807.44       103.12 o                         
 -14  15   7        106.30         -6.49        83.05 o                         
 -11  15   7       1555.49       1656.03       123.84 o                         
  -8  15   7        354.26        445.54        93.22 o                         
  -5  15   7         95.77         76.43        81.23 o                         
  -2  15   7        770.57        871.01        97.56 o                         
   1  15   7         66.65        -50.11       107.52 o                         
   4  15   7        639.55        551.36       128.09 o                         
   7  15   7        618.06       1085.62       145.32 o                         
  10  15   7         37.16        479.55       234.21 o                         
  13  15   7        492.23        672.22       144.86 o                         
 -28  16   7        121.47        182.44       149.75 o                         
 -25  16   7        146.58        201.21       125.29 o                         
 -22  16   7        501.64        291.25       116.97 o                         
 -19  16   7       1877.39       2190.72       209.85 o                         
 -16  16   7       2805.91       2727.73       149.01 o                         
 -13  16   7       3302.48       3948.52       192.34 o                         
 -10  16   7         17.59        -82.32        82.32 o                         
  -7  16   7        704.78        708.42        96.09 o                         
  -4  16   7        129.85        161.96        81.75 o                         
  -1  16   7          5.42        -78.16        78.16 o                         
   2  16   7        376.21        373.81       110.29 o                         
   5  16   7        275.63        139.16       134.51 o                         
   8  16   7         77.20        147.16       147.44 o                         
  11  16   7        820.71       1298.68       212.61 o                         
 -27  17   7        808.03        906.59       219.31 o                         
 -24  17   7        162.40        346.54       124.49 o                         
 -21  17   7       1111.68        925.53       148.98 o                         
 -18  17   7        444.03        502.98       101.84 o                         
 -15  17   7        292.41        546.00       158.99 o                         
 -12  17   7         73.49        -57.18        79.29 o                         
  -9  17   7        335.93        350.69        88.17 o                         
  -6  17   7        645.40        496.38        93.39 o                         
  -3  17   7        250.36        272.51        87.63 o                         
   0  17   7        574.69        396.55        96.30 o                         
   3  17   7        607.28        754.76       161.03 o                         
   6  17   7        741.15        805.76       167.30 o                         
   9  17   7         34.22         68.21       168.88 o                         
 -26  18   7         74.31        136.21       127.31 o                         
 -23  18   7        790.79        641.62       129.57 o                         
 -20  18   7        600.12        818.10       114.21 o                         
 -17  18   7       1948.43       2054.81       163.39 o                         
 -14  18   7        514.93        439.83       112.26 o                         
 -11  18   7       2348.95       2327.67       129.02 o                         
  -8  18   7        281.54        438.26        92.90 o                         
  -5  18   7          1.85        -14.85        84.56 o                         
  -2  18   7       1092.18       1217.79       104.21 o                         
   1  18   7       2864.96       3064.85       257.02 o                         
   4  18   7        513.76        546.90       160.98 o                         
   7  18   7        968.39        688.17       210.13 o                         
  10  18   7        417.15        375.99       258.78 o                         
 -28  19   7          7.62        -12.37       131.47 o                         
 -25  19   7         72.33         -1.61       123.16 o                         
 -22  19   7        174.58        369.46       133.61 o                         
 -19  19   7        258.22        169.69        87.86 o                         
 -16  19   7       4434.89       4450.01       250.14 o                         
 -13  19   7        193.32        105.35       111.24 o                         
 -10  19   7       2055.24       2195.44       143.71 o                         
  -7  19   7         33.57         16.85        87.72 o                         
  -4  19   7         19.09        -83.65       123.07 o                         
  -1  19   7        227.41        322.75       114.31 o                         
   2  19   7        715.78        563.73       141.87 o                         
   5  19   7        884.71       1245.84       199.16 o                         
   8  19   7        950.29        789.55       215.20 o                         
 -27  20   7       1653.01       1838.31       163.40 o                         
 -24  20   7         50.75        295.03       138.75 o                         
 -21  20   7       1834.96       1964.54       148.03 o                         
 -18  20   7        657.55        702.61       118.24 o                         
 -15  20   7       2544.58       2429.97       185.87 o                         
 -12  20   7        138.01        123.81       109.29 o                         
  -9  20   7        699.19        988.75       177.39 o                         
  -6  20   7         27.55        -24.50        92.62 o                         
  -3  20   7       1286.54       1906.71       125.32 o                         
   0  20   7        178.23        306.69       125.34 o                         
   3  20   7        118.75        238.45       131.04 o                         
   6  20   7       1432.65       1634.51       200.30 o                         
 -26  21   7        795.56       1392.26       198.58 o                         
 -23  21   7        126.88          4.70       152.82 o                         
 -20  21   7       1186.15       1324.40       141.01 o                         
 -17  21   7       1163.34       1132.41       134.03 o                         
 -14  21   7       1381.01       1121.47       129.84 o                         
 -11  21   7        131.11        103.15        89.48 o                         
  -8  21   7       1273.13       1139.34       117.17 o                         
  -5  21   7        145.69        220.30        95.47 o                         
  -2  21   7         83.16        158.26       126.73 o                         
   1  21   7        672.52        895.71       148.61 o                         
   4  21   7        311.97        197.78       216.50 o                         
 -25  22   7        292.80        221.41       123.46 o                         
 -22  22   7          6.66         60.72       127.34 o                         
 -19  22   7          3.61         51.11       136.09 o                         
 -16  22   7       1061.12       1068.66       150.52 o                         
 -13  22   7        740.39        522.88       117.26 o                         
 -10  22   7       1493.97       1617.95       121.89 o                         
  -7  22   7        101.71         33.50        95.42 o                         
  -4  22   7        269.40        368.57       107.54 o                         
  -1  22   7        668.22        754.02       144.15 o                         
   2  22   7        935.34       1436.92       196.42 o                         
   5  22   7        296.07        355.90       170.02 o                         
 -24  23   7         87.27         33.18       145.10 o                         
 -21  23   7         20.25        -29.74       113.92 o                         
 -18  23   7         38.79        -39.48       108.38 o                         
 -15  23   7         79.30        150.85       142.94 o                         
 -12  23   7          0.31       -114.32       114.32 o                         
  -9  23   7        989.36       1054.26       200.42 o                         
  -6  23   7          6.69        -33.12        98.98 o                         
  -3  23   7         11.78        144.95       128.76 o                         
   0  23   7        720.41        674.01       155.07 o                         
   3  23   7          8.85        -22.22       156.34 o                         
 -26  24   7        922.80       1586.09       203.13 o                         
 -23  24   7         43.09        179.21       132.94 o                         
 -20  24   7        237.50        242.30       117.26 o                         
 -17  24   7        657.85       1077.70       160.15 o                         
 -14  24   7         25.59         74.09       125.04 o                         
 -11  24   7        118.04         99.11       121.16 o                         
  -8  24   7        120.14        218.83       102.71 o                         
  -5  24   7         83.86         38.48       168.91 o                         
  -2  24   7         20.65        292.62       152.89 o                         
   1  24   7        645.37        851.60       204.19 o                         
 -25  25   7        112.80        232.64       250.40 o                         
 -22  25   7         69.28        184.08       122.71 o                         
 -19  25   7         68.83        -97.24       118.86 o                         
 -16  25   7        149.43        126.66       115.17 o                         
 -13  25   7        384.71        306.41       128.52 o                         
 -10  25   7        798.16        692.80       152.05 o                         
  -7  25   7         67.54        117.08       105.66 o                         
  -4  25   7        335.65        -33.77       145.81 o                         
  -1  25   7        532.92        390.32       148.35 o                         
 -24  26   7         58.97        114.37       156.26 o                         
 -21  26   7        428.56        448.53       129.14 o                         
 -18  26   7         77.62        281.02       126.06 o                         
 -15  26   7        551.08        436.56       128.80 o                         
 -12  26   7         97.40         78.66       137.34 o                         
  -9  26   7       1383.02       1728.31       141.51 o                         
  -6  26   7       2913.51       2381.04       344.66 o                         
  -3  26   7        441.42        528.82       149.17 o                         
 -20  27   7        752.77        838.98       141.93 o                         
 -17  27   7        623.88        532.76       132.36 o                         
 -14  27   7       1035.36       1231.28       195.59 o                         
 -11  27   7        357.04        257.49       137.42 o                         
  -8  27   7        810.69       1098.36       157.19 o                         
  -5  27   7        668.42        605.58       158.92 o                         
 -19  28   7        204.36        155.47       166.70 o                         
 -16  28   7       1842.53       1839.94       243.68 o                         
 -13  28   7       2143.49       2378.87       228.09 o                         
 -10  28   7       1227.79       1030.31       164.91 o                         
   0   1   8       2333.67       1914.13       107.60 o                         
  -2   2   8       1407.81       1493.88       107.01 o                         
   1   2   8        121.50        258.53        78.06 o                         
  -4   3   8         80.08        -30.58        75.34 o                         
  -1   3   8       2360.04       2404.43       134.81 o                         
   2   3   8         13.30         61.48        75.70 o                         
  -6   4   8        793.09        781.09        96.25 o                         
  -3   4   8        272.69        211.84        84.79 o                         
   0   4   8       1138.58       1372.75       103.70 o                         
   3   4   8         29.06          4.99        93.17 o                         
  -8   5   8        220.72        280.57        96.78 o                         
  -5   5   8         95.59        112.07        93.24 o                         
  -2   5   8       1473.09       1420.76       104.63 o                         
   1   5   8        602.57        685.79        93.55 o                         
   4   5   8        382.35        527.22       102.16 o                         
 -10   6   8         12.31        101.46        98.05 o                         
  -7   6   8         72.62         -7.27        92.08 o                         
  -4   6   8        594.12        724.31       102.02 o                         
  -1   6   8       1269.44       1723.71       148.50 o                         
   2   6   8        554.64        529.57       101.96 o                         
   5   6   8        904.67       1033.86       114.80 o                         
 -12   7   8        513.78        509.59       108.70 o                         
  -9   7   8        464.99        551.04       117.48 o                         
  -6   7   8         55.38        -18.27        85.45 o                         
  -3   7   8         69.34        179.99        91.28 o                         
   0   7   8       1265.90       1699.53       139.49 o                         
   3   7   8        130.52         80.77        97.46 o                         
   6   7   8       1105.33       1218.64       146.03 o                         
 -14   8   8         25.58         -1.73       106.80 o                         
 -11   8   8          1.40        -42.94       128.72 o                         
  -8   8   8        154.36        127.83        92.01 o                         
  -5   8   8        454.50        439.20        99.91 o                         
  -2   8   8         87.71         90.57        85.25 o                         
   1   8   8        281.23        378.28        92.77 o                         
   4   8   8        472.64        571.48       105.58 o                         
   7   8   8        196.10        222.51       103.62 o                         
 -16   9   8        917.76       1283.08       127.52 o                         
 -13   9   8         38.16        106.57       102.09 o                         
 -10   9   8         56.97        -22.90        90.66 o                         
  -7   9   8         38.53        -56.51        93.19 o                         
  -4   9   8         93.47         74.19        86.41 o                         
  -1   9   8         55.87        156.21        86.71 o                         
   2   9   8       1654.11       1907.44       200.65 o                         
   5   9   8        221.16        226.78       103.48 o                         
   8   9   8       1585.68       1960.68       196.05 o                         
 -18  10   8       1028.07        999.44       143.93 o                         
 -15  10   8        167.81        301.18       101.75 o                         
 -12  10   8       2944.69       3448.86       159.71 o                         
  -9  10   8        678.43        728.22       104.49 o                         
  -6  10   8        304.30        381.08        93.96 o                         
  -3  10   8          4.24        -68.32        86.16 o                         
   0  10   8         19.82         11.82        92.29 o                         
   3  10   8        110.76        101.70       101.66 o                         
   6  10   8       1490.03       1461.66       127.70 o                         
   9  10   8        277.18        383.95       133.52 o                         
 -20  11   8       1691.58       1779.14       193.08 o                         
 -17  11   8        157.06         51.19       133.41 o                         
 -14  11   8        117.28        246.11       113.79 o                         
 -11  11   8       1047.98       1207.79       107.18 o                         
  -8  11   8         41.26         23.97        94.82 o                         
  -5  11   8        238.49        362.45        91.72 o                         
  -2  11   8        781.72        826.48       113.69 o                         
   1  11   8         49.07        153.51       127.23 o                         
   4  11   8         16.95        -23.25       157.51 o                         
   7  11   8         53.20        132.20       130.88 o                         
  10  11   8       3386.57       3769.68       233.95 o                         
 -19  12   8         57.64         47.42       130.62 o                         
 -16  12   8       1054.17       1218.65       138.60 o                         
 -13  12   8        106.62        154.93        88.47 o                         
 -10  12   8         85.26        116.87        96.65 o                         
  -7  12   8        196.62        301.41       115.30 o                         
  -4  12   8       1090.15       1288.59       129.72 o                         
  -1  12   8        206.43        328.72       118.07 o                         
   2  12   8        446.17        254.31       140.73 o                         
   5  12   8        330.22        432.30       111.32 o                         
   8  12   8        207.95        258.92       141.33 o                         
 -21  13   8        213.46        228.79       140.04 o                         
 -18  13   8        279.66         -7.73       184.44 o                         
 -15  13   8         96.74        106.18       113.04 o                         
 -12  13   8        215.55        134.98       100.16 o                         
  -9  13   8        430.81        610.97       120.77 o                         
  -6  13   8        204.27        191.80       108.24 o                         
  -3  13   8         44.03         65.71       100.21 o                         
   0  13   8          1.08        -80.05        96.84 o                         
   3  13   8        565.64        317.71       132.41 o                         
   6  13   8        708.97        784.69       186.56 o                         
 -20  14   8         39.22       -112.86       143.46 o                         
 -17  14   8        208.46        312.46       132.45 o                         
 -14  14   8          8.00        128.17        99.36 o                         
 -11  14   8         23.59         65.77        98.35 o                         
  -8  14   8         57.49        115.87       101.70 o                         
  -5  14   8        322.86        254.97       105.20 o                         
  -2  14   8        337.03        367.53       105.46 o                         
   1  14   8         11.67       -109.01       109.01 o                         
   4  14   8          7.03        -75.93       128.89 o                         
 -19  15   8       1699.27       1972.77       170.12 o                         
 -16  15   8        288.20        149.12       111.84 o                         
 -13  15   8        175.56        269.81       119.52 o                         
 -10  15   8        668.57        895.85       114.10 o                         
  -7  15   8         53.28         28.54       101.57 o                         
  -4  15   8          9.76          6.29       102.92 o                         
  -1  15   8        809.90        891.54       140.85 o                         
   2  15   8       1357.54       1932.40       167.17 o                         
   5  15   8          5.74       -231.41       231.41 o                         
 -18  16   8         41.34        133.76       127.96 o                         
 -15  16   8       2388.80       2177.34       164.74 o                         
 -12  16   8         90.85         54.65       116.05 o                         
  -9  16   8         54.08        107.23       105.65 o                         
  -6  16   8        272.73        156.47       118.78 o                         
  -3  16   8        323.43        367.61       155.87 o                         
   0  16   8        679.30        539.06       169.27 o                         
   3  16   8        289.41        287.57       193.44 o                         
 -17  17   8        636.89        684.84       132.58 o                         
 -14  17   8        622.55        660.96       129.37 o                         
 -11  17   8          3.54         37.17       110.34 o                         
  -8  17   8        987.27       1015.32       135.93 o                         
  -5  17   8        672.47        787.78       123.37 o                         
  -2  17   8       1131.82       1437.29       143.76 o                         
   1  17   8       1007.37       1057.40       144.72 o                         
 -16  18   8        262.64        420.69       122.85 o                         
 -13  18   8          8.44        155.64       117.22 o                         
 -10  18   8       1531.67       1954.87       158.27 o                         
  -7  18   8        717.57        710.01       124.27 o                         
  -4  18   8        144.07          5.70       109.99 o                         
  -1  18   8         35.52          4.87       131.13 o                         
 -15  19   8       1515.40       1530.38       167.63 o                         
 -12  19   8        161.38        353.93       120.63 o                         
  -9  19   8        150.24         35.69       111.71 o                         
  -6  19   8        252.36        363.05       117.32 o                         
  -3  19   8        242.80        476.68       148.93 o                         
 -14  20   8       2422.34       2589.95       178.43 o                         
 -11  20   8        101.46         47.47       159.44 o                         
  -8  20   8        871.67        898.13       166.04 o                         
  -5  20   8        354.22        673.59       144.52 o                         
 -13  21   8         72.77        440.41       126.59 o                         
 -10  21   8        118.59        101.86       125.81 o                         
   0   0   9        508.47        486.67       284.11 o                         
   1   1   9         22.63        140.51       169.61 o                         
  -1   2   9        115.52        237.33       114.11 o                         
   2   2   9        478.93        294.40       119.53 o                         
  -3   3   9         82.09         89.65       128.50 o                         
   0   3   9        128.73        378.11       107.74 o                         
  -2   4   9        743.83        837.46       116.90 o                         
                                                                                
