# Supplementary material for: The crystal structures and Hirshfeld surface analysis of N′,N′′′-((1E,1′E)-{[methyl­enebis(­oxy)]bis­(6-bromo-3,1-phenyl­ene)}bis­(methan­ylyl­idene))bis­(isonicotinohydrazide) dihydrate and N′,N′′′-((1E,1′E)-{[butane-1,4-diylbis(­oxy)]bis­(2,1-phenyl­ene)}bis­(methan­ylyl­idene))bis­(isonicotino­hydrazide) [+ solvent]
Source: Acta Crystallogr E Crystallogr Commun. 2019 Apr 18;75(Pt 5):655–61. doi: 10.1107/S2056989019005048 (PMC6505606; doi:10.1107/S2056989019005048)
Supplement: Supplementary file 4 [file e-75-00655-Isup4.cml]

<?xml version="1.0" ?>
<cml>
<molecule id="m1">
  <atomArray>
    <atom id="a1" elementType="C"
          x2="0.5652171909305155" y2="-5.170491902373616" />
    <atom id="a2" elementType="C"
          x2="0.5652171909305148" y2="-6.710491902373622" />
    <atom id="a3" elementType="C"
          x2="-0.7684619308975216" y2="-7.480491902373618" />
    <atom id="a4" elementType="C"
          x2="-2.102141052725557" y2="-6.710491902373619" />
    <atom id="a5" elementType="C"
          x2="-2.102141052725556" y2="-5.170491902373618" />
    <atom id="a6" elementType="C"
          x2="-0.7684619308975202" y2="-4.400491902373618" />
    <atom id="a7" elementType="C"
          x2="3.232575434586586" y2="-0.550491902373615" />
    <atom id="a8" elementType="C"
          x2="1.8988963127585454" y2="0.21950809762638457" />
    <atom id="a9" elementType="C"
          x2="1.8988963127585434" y2="1.7595080976263846" />
    <atom id="a10" elementType="C"
          x2="3.232575434586578" y2="2.529508097626387" />
    <atom id="a11" elementType="C"
          x2="4.566254556414615" y2="1.759508097626389" />
    <atom id="a12" elementType="C"
          x2="4.566254556414619" y2="0.2195080976263899" />
    <atom id="a13" elementType="O"
          x2="-0.768461930897522" y2="-2.8604919023736173" />
    <atom id="a14" elementType="C"
          x2="0.5652171909305126" y2="-2.090491902373616" />
    <atom id="a15" elementType="O"
          x2="0.5652171909305108" y2="-0.5504919023736168" />
    <atom id="a16" elementType="Br"
          x2="-0.7684619308975238" y2="-9.020491902373617" />
    <atom id="a17" elementType="Br"
          x2="5.899933678242649" y2="2.529508097626392" />
    <atom id="a18" elementType="C"
          x2="-3.4358201745535935" y2="-7.480491902373615" />
    <atom id="a19" elementType="N"
          x2="-4.769499296381627" y2="-6.710491902373615" />
    <atom id="a20" elementType="C"
          x2="3.2325754345865754" y2="4.069508097626387" />
    <atom id="a21" elementType="N"
          x2="4.566254556414609" y2="4.839508097626389" />
    <atom id="a22" elementType="N"
          x2="-6.103178418209663" y2="-7.480491902373611" />
    <atom id="a23" elementType="N"
          x2="4.5662545564146075" y2="6.37950809762639" />
    <atom id="a24" elementType="C"
          x2="-7.436857540037699" y2="-6.710491902373612" />
    <atom id="a25" elementType="O"
          x2="-7.436857540037697" y2="-5.170491902373611" />
    <atom id="a26" elementType="C"
          x2="3.23257543458657" y2="7.149508097626387" />
    <atom id="a27" elementType="O"
          x2="1.8988963127585363" y2="6.379508097626384" />
    <atom id="a28" elementType="C"
          x2="-8.770536661865734" y2="-7.480491902373611" />
    <atom id="a29" elementType="C"
          x2="3.2325754345865674" y2="8.689508097626387" />
    <atom id="a30" elementType="C"
          x2="-8.770536661865734" y2="-9.020491902373614" />
    <atom id="a31" elementType="C"
          x2="-10.104215783693771" y2="-9.790491902373617" />
    <atom id="a32" elementType="N"
          x2="-11.437894905521805" y2="-9.020491902373614" />
    <atom id="a33" elementType="C"
          x2="-11.437894905521805" y2="-7.480491902373615" />
    <atom id="a34" elementType="C"
          x2="-10.104215783693771" y2="-6.710491902373615" />
    <atom id="a35" elementType="C"
          x2="1.8988963127585272" y2="9.459508097626387" />
    <atom id="a36" elementType="C"
          x2="1.898896312758525" y2="10.999508097626386" />
    <atom id="a37" elementType="N"
          x2="3.2325754345865594" y2="11.769508097626389" />
    <atom id="a38" elementType="C"
          x2="4.566254556414597" y2="10.999508097626391" />
    <atom id="a39" elementType="C"
          x2="4.5662545564146" y2="9.459508097626392" />
  </atomArray>
  <bondArray>
    <bond atomRefs2="a1 a2" order="2" />
    <bond atomRefs2="a1 a6" order="1" />
    <bond atomRefs2="a2 a3" order="1" />
    <bond atomRefs2="a3 a4" order="2" />
    <bond atomRefs2="a4 a5" order="1" />
    <bond atomRefs2="a5 a6" order="2" />
    <bond atomRefs2="a7 a8" order="2" />
    <bond atomRefs2="a7 a12" order="1" />
    <bond atomRefs2="a8 a9" order="1" />
    <bond atomRefs2="a9 a10" order="2" />
    <bond atomRefs2="a10 a11" order="1" />
    <bond atomRefs2="a11 a12" order="2" />
    <bond atomRefs2="a6 a13" order="1" />
    <bond atomRefs2="a13 a14" order="1" />
    <bond atomRefs2="a14 a15" order="1" />
    <bond atomRefs2="a15 a8" order="1" />
    <bond atomRefs2="a3 a16" order="1" />
    <bond atomRefs2="a11 a17" order="1" />
    <bond atomRefs2="a4 a18" order="1" />
    <bond atomRefs2="a18 a19" order="2">
      <bondStereo>T</bondStereo>
    </bond>
    <bond atomRefs2="a10 a20" order="1" />
    <bond atomRefs2="a20 a21" order="2">
      <bondStereo>T</bondStereo>
    </bond>
    <bond atomRefs2="a19 a22" order="1" />
    <bond atomRefs2="a21 a23" order="1" />
    <bond atomRefs2="a22 a24" order="1" />
    <bond atomRefs2="a24 a25" order="2" />
    <bond atomRefs2="a23 a26" order="1" />
    <bond atomRefs2="a26 a27" order="2" />
    <bond atomRefs2="a24 a28" order="1" />
    <bond atomRefs2="a26 a29" order="1" />
    <bond atomRefs2="a28 a30" order="2" />
    <bond atomRefs2="a28 a34" order="1" />
    <bond atomRefs2="a30 a31" order="1" />
    <bond atomRefs2="a31 a32" order="2" />
    <bond atomRefs2="a32 a33" order="1" />
    <bond atomRefs2="a33 a34" order="2" />
    <bond atomRefs2="a29 a35" order="2" />
    <bond atomRefs2="a29 a39" order="1" />
    <bond atomRefs2="a35 a36" order="1" />
    <bond atomRefs2="a36 a37" order="2" />
    <bond atomRefs2="a37 a38" order="1" />
    <bond atomRefs2="a38 a39" order="2" />
  </bondArray>
</molecule>
</cml>
